# Supplementary material for: cPAS-based sequencing on the BGISEQ-500 to explore small non-coding RNAs
Source: Clin Epigenetics. 2016 Nov 21;8:123. doi: 10.1186/s13148-016-0287-1 (PMC5117531; doi:10.1186/s13148-016-0287-1)
Supplement: Additional file 1: Table S3. — miRNA read count of the BGISEQ-500. (XLSX 250 kb) [file 13148_2016_287_MOESM1_ESM.xlsx]

## Sheet: Blatt1
miRNA	precursor		HBRR_bar_1_clean	HBRR_bar_2_clean	HBRR_bar_3_clean	HBRR_bar_4_clean	HBRR_bar_5_clean	HBRR_bar_7_clean	PAXgene1_clean	PAXgene3_clean	UHRR_bar_2_clean	UHRR_bar_4_clean
hsa-miR-451a	hsa-mir-451a	20513788	413171	611849	392185	569151	532485	486849	12198270	5308766	428	634
hsa-let-7a-5p	hsa-let-7a-3	20303821	5173113	4449641	2314193	2514473	2921028	2749915	58359	42835	51576	28688
hsa-let-7a-5p	hsa-let-7a-2	20255163	5161990	4439049	2306958	2508338	2914194	2743475	58317	42831	51432	28579
hsa-let-7a-5p	hsa-let-7a-1	20253170	5161551	4438760	2306970	2508367	2913778	2742636	58306	42817	51409	28576
hsa-let-7b-5p	hsa-let-7b	19010386	4343995	4139653	2100943	2524758	2828269	2903478	75188	62545	18428	13129
hsa-miR-26a-5p	hsa-mir-26a-2	12301147	2200443	2311703	1566395	2270164	1832165	2063538	27221	10701	8481	10336
hsa-miR-26a-5p	hsa-mir-26a-1	12294883	2199545	2310532	1565633	2268831	1831240	2062425	27205	10688	8469	10315
hsa-miR-181a-5p	hsa-mir-181a-1	10548716	1891795	2161020	1324019	2081240	1280537	1664508	55985	35148	27181	27283
hsa-miR-181a-5p	hsa-mir-181a-2	10548174	1891668	2160901	1323968	2081147	1280458	1664439	55983	35146	27179	27285
hsa-miR-191-5p	hsa-mir-191	9754979	361575	395406	221730	430288	357795	316754	4988728	2660276	10190	12237
hsa-miR-9-5p	hsa-mir-9-1	7661282	1535039	1609034	1172408	1249603	1085440	1004238	2900	781	936	903
hsa-miR-9-5p	hsa-mir-9-2	7661278	1535040	1609032	1172406	1249599	1085443	1004239	2900	782	936	901
hsa-miR-9-5p	hsa-mir-9-3	7661249	1535028	1609030	1172406	1249590	1085439	1004238	2900	781	936	901
hsa-miR-92a-3p	hsa-mir-92a-1	6397827	229663	252120	175747	169312	162193	192247	2783876	2288927	93051	50691
hsa-miR-92a-3p	hsa-mir-92a-2	5781001	210147	232299	162157	158106	150338	179293	2501087	2055217	85032	47325
hsa-miR-124-3p	hsa-mir-124-1	5106569	781724	817433	498769	981089	964910	1059581	1137	541	623	762
hsa-miR-124-3p	hsa-mir-124-2	5105984	781690	817407	498752	980974	964814	1059283	1137	541	624	762
hsa-miR-124-3p	hsa-mir-124-3	5105984	781690	817407	498752	980974	964814	1059283	1137	541	624	762
hsa-miR-99a-5p	hsa-mir-99a	4839863	801970	932185	507440	996901	823456	757155	10281	2516	3231	4728
hsa-let-7c-5p	hsa-let-7c	4657275	1089270	1023616	529136	625894	656353	710254	1714	1088	12936	7014
hsa-let-7f-5p	hsa-let-7f-1	4026617	1038670	943192	521001	385361	552951	558869	9145	4165	9927	3336
hsa-let-7f-5p	hsa-let-7f-2	3938125	1016016	925091	515780	371627	540032	543222	9034	4151	9880	3292
hsa-let-7g-5p	hsa-let-7g	3704022	944869	771759	409345	491654	495923	547317	9279	5287	18587	10002
hsa-let-7i-5p	hsa-let-7i	3107206	616353	684466	384601	369837	470830	507869	14538	16985	29163	12564
hsa-miR-486-5p	hsa-mir-486-2	2984157	9701	10162	4960	8531	7259	10210	1462810	1470357	59	108
hsa-miR-486-5p	hsa-mir-486-1	2942911	9504	9898	4858	8375	7106	10276	1442713	1450030	53	98
hsa-miR-125a-5p	hsa-mir-125a	2816878	635056	859226	359714	186524	474313	292038	4623	2871	1658	855
hsa-miR-100-5p	hsa-mir-100	2608631	457231	482950	248184	525563	434348	407114	1111	665	28530	22935
hsa-let-7d-5p	hsa-let-7d	2271382	467966	423224	305694	335657	333014	362085	21840	10676	6945	4281
hsa-miR-181b-5p	hsa-mir-181b-2	2051757	345905	372206	223564	374878	345727	380798	1701	903	3098	2977
hsa-miR-99b-5p	hsa-mir-99b	2040256	338881	411317	247948	432128	312501	274624	6829	4081	4614	7333
hsa-miR-181b-5p	hsa-mir-181b-1	1979235	335568	362793	219240	359537	332071	362580	1658	869	2540	2379
hsa-let-7e-5p	hsa-let-7e	1864135	409901	355056	290756	228836	281478	290687	544	172	3528	3177
hsa-miR-149-5p	hsa-mir-149	1773176	388256	426292	214176	333790	215751	182333	821	372	6461	4924
hsa-miR-139-5p	hsa-mir-139	1564687	266721	276996	202555	317281	231121	266584	1665	898	477	389
hsa-miR-151a-5p	hsa-mir-151a	1531961	251789	264042	153930	282316	235444	259142	45664	31256	4274	4104
hsa-miR-126-3p	hsa-mir-126	1429439	277250	372150	213502	198165	203625	161446	808	426	911	1156
hsa-miR-128-3p	hsa-mir-128-1	1400452	212897	222315	142319	266639	255661	272176	17123	10443	440	439
hsa-miR-204-5p	hsa-mir-204	1330202	342434	339990	193724	172081	165903	112940	1482	354	747	547
hsa-miR-128-3p	hsa-mir-128-2	1182944	184076	188854	121274	222925	214345	223519	16851	10311	392	397
hsa-miR-138-5p	hsa-mir-138-1	1178139	166851	199915	120825	241700	212899	235022	192	65	284	386
hsa-miR-27b-3p	hsa-mir-27b	1022595	179970	189415	109270	194477	166819	177896	422	103	2493	1730
hsa-miR-320a	hsa-mir-320a	963832	109874	102222	98324	122219	125620	159251	144084	93157	3821	5260
hsa-miR-7-5p	hsa-mir-7-2	903503	223541	267540	114490	102479	123572	60209	5744	4148	1290	490
hsa-miR-7-5p	hsa-mir-7-1	885326	219799	263988	113086	98768	120275	57692	5744	4156	1319	499
hsa-miR-7-5p	hsa-mir-7-3	878584	218147	262353	111991	97797	119494	57161	5726	4144	1288	483
hsa-miR-219a-2-3p	hsa-mir-219a-2	855840	160525	165928	123538	161425	126500	117539	245	73	36	31
hsa-miR-143-3p	hsa-mir-143	852317	143990	150951	104231	165726	136690	150196	267	81	86	99
hsa-miR-23b-3p	hsa-mir-23b	850779	137865	157886	106548	144480	142153	154362	2657	1531	1471	1826
hsa-miR-26b-5p	hsa-mir-26b	819457	176584	167931	128242	116858	115407	109879	1211	828	1308	1209
hsa-miR-29a-3p	hsa-mir-29a	797567	142592	159870	100495	113050	157683	120190	649	200	1273	1565
hsa-miR-484	hsa-mir-484	778315	27660	30853	20358	39123	33943	39467	256926	327861	725	1399
hsa-miR-125b-5p	hsa-mir-125b-1	759552	199513	201205	89021	77257	108053	75424	1006	320	4242	3511
hsa-miR-125b-5p	hsa-mir-125b-2	754498	198456	199940	88356	76719	107261	74857	1000	320	4155	3434
hsa-miR-22-3p	hsa-mir-22	753517	72089	121874	74099	75169	100901	78561	127264	99047	1332	3181
hsa-miR-423-3p	hsa-mir-423	744240	120440	139859	83258	128615	80376	73752	66487	31183	8965	11305
hsa-miR-34a-5p	hsa-mir-34a	732186	131877	136510	102568	144554	111905	100008	210	58	2725	1771
hsa-miR-16-5p	hsa-mir-16-1	727780	96372	125819	75442	87504	167319	163410	3271	6194	915	1534
hsa-miR-16-5p	hsa-mir-16-2	713174	93887	123465	73806	84924	164643	160767	3242	6159	808	1473
hsa-miR-218-5p	hsa-mir-218-1	711505	138972	147069	98744	110705	124275	91164	323	74	99	80
hsa-miR-218-5p	hsa-mir-218-2	708748	138358	146332	98320	110282	123933	90967	320	73	91	72
hsa-miR-92b-3p	hsa-mir-92b	695881	118085	176344	85531	122285	86913	70413	12391	3033	11114	9772
hsa-miR-9-3p	hsa-mir-9-1	674784	121708	137462	110097	73058	129141	103042	195	39	18	24
hsa-miR-9-3p	hsa-mir-9-2	674784	121708	137462	110097	73058	129141	103042	195	39	18	24
hsa-miR-9-3p	hsa-mir-9-3	672493	121460	137216	109929	72840	128673	102101	194	38	18	24
hsa-miR-127-3p	hsa-mir-127	607100	130649	157406	81000	108330	73099	53184	281	881	1383	887
hsa-miR-24-3p	hsa-mir-24-1	577171	151136	105930	81135	78535	83469	64208	1147	2683	2193	6735
hsa-miR-24-3p	hsa-mir-24-2	573369	150611	105480	80796	77952	82683	63148	1141	2673	2184	6701
hsa-miR-21-5p	hsa-mir-21	560030	66437	116812	54342	90160	84155	82552	383	219	19620	45350
hsa-miR-222-3p	hsa-mir-222	548553	90459	110896	73241	100307	91556	74809	1773	1016	1834	2662
hsa-miR-328-3p	hsa-mir-328	539468	73023	142017	84152	69095	80880	59713	17020	13159	226	183
hsa-miR-425-5p	hsa-mir-425	536912	12528	21130	11375	21417	19994	22893	260337	165533	480	1225
hsa-miR-98-5p	hsa-mir-98	514331	123087	112213	68780	64666	74526	69085	291	129	1099	455
hsa-miR-150-5p	hsa-mir-150	495495	16751	22660	11274	21876	22520	2229	227321	170780	30	54
hsa-miR-342-3p	hsa-mir-342	462273	80020	79184	56563	73679	71577	63633	18102	17239	1241	1035
hsa-miR-30d-5p	hsa-mir-30d	455222	91104	117487	58967	50307	59733	34743	20716	13057	4358	4750
hsa-miR-411-5p	hsa-mir-411	442780	96098	106808	66357	64021	58646	50450	148	56	101	95
hsa-miR-185-5p	hsa-mir-185	425010	10277	9418	8223	3673	13950	17111	217231	144748	178	201
hsa-miR-652-3p	hsa-mir-652	413105	39589	53468	35390	47374	42319	33689	88524	64356	2347	6049
hsa-let-7d-3p	hsa-let-7d	370279	61446	90482	56815	16856	50172	42026	34891	16739	693	159
hsa-miR-4732-3p	hsa-mir-4732	366111	142	144	67	91	80	51	244763	120773	0	0
hsa-miR-1180-3p	hsa-mir-1180	323732	46539	49479	34886	56550	31096	36627	36525	27189	2196	2645
hsa-miR-487b-3p	hsa-mir-487b	314594	55216	58477	36896	55318	53012	55391	111	52	64	57
hsa-miR-23a-3p	hsa-mir-23a	294148	45742	42414	32821	47145	37501	45294	15657	10135	8525	8914
hsa-miR-323a-3p	hsa-mir-323a	256940	47288	49097	31107	44641	42492	41942	117	220	14	22
hsa-miR-103a-3p	hsa-mir-103a-2	244896	21851	33815	22496	46622	44988	71838	885	342	657	1402
hsa-miR-103a-3p	hsa-mir-103a-1	244596	21803	33791	22489	46591	44939	71709	887	342	653	1392
hsa-miR-181c-5p	hsa-mir-181c	244425	44024	51609	28489	42060	36461	40934	177	98	246	327
hsa-miR-135b-5p	hsa-mir-135b	242394	41562	55078	32678	37327	42438	32985	87	22	78	139
hsa-miR-378a-3p	hsa-mir-378a	227880	26187	33512	22362	40635	31869	48252	10913	7437	2516	4197
hsa-miR-379-5p	hsa-mir-379	221359	47681	43789	32050	30189	32445	35080	50	16	35	24
hsa-miR-138-5p	hsa-mir-138-2	213235	22416	28491	18459	40360	44253	59040	41	19	48	108
hsa-miR-423-5p	hsa-mir-423	207434	10292	10993	3480	9405	21468	14150	75254	61628	349	415
hsa-miR-29c-5p	hsa-mir-29c	197395	31190	33239	17489	35842	28886	38101	8780	3489	206	173
hsa-miR-497-5p	hsa-mir-497	191088	13048	21998	14097	41071	38456	62230	55	14	21	98
hsa-miR-93-5p	hsa-mir-93	183506	25714	30454	20110	20995	22094	24973	18956	11485	4671	4054
hsa-miR-132-5p	hsa-mir-132	182532	46181	47082	22928	22335	23471	19563	236	114	331	291
hsa-miR-29b-3p	hsa-mir-29b-2	163842	29043	35911	18579	26948	29617	22476	953	256	23	36
hsa-miR-129-5p	hsa-mir-129-1	163575	30857	38836	19864	27919	24001	22005	45	10	17	21
hsa-miR-29b-3p	hsa-mir-29b-1	163254	28977	35808	18529	26850	29480	22342	953	256	23	36
hsa-miR-129-5p	hsa-mir-129-2	162709	30659	38629	19760	27778	23879	21911	45	10	17	21
hsa-miR-29c-3p	hsa-mir-29c	152941	20147	25254	12591	26654	32902	35035	224	72	26	36
hsa-miR-30c-5p	hsa-mir-30c-1	152536	32003	34675	18775	16178	23525	12805	7889	6530	77	79
hsa-miR-30c-5p	hsa-mir-30c-2	152435	31963	34649	18766	16167	23511	12801	7894	6528	77	79
hsa-miR-376c-3p	hsa-mir-376c	143118	15238	23011	16757	25913	29665	32459	34	28	4	9
hsa-miR-340-5p	hsa-mir-340	140277	27501	33404	21047	15847	25617	16715	71	20	22	33
hsa-miR-1296-5p	hsa-mir-1296	136229	13242	10335	19127	29050	26215	37531	248	192	55	234
hsa-miR-3615	hsa-mir-3615	132995	1843	3545	3235	4272	2402	842	58740	57895	47	174
hsa-miR-338-5p	hsa-mir-338	131681	18812	28100	18329	22161	22898	21284	75	14	2	6
hsa-miR-485-5p	hsa-mir-485	126869	23327	28218	18288	24152	17119	15484	59	93	75	54
hsa-miR-139-3p	hsa-mir-139	121821	24440	28829	15757	23107	16646	12774	146	97	10	15
hsa-miR-153-3p	hsa-mir-153-1	121804	26276	25501	12163	18014	23547	16241	34	13	4	11
hsa-miR-153-3p	hsa-mir-153-2	121804	26276	25501	12163	18014	23547	16241	34	13	4	11
hsa-miR-383-5p	hsa-mir-383	120344	21679	23961	19351	19443	20598	15255	29	13	7	8
hsa-miR-744-5p	hsa-mir-744	119757	19667	18314	15929	19904	22875	19781	1530	1169	201	387
hsa-miR-338-3p	hsa-mir-338	114372	17464	24299	12483	19624	23323	17137	26	13	2	1
hsa-miR-221-3p	hsa-mir-221	110681	18310	21719	12943	17914	21189	16437	240	110	637	1182
hsa-miR-433-3p	hsa-mir-433	110483	12324	20266	10884	22379	21834	22693	40	58	3	2
hsa-miR-192-5p	hsa-mir-192	110129	13910	16361	10677	10985	13077	13992	21301	9564	123	139
hsa-miR-151b	hsa-mir-151b	109750	14007	14941	8318	17238	14845	16988	12907	9760	257	489
hsa-miR-30b-5p	hsa-mir-30b	109590	20179	23941	13955	15594	16145	10572	5871	3259	27	47
hsa-miR-25-3p	hsa-mir-25	105894	5185	5582	3735	6209	5120	6145	41175	30023	1269	1451
hsa-miR-574-3p	hsa-mir-574	104914	7809	10137	6771	20516	14580	25405	13739	4498	469	990
hsa-miR-942-5p	hsa-mir-942	102032	324	311	231	261	216	200	62588	37766	78	57
hsa-miR-219a-5p	hsa-mir-219a-2	101052	9317	16172	9546	18944	22162	24855	34	14	6	2
hsa-miR-532-5p	hsa-mir-532	100058	18453	20187	15387	13995	12797	10595	4280	1266	1795	1303
hsa-miR-30a-5p	hsa-mir-30a	98583	19539	24829	13521	13411	17184	9816	53	13	95	122
hsa-miR-223-3p	hsa-mir-223	95725	2561	2824	2239	3628	3524	5709	55388	19753	32	67
hsa-miR-369-5p	hsa-mir-369	93655	22752	21174	14577	13817	12340	8808	36	29	72	50
hsa-miR-33a-5p	hsa-mir-33a	93296	7607	12893	7527	17323	21449	26380	27	10	24	56
hsa-miR-874-3p	hsa-mir-874	87747	18342	19577	8841	15297	15518	9966	37	24	60	85
hsa-miR-95-3p	hsa-mir-95	85227	17323	16214	13479	12675	13065	12407	26	6	10	22
hsa-miR-320b	hsa-mir-320b-2	84642	14510	14838	9845	13214	11410	12784	4519	2918	230	374
hsa-miR-320b	hsa-mir-320b-1	83945	14420	14739	9789	13162	11301	12605	4453	2878	231	367
hsa-miR-340-3p	hsa-mir-340	83712	16281	20036	12113	11841	12493	8335	1681	888	22	22
hsa-miR-432-5p	hsa-mir-432	83688	21379	18319	8382	10492	12972	12056	31	27	13	17
hsa-miR-1260a	hsa-mir-1260a	81514	845	1170	510	752	905	934	28415	14102	12016	21865
hsa-miR-132-3p	hsa-mir-132	79429	7830	11038	7846	12205	17496	22918	44	20	15	17
hsa-miR-15a-5p	hsa-mir-15a	78867	8701	13570	7607	13166	17468	18035	106	80	53	81
hsa-miR-1301-3p	hsa-mir-1301	77247	12023	13107	9330	14795	13413	13638	367	310	84	180
hsa-miR-584-5p	hsa-mir-584	76103	11851	11845	8244	11545	12869	18775	466	300	102	106
hsa-miR-1260b	hsa-mir-1260b	74582	317	425	193	255	308	333	24277	14142	12231	22101
hsa-miR-2110	hsa-mir-2110	67316	7141	7289	4859	7895	6110	6812	13036	13880	123	171
hsa-miR-181d-5p	hsa-mir-181d	65558	14045	12965	3562	11191	12302	11282	28	14	83	86
hsa-miR-935	hsa-mir-935	64050	12487	15996	7019	10139	10620	7487	34	27	96	145
hsa-miR-625-5p	hsa-mir-625	62517	8560	10511	8529	9860	11402	10531	1760	594	327	443
hsa-miR-499a-5p	hsa-mir-499a	58573	10562	13263	9265	10997	7988	6412	16	5	30	35
hsa-miR-197-3p	hsa-mir-197	58504	13215	14536	6201	7735	6543	5607	2545	1250	502	370
hsa-miR-885-5p	hsa-mir-885	57938	10276	13690	6643	6614	11207	9453	24	12	12	7
hsa-miR-769-3p	hsa-mir-769	57534	8833	10321	5767	12731	9620	9934	51	65	105	107
hsa-miR-455-3p	hsa-mir-455	57158	10099	10614	6196	10067	9329	10052	10	4	302	485
hsa-miR-31-5p	hsa-mir-31	56866	8747	8032	2381	10564	12698	14079	16	2	81	266
hsa-miR-409-3p	hsa-mir-409	56775	11546	10405	6487	11304	7424	7866	211	1478	31	23
hsa-miR-1307-3p	hsa-mir-1307	56492	7871	7790	6167	10951	6714	7156	4619	1861	2102	1261
hsa-miR-140-5p	hsa-mir-140	56256	8692	12022	7931	8577	10115	8851	24	13	9	22
hsa-miR-19b-3p	hsa-mir-19b-2	55999	5336	6406	4080	8873	10106	12333	5280	3292	95	198
hsa-miR-19b-3p	hsa-mir-19b-1	55925	5327	6394	4073	8864	10099	12320	5267	3289	95	197
hsa-miR-4685-3p	hsa-mir-4685	55372	184	238	135	211	187	191	35563	18655	2	6
hsa-miR-146a-5p	hsa-mir-146a	51923	9109	8517	6219	6138	6365	4900	1320	1462	4853	3040
hsa-miR-576-5p	hsa-mir-576	51673	617	1043	683	823	540	335	35512	12107	8	5
hsa-miR-129-2-3p	hsa-mir-129-2	51417	10452	8909	5405	7258	11044	8240	61	15	14	19
hsa-miR-195-5p	hsa-mir-195	50628	8985	10106	5101	3729	12240	10443	14	1	3	6
hsa-miR-154-5p	hsa-mir-154	50544	8528	6714	4376	11020	8501	11314	22	44	12	13
hsa-miR-320c	hsa-mir-320c-1	50100	9461	10143	5581	8396	6621	7324	1340	844	166	224
hsa-miR-199a-3p	hsa-mir-199a-2	48864	9412	8852	6374	9057	7206	7654	19	11	149	130
hsa-miR-199b-3p	hsa-mir-199b	48818	9406	8847	6369	9049	7196	7644	19	11	148	129
hsa-miR-199a-3p	hsa-mir-199a-1	48816	9406	8847	6369	9047	7196	7644	19	11	148	129
hsa-miR-206	hsa-mir-206	48586	10690	9940	7004	6297	7188	7456	5	4	2	0
hsa-miR-345-5p	hsa-mir-345	48521	5078	7596	4094	7800	7088	10457	3601	1868	249	690
hsa-miR-129-1-3p	hsa-mir-129-1	48427	11606	10451	6043	5696	8806	5724	79	12	6	4
hsa-miR-135a-5p	hsa-mir-135a-2	47020	5894	6831	4664	7093	10564	11896	35	14	13	16
hsa-miR-320c	hsa-mir-320c-2	47011	9039	9796	5205	8006	6166	6744	1044	639	156	216
hsa-miR-1249-3p	hsa-mir-1249	46573	9154	7566	3090	8876	9835	7679	159	92	60	62
hsa-miR-135a-5p	hsa-mir-135a-1	46445	5776	6690	4581	7013	10474	11833	35	14	13	16
hsa-miR-543	hsa-mir-543	45721	5124	7145	4182	9567	8354	11107	30	208	0	4
hsa-miR-330-3p	hsa-mir-330	44375	6788	7424	4790	8169	7346	9709	44	62	16	27
hsa-miR-15b-5p	hsa-mir-15b	43918	4739	5585	3852	2294	6655	9881	2614	2717	3736	1845
hsa-let-7e-3p	hsa-let-7e	42162	8288	8891	6451	6678	5756	5570	46	52	207	223
hsa-miR-181a-2-3p	hsa-mir-181a-2	41764	6426	8774	3377	5396	5470	5944	3355	2464	225	333
hsa-miR-146b-5p	hsa-mir-146b	41680	6786	8997	3036	6703	8250	7689	70	30	38	81
hsa-miR-30a-3p	hsa-mir-30a	40993	9422	7797	4966	5635	6870	6172	8	2	76	45
hsa-miR-137	hsa-mir-137	40749	6720	8710	5604	6950	7058	5690	11	1	3	2
hsa-miR-330-5p	hsa-mir-330	39837	5279	8967	4670	6149	6487	7336	649	223	28	49
hsa-miR-381-3p	hsa-mir-381	39597	4505	7571	4739	7324	7952	7472	16	3	8	7
hsa-miR-28-5p	hsa-mir-28	39176	5267	6628	4586	6554	7484	7896	329	310	36	86
hsa-miR-181a-3p	hsa-mir-181a-1	38085	5684	6133	4616	7419	6424	7333	213	83	76	104
hsa-miR-410-3p	hsa-mir-410	38026	6211	8739	6351	5649	5530	5524	15	3	0	4
hsa-miR-182-5p	hsa-mir-182	37478	819	379	577	510	747	665	30777	1832	231	941
hsa-miR-7-1-3p	hsa-mir-7-1	36670	5371	5265	3711	4947	6308	10244	582	191	32	19
hsa-miR-99b-3p	hsa-mir-99b	34326	6086	6664	3620	7060	4370	6135	15	4	221	151
hsa-miR-323b-3p	hsa-mir-323b	34312	8870	7760	5385	1997	5255	4346	125	569	3	2
hsa-miR-302a-3p	hsa-mir-302a	33777	167	241	134	176	173	146	0	0	18176	14564
hsa-miR-363-3p	hsa-mir-363	33264	3839	5481	3819	6134	5964	5375	1320	869	139	324
hsa-miR-361-5p	hsa-mir-361	32624	4350	5895	4087	4503	6153	7162	202	102	51	119
hsa-miR-193b-3p	hsa-mir-193b	32502	4869	6065	3215	4923	4347	3613	14	29	1931	3496
hsa-miR-376a-3p	hsa-mir-376a-1	32048	4256	5151	4619	4684	6417	6866	16	27	5	7
hsa-miR-376a-3p	hsa-mir-376a-2	32048	4256	5151	4619	4684	6417	6866	16	27	5	7
hsa-miR-455-5p	hsa-mir-455	31357	5209	7605	3803	5186	4820	4677	8	7	10	32
hsa-miR-219a-5p	hsa-mir-219a-1	31344	2912	4694	2958	5937	6950	7871	13	6	3	0
hsa-miR-454-3p	hsa-mir-454	31139	7503	6377	3627	3932	5402	3995	108	113	38	44
hsa-miR-3613-5p	hsa-mir-3613	30949	5639	8491	5290	4451	4466	2546	49	4	6	7
hsa-miR-660-5p	hsa-mir-660	30654	5664	5067	2722	4918	5846	6259	104	24	25	25
hsa-miR-342-5p	hsa-mir-342	30363	5129	6001	4280	4404	4217	5472	484	193	67	116
hsa-miR-382-5p	hsa-mir-382	29899	6738	6522	3844	5150	3983	3591	12	38	10	11
hsa-miR-194-5p	hsa-mir-194-2	29456	4914	4135	5226	856	4168	9363	46	700	30	18
hsa-miR-598-3p	hsa-mir-598	29377	6536	4876	2619	4860	4547	5899	8	6	19	7
hsa-miR-485-3p	hsa-mir-485	29020	2844	6812	2438	4560	7149	4807	4	397	2	7
hsa-miR-151a-3p	hsa-mir-151a	28927	5444	6200	1345	3423	3346	5729	1653	1718	32	37
hsa-miR-376b-3p	hsa-mir-376b	28435	3414	5108	4488	4082	5814	5509	9	6	2	3
hsa-miR-1306-5p	hsa-mir-1306	28360	1869	2541	1663	2578	2468	2603	8070	6491	30	47
hsa-miR-654-3p	hsa-mir-654	27837	3762	5170	2934	5385	5190	5266	32	85	3	10
hsa-miR-125b-2-3p	hsa-mir-125b-2	26974	3711	4272	3249	4411	5524	5723	9	5	26	44
hsa-miR-136-3p	hsa-mir-136	26925	3119	4522	2674	5837	4678	6070	14	3	5	3
hsa-miR-1224-5p	hsa-mir-1224	26699	6093	4965	3136	4576	4589	3308	23	8	1	0
hsa-miR-194-5p	hsa-mir-194-1	26287	4378	3760	4758	757	3563	8313	44	677	23	14
hsa-miR-487a-5p	hsa-mir-487a	25764	5642	5138	2889	4859	3513	3684	15	14	5	5
hsa-miR-211-5p	hsa-mir-211	25292	5752	5892	3269	2671	3002	1887	180	54	1738	847
hsa-miR-126-5p	hsa-mir-126	25216	4596	5648	3105	2651	5609	3578	13	1	9	6
hsa-miR-302b-3p	hsa-mir-302b	24815	370	456	284	280	227	181	0	0	14424	8593
hsa-miR-130a-3p	hsa-mir-130a	24697	3344	4496	2954	3446	4604	4209	953	550	40	101
hsa-miR-140-3p	hsa-mir-140	24634	2559	2726	1804	2850	3604	5385	4068	1573	12	53
hsa-miR-323a-5p	hsa-mir-323a	24036	3709	4862	4105	5192	3145	2996	6	13	5	3
hsa-miR-3605-3p	hsa-mir-3605	23953	1402	1620	826	786	748	635	11571	6317	34	14
hsa-miR-495-3p	hsa-mir-495	23801	3075	4150	3223	3601	4837	4889	5	17	3	1
hsa-miR-133a-3p	hsa-mir-133a-1	23738	3865	5257	2888	3936	4243	3392	81	60	11	5
hsa-miR-133a-3p	hsa-mir-133a-2	23738	3865	5257	2888	3936	4243	3392	81	60	11	5
hsa-miR-193a-5p	hsa-mir-193a	23707	2980	3415	2331	4398	3591	5327	640	425	235	365
hsa-let-7a-3p	hsa-let-7a-1	23687	4070	5060	3855	3803	3018	2660	800	399	11	11
hsa-miR-708-5p	hsa-mir-708	23659	2900	4111	2029	3428	4775	6387	11	1	10	7
hsa-miR-145-5p	hsa-mir-145	23588	4792	4763	2194	3856	4546	3241	99	71	14	12
hsa-let-7a-3p	hsa-let-7a-3	23390	4037	5005	3825	3774	2989	2635	751	352	11	11
hsa-miR-30e-3p	hsa-mir-30e	23054	4872	3891	2990	3355	3780	3647	351	122	34	12
hsa-miR-130b-5p	hsa-mir-130b	22851	1620	1787	1123	1438	1235	988	9666	4465	215	314
hsa-miR-582-5p	hsa-mir-582	22717	3717	4152	3156	4209	3547	3698	5	2	120	111
hsa-miR-374b-5p	hsa-mir-374b	21975	4145	3623	3679	3510	3661	3265	44	15	15	18
hsa-miR-941	hsa-mir-941-1	21546	2508	2665	2062	3090	2366	2582	3168	2336	346	423
hsa-miR-941	hsa-mir-941-2	21546	2508	2665	2062	3090	2366	2582	3168	2336	346	423
hsa-miR-941	hsa-mir-941-3	21546	2508	2665	2062	3090	2366	2582	3168	2336	346	423
hsa-miR-941	hsa-mir-941-4	21546	2508	2665	2062	3090	2366	2582	3168	2336	346	423
hsa-miR-941	hsa-mir-941-5	21546	2508	2665	2062	3090	2366	2582	3168	2336	346	423
hsa-miR-488-3p	hsa-mir-488	21367	3718	2368	3652	3699	4400	3519	6	5	0	0
hsa-miR-212-3p	hsa-mir-212	20802	3672	3374	2463	3562	3356	4295	12	8	47	13
hsa-miR-424-5p	hsa-mir-424	20445	1869	1928	1599	3334	4458	6916	14	14	105	208
hsa-miR-769-5p	hsa-mir-769	20132	2973	3782	2102	2935	3839	4424	38	12	8	19
hsa-miR-27a-3p	hsa-mir-27a	19984	2601	4628	2235	3295	3730	3359	16	10	56	54
hsa-miR-7641	hsa-mir-7641-1	19260	84	111	34	118	90	98	390	173	8639	9523
hsa-miR-7641	hsa-mir-7641-2	19260	84	111	34	118	90	98	390	173	8639	9523
hsa-miR-320d	hsa-mir-320d-2	19147	3705	4012	2887	2768	2034	2708	534	322	84	93
hsa-miR-320d	hsa-mir-320d-1	19144	3705	4012	2886	2768	2034	2708	534	322	82	93
hsa-miR-1271-5p	hsa-mir-1271	19004	2105	3524	2073	4114	3254	3739	112	42	10	31
hsa-miR-346	hsa-mir-346	18358	3938	3780	3385	3076	2497	1652	15	11	1	3
hsa-miR-425-3p	hsa-mir-425	18225	2972	2969	1930	3088	2378	2473	1344	566	327	178
hsa-miR-590-3p	hsa-mir-590	17640	3814	4311	3375	2206	2381	1527	15	2	5	4
hsa-miR-30e-5p	hsa-mir-30e	17588	3630	3714	2472	2042	3441	2190	43	30	9	17
hsa-miR-574-5p	hsa-mir-574	17030	3652	3310	2066	2062	2425	1963	407	152	665	328
hsa-miR-302d-3p	hsa-mir-302d	16962	271	238	176	191	193	179	0	0	9994	5720
hsa-miR-370-3p	hsa-mir-370	16079	4771	3606	1846	2366	2300	1160	1	16	6	7
hsa-miR-760	hsa-mir-760	15588	3428	3915	1864	2565	2017	1751	6	5	21	16
hsa-miR-337-3p	hsa-mir-337	14799	2938	3725	2230	1396	1987	1593	138	785	5	2
hsa-miR-20a-5p	hsa-mir-20a	14791	2283	3065	1803	2163	2608	2365	53	29	154	268
hsa-miR-339-3p	hsa-mir-339	14493	1986	2893	1135	2376	2025	1681	1359	904	38	96
hsa-miR-155-5p	hsa-mir-155	13593	2392	2587	1768	1692	1850	1715	157	124	599	709
hsa-miR-411-3p	hsa-mir-411	13397	2679	2467	1855	2190	2173	2020	6	4	2	1
hsa-miR-16-2-3p	hsa-mir-16-2	13102	254	378	258	217	296	216	8139	3325	8	11
hsa-miR-421	hsa-mir-421	13100	1596	2032	1534	1889	3091	2780	99	63	8	8
hsa-miR-187-3p	hsa-mir-187	12958	2135	2609	1633	2571	1705	2225	4	0	40	36
hsa-miR-204-3p	hsa-mir-204	12847	2753	2328	1668	887	2515	2693	1	0	2	0
hsa-miR-335-5p	hsa-mir-335	12735	2500	2912	1711	1488	2325	1725	55	14	3	2
hsa-miR-369-3p	hsa-mir-369	12694	2414	2428	1642	1857	2499	1850	2	0	0	2
hsa-miR-324-5p	hsa-mir-324	12659	1418	1525	940	1963	1888	1944	1374	1520	28	59
hsa-miR-3173-5p	hsa-mir-3173	12496	542	606	310	203	309	182	8051	2273	13	7
hsa-miR-889-3p	hsa-mir-889	12459	2801	2475	1948	2154	1666	1406	2	2	4	1
hsa-miR-29b-2-5p	hsa-mir-29b-2	12377	1106	1524	1211	1946	2458	4017	41	40	10	24
hsa-miR-10a-5p	hsa-mir-10a	12296	1802	2194	1203	1325	1330	876	1621	700	613	632
hsa-miR-296-5p	hsa-mir-296	12215	904	773	474	896	720	476	4668	3224	38	42
hsa-miR-766-3p	hsa-mir-766	12209	2321	2550	1194	1872	1566	988	738	846	61	73
hsa-miR-3200-3p	hsa-mir-3200	12134	1292	1950	1283	2203	2409	2517	238	237	5	0
hsa-miR-184	hsa-mir-184	12091	2758	2450	1687	1453	1919	1706	14	10	42	52
hsa-miR-7977	hsa-mir-7977	11925	1064	1251	976	1298	1068	985	1332	971	969	2011
hsa-miR-134-5p	hsa-mir-134	11801	1188	1847	991	2218	2055	3434	7	57	0	4
hsa-miR-362-5p	hsa-mir-362	11757	1178	1817	1072	1745	2074	1937	1259	527	44	104
hsa-miR-138-2-3p	hsa-mir-138-2	11517	2207	2828	1173	1688	1631	1982	3	2	0	3
hsa-miR-22-5p	hsa-mir-22	11397	1069	1486	1001	1987	2277	3180	216	155	10	16
hsa-miR-656-3p	hsa-mir-656	10992	2780	3230	1880	422	1778	885	12	1	3	1
hsa-miR-378a-5p	hsa-mir-378a	10763	669	1093	633	1103	1131	1121	2971	1945	26	71
hsa-miR-28-3p	hsa-mir-28	10669	1256	1149	1035	1580	1484	2771	424	456	279	235
hsa-miR-324-3p	hsa-mir-324	10617	1192	1224	555	996	794	526	2201	3084	15	30
hsa-miR-31-3p	hsa-mir-31	10435	1127	1897	1228	1777	2118	2247	5	1	8	27
hsa-miR-128-2-5p	hsa-mir-128-2	10306	1946	2182	687	1994	1621	1866	2	1	4	3
hsa-miR-664a-3p	hsa-mir-664a	10270	1160	1226	952	963	1066	2081	2128	663	8	23
hsa-miR-628-3p	hsa-mir-628	10267	1856	1621	958	2090	1531	2113	35	18	28	17
hsa-miR-505-3p	hsa-mir-505	10207	1017	2286	1233	632	1838	1914	651	525	66	45
hsa-miR-302a-5p	hsa-mir-302a	10178	102	114	103	95	84	83	3	0	5865	3729
hsa-miR-375	hsa-mir-375	10140	1638	1499	1026	2604	1475	1315	35	11	311	226
hsa-miR-487a-3p	hsa-mir-487a	9979	1247	1864	1334	1516	1955	2054	5	2	0	2
hsa-miR-654-5p	hsa-mir-654	9920	1734	1901	1480	2167	1234	1218	15	146	7	18
hsa-miR-5010-3p	hsa-mir-5010	9914	996	1551	703	634	594	520	3264	1624	22	6
hsa-miR-770-5p	hsa-mir-770	9855	1182	1377	986	2025	1617	2660	2	4	0	2
hsa-miR-885-3p	hsa-mir-885	9805	1296	1258	1253	1789	1662	2545	1	0	0	1
hsa-miR-186-5p	hsa-mir-186	9799	1029	1365	1241	931	1299	741	1324	1851	10	8
hsa-miR-379-3p	hsa-mir-379	9289	1845	1808	1388	1559	1325	1356	3	2	0	3
hsa-miR-4787-3p	hsa-mir-4787	9087	2198	2142	764	1696	1366	865	16	9	14	17
hsa-miR-190a-5p	hsa-mir-190a	8992	2009	1898	1243	1342	1622	858	13	6	0	1
hsa-miR-365b-3p	hsa-mir-365b	8946	1685	1654	990	1265	1693	1240	64	79	113	163
hsa-miR-365a-3p	hsa-mir-365a	8943	1685	1653	990	1263	1693	1240	64	79	113	163
hsa-miR-491-5p	hsa-mir-491	8942	1171	1356	860	1296	1563	2498	105	91	1	1
hsa-miR-125b-1-3p	hsa-mir-125b-1	8752	1932	1500	1101	1341	1431	1290	2	1	69	85
hsa-miR-504-5p	hsa-mir-504	8744	1257	2223	983	1777	1236	1229	22	1	11	5
hsa-miR-5100	hsa-mir-5100	8695	124	182	91	154	83	80	2744	1418	1358	2461
hsa-miR-23b-5p	hsa-mir-23b	8649	1602	1839	1138	1897	1058	955	31	25	61	43
hsa-miR-302c-3p	hsa-mir-302c	8524	54	92	43	51	54	44	0	0	3716	4470
hsa-miR-6511a-3p	hsa-mir-6511a-1	8400	734	981	500	712	1043	1338	2060	1010	9	13
hsa-miR-6511a-3p	hsa-mir-6511a-2	8400	734	981	500	712	1043	1338	2060	1010	9	13
hsa-miR-6511a-3p	hsa-mir-6511a-3	8400	734	981	500	712	1043	1338	2060	1010	9	13
hsa-miR-6511a-3p	hsa-mir-6511a-4	8400	734	981	500	712	1043	1338	2060	1010	9	13
hsa-miR-877-5p	hsa-mir-877	8393	1357	1417	762	1251	1321	1855	124	89	105	112
hsa-miR-887-3p	hsa-mir-887	8305	1437	1501	1033	1933	1072	1293	0	2	9	25
hsa-miR-592	hsa-mir-592	8181	1363	1481	1046	1484	1540	1263	2	1	0	1
hsa-miR-32-5p	hsa-mir-32	7803	1499	1955	917	1292	1205	929	3	0	1	2
hsa-miR-101-3p	hsa-mir-101-2	7779	1375	1365	777	1179	1623	1447	8	2	1	2
hsa-miR-1-3p	hsa-mir-1-2	7751	1434	1440	1199	1057	1263	1317	2	3	19	17
hsa-miR-101-3p	hsa-mir-101-1	7690	1361	1354	767	1169	1609	1417	8	2	1	2
hsa-miR-539-5p	hsa-mir-539	7637	1276	1371	1237	1352	1136	1259	2	1	1	2
hsa-miR-30c-2-3p	hsa-mir-30c-2	7631	1353	1759	1139	903	1264	1190	1	1	9	12
hsa-miR-1-3p	hsa-mir-1-1	7601	1393	1420	1168	1041	1240	1298	2	3	19	17
hsa-miR-744-3p	hsa-mir-744	7536	988	1325	884	1353	1359	1355	161	80	13	18
hsa-miR-183-5p	hsa-mir-183	7264	636	592	406	471	463	392	623	356	1135	2190
hsa-miR-668-3p	hsa-mir-668	7262	1218	1256	1260	1431	1143	944	5	1	3	1
hsa-miR-577	hsa-mir-577	7218	1115	1491	1134	1187	1309	980	1	0	0	1
hsa-miR-99a-3p	hsa-mir-99a	7086	621	788	557	1178	1769	2160	3	0	3	7
hsa-miR-671-5p	hsa-mir-671	6896	1500	1538	827	1218	986	677	27	31	42	50
hsa-miR-1185-5p	hsa-mir-1185-1	6868	1209	1258	871	1313	1098	1115	3	1	0	0
hsa-miR-1185-5p	hsa-mir-1185-2	6868	1209	1258	871	1313	1098	1115	3	1	0	0
hsa-miR-128-1-5p	hsa-mir-128-1	6829	900	1007	827	1707	1343	980	9	6	29	21
hsa-miR-496	hsa-mir-496	6721	1259	1400	976	1116	983	970	4	10	2	1
hsa-miR-199a-5p	hsa-mir-199a-1	6606	569	885	588	1112	1280	1133	579	446	4	10
hsa-miR-199a-5p	hsa-mir-199a-2	6606	569	885	588	1112	1280	1133	579	446	4	10
hsa-miR-181c-3p	hsa-mir-181c	6563	558	879	584	1223	1440	1855	11	2	2	9
hsa-miR-380-3p	hsa-mir-380	6217	1130	1485	830	945	1099	724	4	0	0	0
hsa-miR-17-5p	hsa-mir-17	6175	1043	1109	579	865	1178	931	78	97	113	182
hsa-miR-6511b-3p	hsa-mir-6511b-1	6144	770	1043	516	434	789	1067	1010	505	8	2
hsa-miR-200c-3p	hsa-mir-200c	5996	328	351	212	340	444	457	19	18	1546	2281
hsa-miR-107	hsa-mir-107	5965	745	938	526	940	1166	1486	48	21	31	64
hsa-miR-1908-5p	hsa-mir-1908	5950	951	799	676	973	956	669	452	374	41	59
hsa-miR-18a-3p	hsa-mir-18a	5891	61	72	33	52	55	52	2887	2593	34	52
hsa-miR-136-5p	hsa-mir-136	5831	1467	1702	625	667	877	488	2	1	1	1
hsa-miR-20b-5p	hsa-mir-20b	5788	524	881	596	1013	1019	1391	75	48	86	155
hsa-miR-424-3p	hsa-mir-424	5767	611	601	439	807	706	756	723	377	287	460
hsa-let-7f-1-3p	hsa-let-7f-1	5766	573	750	667	441	492	519	1570	738	13	3
hsa-let-7b-3p	hsa-let-7b	5763	482	769	501	71	524	590	1823	982	18	3
hsa-miR-382-3p	hsa-mir-382	5745	1133	1161	215	1085	1230	915	4	2	0	0
hsa-miR-431-3p	hsa-mir-431	5734	658	850	574	1381	1036	1230	3	0	2	0
hsa-miR-299-5p	hsa-mir-299	5632	844	1100	580	942	1048	1114	1	1	1	1
hsa-miR-501-3p	hsa-mir-501	5514	729	656	400	902	739	802	699	572	3	12
hsa-miR-34b-3p	hsa-mir-34b	5177	924	1173	599	769	796	876	13	12	6	9
hsa-miR-1287-5p	hsa-mir-1287	5168	938	955	495	838	721	667	309	83	90	72
hsa-miR-148b-3p	hsa-mir-148b	5140	605	845	565	922	980	1136	19	36	10	22
hsa-miR-4510	hsa-mir-4510	5121	1298	1188	882	451	716	566	14	2	4	0
hsa-miR-876-3p	hsa-mir-876	5107	833	1010	731	803	893	835	1	0	0	1
hsa-miR-449a	hsa-mir-449a	5084	710	1138	877	870	839	623	2	0	10	15
hsa-miR-532-3p	hsa-mir-532	4938	340	359	262	332	335	166	1243	1832	32	37
hsa-miR-153-5p	hsa-mir-153-2	4928	1027	1319	608	582	787	604	1	0	0	0
hsa-miR-10b-5p	hsa-mir-10b	4917	818	962	603	747	778	765	23	5	101	115
hsa-miR-412-5p	hsa-mir-412	4856	1067	1132	465	773	775	642	0	1	0	1
hsa-miR-27b-5p	hsa-mir-27b	4832	812	834	537	791	900	928	3	5	9	13
hsa-miR-299-3p	hsa-mir-299	4821	892	1184	624	492	925	700	1	1	1	1
hsa-miR-26b-3p	hsa-mir-26b	4799	710	1001	681	440	563	60	800	521	10	13
hsa-miR-92b-5p	hsa-mir-92b	4735	612	620	579	889	784	861	123	80	85	102
hsa-miR-376c-5p	hsa-mir-376c	4722	967	967	595	742	727	720	2	1	1	0
hsa-miR-30b-3p	hsa-mir-30b	4657	741	412	377	352	402	411	869	1037	17	39
hsa-miR-381-5p	hsa-mir-381	4657	531	915	503	528	1086	1087	4	0	2	1
hsa-miR-874-5p	hsa-mir-874	4615	854	820	356	924	786	866	4	2	0	3
hsa-miR-1468-5p	hsa-mir-1468	4572	619	540	356	514	392	315	1329	460	28	19
hsa-miR-6511b-3p	hsa-mir-6511b-2	4516	503	602	286	269	610	847	926	471	1	1
hsa-miR-15b-3p	hsa-mir-15b	4496	204	344	210	227	250	254	2052	920	14	21
hsa-miR-495-5p	hsa-mir-495	4486	736	637	471	1051	714	873	1	0	0	3
hsa-miR-378i	hsa-mir-378i	4442	525	830	587	607	619	654	324	218	22	56
hsa-miR-154-3p	hsa-mir-154	4355	572	911	474	644	883	867	2	2	0	0
hsa-miR-152-3p	hsa-mir-152	4347	493	748	252	821	804	1210	7	2	4	6
hsa-miR-106b-5p	hsa-mir-106b	4288	972	909	389	646	734	426	81	65	25	41
hsa-miR-195-3p	hsa-mir-195	4284	740	825	607	653	764	689	6	0	0	0
hsa-miR-641	hsa-mir-641	4263	650	859	726	498	560	477	328	130	17	18
hsa-miR-376b-5p	hsa-mir-376b	4261	891	874	539	653	664	638	0	1	1	0
hsa-miR-505-5p	hsa-mir-505	4230	695	641	373	519	592	483	570	282	46	29
hsa-miR-376a-5p	hsa-mir-376a-1	4161	762	884	433	616	797	669	0	0	0	0
hsa-miR-203a-3p	hsa-mir-203a	4071	970	852	558	463	696	485	0	0	21	26
hsa-miR-1247-5p	hsa-mir-1247	3921	562	707	410	771	593	850	2	0	11	15
hsa-miR-6842-3p	hsa-mir-6842	3894	608	721	436	495	387	326	632	262	12	15
hsa-miR-3200-5p	hsa-mir-3200	3870	251	360	229	383	469	770	677	728	0	3
hsa-miR-301a-3p	hsa-mir-301a	3868	440	681	434	623	742	927	2	1	2	16
hsa-miR-331-3p	hsa-mir-331	3817	635	761	331	512	643	522	200	149	35	29
hsa-miR-1298-5p	hsa-mir-1298	3805	498	626	460	816	717	687	0	0	0	1
hsa-miR-24-1-5p	hsa-mir-24-1	3803	856	1036	420	550	520	418	0	0	1	2
hsa-miR-589-5p	hsa-mir-589	3790	393	413	247	527	418	481	730	497	35	49
hsa-miR-224-5p	hsa-mir-224	3782	541	607	343	504	411	388	1	5	589	393
hsa-miR-940	hsa-mir-940	3735	771	738	376	761	566	372	34	42	32	43
hsa-miR-664b-3p	hsa-mir-664b	3727	360	529	280	307	489	563	748	436	10	5
hsa-miR-3940-3p	hsa-mir-3940	3720	161	167	151	189	218	228	1193	1370	16	27
hsa-miR-758-3p	hsa-mir-758	3706	409	626	391	717	733	814	4	6	0	6
hsa-miR-542-5p	hsa-mir-542	3610	530	626	409	707	488	413	132	53	101	151
hsa-miR-377-5p	hsa-mir-377	3585	523	108	463	540	896	1047	1	3	0	4
hsa-miR-335-3p	hsa-mir-335	3566	571	1001	469	563	462	429	52	7	5	7
hsa-miR-339-5p	hsa-mir-339	3545	537	190	193	129	169	100	729	1441	26	31
hsa-miR-200a-3p	hsa-mir-200a	3528	278	655	473	460	417	390	0	0	217	638
hsa-miR-1292-5p	hsa-mir-1292	3516	353	402	234	421	363	405	677	568	35	58
hsa-miR-374a-5p	hsa-mir-374a	3502	760	815	492	377	585	470	1	0	0	2
hsa-miR-4659a-3p	hsa-mir-4659a	3485	53	37	26	43	30	27	1574	1691	2	2
hsa-miR-142-5p	hsa-mir-142	3439	120	153	75	51	116	60	1716	1144	2	2
hsa-miR-636	hsa-mir-636	3379	35	46	24	42	41	48	1563	1567	4	9
hsa-let-7i-3p	hsa-let-7i	3364	419	646	313	450	599	606	195	92	8	36
hsa-miR-23c	hsa-mir-23c	3357	505	705	378	591	540	558	37	18	16	9
hsa-miR-134-3p	hsa-mir-134	3309	581	545	421	667	576	511	2	4	1	1
hsa-miR-1226-3p	hsa-mir-1226	3298	457	333	241	392	323	380	807	297	41	27
hsa-miR-6803-3p	hsa-mir-6803	3287	110	164	88	136	148	172	1661	801	3	4
hsa-miR-142-3p	hsa-mir-142	3275	521	656	367	500	624	510	47	31	7	12
hsa-miR-5581-3p	hsa-mir-5581	3265	222	286	181	232	178	126	1304	709	12	15
hsa-miR-490-5p	hsa-mir-490	3206	703	719	493	531	409	343	3	1	4	0
hsa-miR-221-5p	hsa-mir-221	3191	366	533	365	600	663	627	3	0	9	25
hsa-let-7f-2-3p	hsa-let-7f-2	3125	390	469	401	747	483	611	14	3	3	4
hsa-miR-483-3p	hsa-mir-483	3125	159	234	156	213	174	156	33	17	773	1210
hsa-miR-326	hsa-mir-326	3052	682	603	255	376	393	265	235	147	48	48
hsa-miR-7-2-3p	hsa-mir-7-2	3022	461	587	438	489	506	529	7	4	0	1
hsa-miR-6499-5p	hsa-mir-6499	2990	555	581	343	586	462	463	0	0	0	0
hsa-miR-34c-3p	hsa-mir-34c	2989	359	562	259	454	569	781	0	0	3	2
hsa-miR-548ae-5p	hsa-mir-548ae-2	2988	569	583	508	508	447	362	4	2	3	2
hsa-miR-767-5p	hsa-mir-767	2969	462	628	313	488	445	486	0	1	65	81
hsa-miR-191-3p	hsa-mir-191	2945	453	596	287	467	303	249	200	248	50	92
hsa-miR-377-3p	hsa-mir-377	2938	597	744	339	367	560	330	0	0	0	1
hsa-miR-200b-3p	hsa-mir-200b	2854	223	347	221	298	448	452	0	0	280	585
hsa-miR-96-5p	hsa-mir-96	2850	337	553	291	515	409	411	83	53	73	125
hsa-miR-106b-3p	hsa-mir-106b	2830	301	395	247	407	495	421	286	161	51	66
hsa-miR-145-3p	hsa-mir-145	2806	531	572	352	434	508	405	4	0	0	0
hsa-miR-133b	hsa-mir-133b	2738	549	610	327	395	532	318	5	0	1	1
hsa-miR-329-3p	hsa-mir-329-1	2717	647	564	304	363	520	308	2	8	1	0
hsa-miR-329-3p	hsa-mir-329-2	2717	647	564	304	363	520	308	2	8	1	0
hsa-miR-642a-5p	hsa-mir-642a	2713	459	580	272	454	402	464	38	26	11	7
hsa-miR-34c-5p	hsa-mir-34c	2692	330	399	221	423	638	679	1	0	1	0
hsa-miR-432-3p	hsa-mir-432	2688	472	445	307	580	535	317	6	24	1	1
hsa-miR-3909	hsa-mir-3909	2682	335	433	244	672	369	389	140	59	10	31
hsa-miR-374b-3p	hsa-mir-374b	2643	467	524	386	359	383	519	2	1	1	1
hsa-miR-664a-5p	hsa-mir-664a	2638	303	353	323	304	587	715	26	25	0	2
hsa-miR-4446-3p	hsa-mir-4446	2632	429	383	389	471	353	532	17	34	6	18
hsa-miR-125a-3p	hsa-mir-125a	2588	526	534	210	383	508	401	2	1	11	12
hsa-miR-30d-3p	hsa-mir-30d	2559	430	550	378	364	467	348	9	5	2	6
hsa-miR-2682-3p	hsa-mir-2682	2520	298	383	213	689	441	494	0	0	1	1
hsa-miR-29b-1-5p	hsa-mir-29b-1	2490	340	385	329	409	375	566	2	3	31	50
hsa-miR-1343-3p	hsa-mir-1343	2449	348	474	249	448	343	319	117	144	1	6
hsa-miR-625-3p	hsa-mir-625	2432	448	420	239	322	369	290	116	174	23	31
hsa-miR-4525	hsa-mir-4525	2308	396	355	278	425	381	454	9	9	1	0
hsa-miR-490-3p	hsa-mir-490	2298	250	310	241	516	543	433	2	3	0	0
hsa-miR-487b-5p	hsa-mir-487b	2294	514	387	237	502	347	304	0	2	1	0
hsa-miR-34b-5p	hsa-mir-34b	2293	233	351	229	330	614	534	0	0	1	1
hsa-miR-494-3p	hsa-mir-494	2289	647	499	211	216	428	252	5	29	2	0
hsa-miR-1306-3p	hsa-mir-1306	2214	405	429	317	336	249	189	128	129	15	17
hsa-miR-758-5p	hsa-mir-758	2136	280	323	232	360	447	494	0	0	0	0
hsa-miR-124-5p	hsa-mir-124-1	2127	309	358	190	375	451	442	0	0	0	2
hsa-miR-124-5p	hsa-mir-124-2	2123	307	356	190	375	451	442	0	0	0	2
hsa-miR-124-5p	hsa-mir-124-3	2121	307	357	190	373	451	441	0	0	0	2
hsa-miR-550a-5p	hsa-mir-550a-1	2068	101	132	93	99	119	134	809	532	19	30
hsa-miR-550a-5p	hsa-mir-550a-2	2068	101	132	93	99	119	134	809	532	19	30
hsa-miR-429	hsa-mir-429	2061	355	382	302	264	248	180	0	1	169	160
hsa-miR-486-3p	hsa-mir-486-1	2047	305	152	193	376	450	555	4	2	2	8
hsa-miR-148a-3p	hsa-mir-148a	2043	328	494	224	305	377	257	19	12	11	16
hsa-miR-144-3p	hsa-mir-144	2041	434	484	324	216	413	168	2	0	0	0
hsa-miR-3180	hsa-mir-3180-4	2036	372	304	233	419	271	255	8	5	58	111
hsa-miR-3180	hsa-mir-3180-5	2036	372	304	233	419	271	255	8	5	58	111
hsa-miR-3180-3p	hsa-mir-3180-1	2036	372	304	233	419	271	255	8	5	58	111
hsa-miR-3180-3p	hsa-mir-3180-2	2036	372	304	233	419	271	255	8	5	58	111
hsa-miR-3180-3p	hsa-mir-3180-3	2036	372	304	233	419	271	255	8	5	58	111
hsa-miR-5096	hsa-mir-5096	2023	86	110	64	131	104	93	8	4	706	717
hsa-miR-30c-1-3p	hsa-mir-30c-1	2020	348	352	259	252	351	368	45	26	9	10
hsa-miR-4732-5p	hsa-mir-4732	2018	4	7	4	3	5	8	1075	912	0	0
hsa-miR-4433b-5p	hsa-mir-4433b	1973	6	14	6	11	15	16	562	1343	0	0
hsa-miR-548k	hsa-mir-548k	1973	424	437	345	285	279	142	2	0	28	31
hsa-miR-105-5p	hsa-mir-105-1	1965	302	513	227	317	372	180	1	0	16	37
hsa-miR-105-5p	hsa-mir-105-2	1965	302	513	227	317	372	180	1	0	16	37
hsa-miR-378c	hsa-mir-378c	1960	137	234	145	255	310	453	141	88	57	140
hsa-miR-5001-3p	hsa-mir-5001	1931	59	88	49	110	92	129	851	531	7	15
hsa-miR-130b-3p	hsa-mir-130b	1930	301	253	175	162	229	173	296	297	20	24
hsa-miR-218-2-3p	hsa-mir-218-2	1923	261	425	265	360	295	313	4	0	0	0
hsa-miR-1179	hsa-mir-1179	1904	477	481	260	230	307	146	2	1	0	0
hsa-miR-486-3p	hsa-mir-486-2	1894	290	145	171	355	421	497	4	2	2	7
hsa-miR-3117-3p	hsa-mir-3117	1884	281	338	241	337	281	401	2	1	0	2
hsa-miR-2277-3p	hsa-mir-2277	1881	282	302	142	348	365	412	9	14	3	4
hsa-miR-4454	hsa-mir-4454	1875	134	152	65	219	158	203	450	170	158	166
hsa-miR-138-1-3p	hsa-mir-138-1	1837	448	446	172	276	258	237	0	0	0	0
hsa-miR-548z	hsa-mir-548z	1806	109	148	66	163	183	176	953	5	0	3
hsa-miR-548h-3p	hsa-mir-548h-4	1798	107	147	66	163	183	176	948	5	0	3
hsa-miR-3656	hsa-mir-3656	1786	109	60	31	30	62	22	741	714	4	13
hsa-miR-3613-3p	hsa-mir-3613	1722	85	100	81	57	118	85	810	384	1	1
hsa-miR-3622a-3p	hsa-mir-3622a	1716	326	308	219	337	248	276	0	0	0	2
hsa-miR-1285-5p	hsa-mir-1285-1	1705	48	71	37	30	42	45	734	629	18	51
hsa-miR-1246	hsa-mir-1246	1699	73	69	61	37	36	27	2	3	755	636
hsa-miR-500a-3p	hsa-mir-500a	1699	212	196	118	207	226	261	246	219	5	9
hsa-miR-619-5p	hsa-mir-619	1690	157	151	130	180	161	185	7	10	333	376
hsa-miR-4659b-3p	hsa-mir-4659b	1683	3	5	3	5	3	1	865	798	0	0
hsa-miR-4705	hsa-mir-4705	1657	221	338	211	283	291	313	0	0	0	0
hsa-miR-7706	hsa-mir-7706	1653	48	77	38	67	56	56	461	836	5	9
hsa-miR-433-5p	hsa-mir-433	1647	301	329	186	251	284	295	0	0	1	0
hsa-miR-4485-3p	hsa-mir-4485	1616	83	95	46	94	67	62	0	1	413	755
hsa-miR-483-5p	hsa-mir-483	1611	277	293	133	103	362	181	3	0	147	112
hsa-miR-1270	hsa-mir-1270	1606	200	183	162	161	157	183	380	166	8	6
hsa-miR-493-5p	hsa-mir-493	1606	243	263	234	303	224	302	0	2	21	14
hsa-miR-193b-5p	hsa-mir-193b	1604	230	183	199	261	294	405	3	2	12	15
hsa-miR-942-3p	hsa-mir-942	1543	27	29	24	19	22	10	909	465	19	19
hsa-miR-409-5p	hsa-mir-409	1529	186	276	128	292	298	346	1	1	0	1
hsa-miR-502-3p	hsa-mir-502	1512	172	142	77	165	175	240	288	239	9	5
hsa-miR-196a-5p	hsa-mir-196a-2	1485	23	27	15	9	21	13	12	1	902	462
hsa-miR-374a-3p	hsa-mir-374a	1477	257	299	273	225	237	184	0	0	0	2
hsa-miR-3180-5p	hsa-mir-3180-1	1460	275	352	118	171	240	186	31	41	27	19
hsa-miR-3180-5p	hsa-mir-3180-2	1460	275	352	118	171	240	186	31	41	27	19
hsa-miR-3180-5p	hsa-mir-3180-3	1460	275	352	118	171	240	186	31	41	27	19
hsa-miR-1303	hsa-mir-1303	1457	151	137	174	142	154	128	259	176	74	62
hsa-miR-501-5p	hsa-mir-501	1440	277	303	144	188	147	105	183	73	9	11
hsa-miR-122-5p	hsa-mir-122	1417	256	257	158	168	205	193	21	28	86	45
hsa-miR-1250-5p	hsa-mir-1250	1417	235	231	138	250	251	304	0	1	5	2
hsa-miR-25-5p	hsa-mir-25	1416	267	169	143	41	128	77	294	172	60	65
hsa-miR-3943	hsa-mir-3943	1415	257	403	153	263	196	143	0	0	0	0
hsa-miR-3124-5p	hsa-mir-3124	1410	185	199	141	264	156	199	139	127	0	0
hsa-miR-618	hsa-mir-618	1399	191	259	157	160	191	169	155	108	5	4
hsa-miR-1229-3p	hsa-mir-1229	1394	273	286	131	80	211	172	105	128	8	0
hsa-miR-628-5p	hsa-mir-628	1377	366	309	192	132	272	105	1	0	0	0
hsa-miR-183-3p	hsa-mir-183	1344	1	4	3	4	14	9	622	503	83	101
hsa-miR-652-5p	hsa-mir-652	1329	187	174	124	274	209	329	5	2	14	11
hsa-miR-539-3p	hsa-mir-539	1323	329	304	186	151	257	96	0	0	0	0
hsa-miR-376a-2-5p	hsa-mir-376a-2	1314	237	355	174	173	198	173	3	1	0	0
hsa-miR-1225-5p	hsa-mir-1225	1301	186	204	166	254	193	297	0	1	0	0
hsa-miR-93-3p	hsa-mir-93	1288	28	32	31	73	49	69	518	470	5	13
hsa-miR-1299	hsa-mir-1299	1286	194	233	155	240	193	224	42	0	3	2
hsa-miR-629-3p	hsa-mir-629	1284	74	73	29	60	41	54	664	260	18	11
hsa-miR-889-5p	hsa-mir-889	1283	273	297	211	183	165	145	0	0	3	6
hsa-miR-21-3p	hsa-mir-21	1273	28	45	30	77	74	88	16	7	318	590
hsa-miR-18a-5p	hsa-mir-18a	1269	151	185	119	210	256	275	10	4	12	47
hsa-miR-584-3p	hsa-mir-584	1242	37	44	17	54	40	80	676	290	1	3
hsa-miR-361-3p	hsa-mir-361	1235	207	224	94	164	232	154	80	48	17	15
hsa-miR-3187-3p	hsa-mir-3187	1221	82	113	51	94	56	48	488	200	44	45
hsa-miR-3605-5p	hsa-mir-3605	1211	209	176	143	158	176	265	45	28	6	5
hsa-miR-548ay-5p	hsa-mir-548ay	1198	194	255	174	209	187	163	5	5	3	3
hsa-miR-378g	hsa-mir-378g	1179	197	228	124	172	211	217	12	7	4	7
hsa-miR-3130-5p	hsa-mir-3130-2	1176	30	33	21	39	30	34	820	158	6	5
hsa-miR-1304-3p	hsa-mir-1304	1163	25	45	20	34	25	26	651	298	21	18
hsa-miR-548d-5p	hsa-mir-548d-2	1153	193	252	168	199	182	142	5	4	4	4
hsa-miR-4755-5p	hsa-mir-4755	1150	10	4	3	7	7	6	659	452	1	1
hsa-miR-671-3p	hsa-mir-671	1150	143	137	201	144	199	170	47	89	2	18
hsa-miR-196a-5p	hsa-mir-196a-1	1148	21	20	12	7	18	12	7	0	670	381
hsa-miR-615-3p	hsa-mir-615	1147	32	44	36	19	46	35	5	4	643	283
hsa-miR-431-5p	hsa-mir-431	1143	159	227	150	184	184	177	6	40	10	6
hsa-miR-3130-5p	hsa-mir-3130-1	1125	29	33	19	34	18	31	797	155	6	3
hsa-miR-548d-5p	hsa-mir-548d-1	1115	189	243	164	192	174	137	5	4	3	4
hsa-miR-4640-3p	hsa-mir-4640	1112	139	262	121	221	163	201	0	0	5	0
hsa-miR-663b	hsa-mir-663b	1112	72	87	63	121	86	109	1	0	232	341
hsa-miR-3622a-5p	hsa-mir-3622a	1110	146	155	133	226	185	263	0	0	0	2
hsa-miR-5189-3p	hsa-mir-5189	1103	1	1	0	0	1	3	690	406	0	1
hsa-miR-4742-3p	hsa-mir-4742	1068	31	53	26	30	54	28	531	314	0	1
hsa-miR-329-5p	hsa-mir-329-1	1067	203	179	114	157	229	184	0	0	1	0
hsa-miR-329-5p	hsa-mir-329-2	1067	203	179	114	157	229	184	0	0	1	0
hsa-miR-500a-5p	hsa-mir-500a	1055	246	209	92	151	174	111	32	28	5	7
hsa-miR-4707-3p	hsa-mir-4707	1049	20	24	20	26	43	50	484	366	13	3
hsa-miR-1912	hsa-mir-1912	1034	88	96	98	200	210	342	0	0	0	0
hsa-miR-655-3p	hsa-mir-655	1007	188	200	158	156	173	131	1	0	0	0
hsa-miR-6513-3p	hsa-mir-6513	994	13	18	18	15	12	11	496	410	0	1
hsa-miR-29a-5p	hsa-mir-29a	989	179	208	149	140	172	136	3	1	0	1
hsa-miR-4488	hsa-mir-4488	968	178	155	86	230	140	100	0	0	19	60
hsa-miR-5010-5p	hsa-mir-5010	968	136	95	100	105	170	155	126	79	0	2
hsa-miR-3157-5p	hsa-mir-3157	953	116	181	74	189	156	146	52	24	7	8
hsa-miR-214-3p	hsa-mir-214	914	115	164	89	203	185	147	4	0	3	4
hsa-miR-891a-5p	hsa-mir-891a	912	109	115	138	165	178	197	1	0	1	8
hsa-miR-135b-3p	hsa-mir-135b	910	143	103	95	163	137	259	0	0	3	7
hsa-miR-3064-5p	hsa-mir-3064	906	145	126	124	155	137	198	7	7	5	2
hsa-miR-548ad-5p	hsa-mir-548ad	905	140	196	141	148	149	120	4	3	2	2
hsa-miR-1294	hsa-mir-1294	899	45	48	23	30	37	32	437	239	4	4
hsa-miR-585-3p	hsa-mir-585	898	179	200	109	121	109	179	0	0	0	1
hsa-miR-548q	hsa-mir-548q	897	116	131	103	135	151	158	53	37	4	9
hsa-miR-3679-5p	hsa-mir-3679	883	207	138	94	95	135	174	3	5	13	19
hsa-miR-493-3p	hsa-mir-493	883	166	150	146	136	111	127	0	6	28	13
hsa-miR-1277-3p	hsa-mir-1277	879	169	178	149	176	117	89	1	0	0	0
hsa-miR-370-5p	hsa-mir-370	872	130	132	85	207	139	178	0	0	0	1
hsa-miR-196b-5p	hsa-mir-196b	851	56	55	25	42	32	23	64	21	363	170
hsa-let-7a-2-3p	hsa-let-7a-2	844	108	188	96	107	122	141	1	0	30	51
hsa-miR-589-3p	hsa-mir-589	821	79	86	53	140	102	147	121	76	8	9
hsa-miR-766-5p	hsa-mir-766	818	191	152	99	113	129	119	1	4	7	3
hsa-miR-337-5p	hsa-mir-337	798	153	192	73	116	154	110	0	0	0	0
hsa-miR-331-5p	hsa-mir-331	787	114	124	71	118	138	208	4	6	1	3
hsa-miR-2116-3p	hsa-mir-2116	772	130	135	91	168	91	118	7	9	13	10
hsa-miR-454-5p	hsa-mir-454	764	21	35	12	30	10	21	401	234	0	0
hsa-miR-17-3p	hsa-mir-17	754	96	106	55	86	96	71	153	39	21	31
hsa-miR-450a-5p	hsa-mir-450a-2	749	156	109	92	101	112	132	1	2	24	20
hsa-miR-6726-3p	hsa-mir-6726	749	46	62	56	53	51	49	399	29	2	2
hsa-miR-450a-5p	hsa-mir-450a-1	748	157	109	91	101	111	132	1	2	24	20
hsa-miR-1287-3p	hsa-mir-1287	745	128	121	79	130	120	148	10	5	2	2
hsa-miR-3687	hsa-mir-3687-1	740	68	98	57	106	105	82	5	1	68	150
hsa-miR-3687	hsa-mir-3687-2	740	68	98	57	106	105	82	5	1	68	150
hsa-miR-190b	hsa-mir-190b	734	139	113	107	117	111	69	10	3	28	37
hsa-miR-7704	hsa-mir-7704	732	8	2	2	19	5	5	0	1	273	417
hsa-miR-629-5p	hsa-mir-629	720	140	107	70	68	129	68	63	58	7	10
hsa-miR-26a-2-3p	hsa-mir-26a-2	718	85	129	83	117	145	139	15	5	0	0
hsa-miR-3177-3p	hsa-mir-3177	717	127	140	98	110	111	109	11	10	0	1
hsa-miR-500b-5p	hsa-mir-500b	712	145	142	59	105	118	85	29	24	2	3
hsa-miR-873-5p	hsa-mir-873	712	96	134	77	119	133	152	0	0	0	1
hsa-miR-106a-5p	hsa-mir-106a	709	135	131	57	106	133	89	25	20	6	7
hsa-miR-4473	hsa-mir-4473	706	84	125	65	92	87	89	87	69	1	7
hsa-miR-579-5p	hsa-mir-579	705	48	28	31	44	29	25	296	170	25	9
hsa-miR-210-5p	hsa-mir-210	693	118	100	75	72	78	39	84	78	25	24
hsa-let-7c-3p	hsa-let-7c	691	104	133	83	105	125	140	0	1	0	0
hsa-miR-522-3p	hsa-mir-522	689	96	154	89	154	95	94	0	0	3	4
hsa-miR-4695-3p	hsa-mir-4695	675	15	29	19	14	21	20	261	293	2	1
hsa-miR-503-5p	hsa-mir-503	671	62	93	44	109	93	145	44	16	22	43
hsa-miR-1254	hsa-mir-1254-1	652	19	46	33	28	28	39	223	198	25	13
hsa-miR-1254	hsa-mir-1254-2	652	19	46	33	28	28	39	223	198	25	13
hsa-miR-624-5p	hsa-mir-624	650	104	98	56	129	78	140	7	2	14	22
hsa-miR-1197	hsa-mir-1197	646	77	75	72	122	136	164	0	0	0	0
hsa-miR-212-5p	hsa-mir-212	641	79	128	174	85	54	111	2	6	1	1
hsa-miR-6721-5p	hsa-mir-6721	640	96	111	80	77	110	121	30	13	1	1
hsa-miR-4662a-5p	hsa-mir-4662a	637	137	106	71	122	75	121	2	1	1	1
hsa-miR-676-3p	hsa-mir-676	635	152	122	61	96	107	90	0	0	3	4
hsa-miR-548aw	hsa-mir-548aw	612	89	104	75	115	106	118	3	2	0	0
hsa-miR-210-3p	hsa-mir-210	606	50	72	34	80	80	88	73	66	19	44
hsa-miR-32-3p	hsa-mir-32	604	87	138	90	73	84	120	0	0	5	7
hsa-let-7g-3p	hsa-let-7g	598	70	111	63	81	124	148	0	0	0	1
hsa-miR-4780	hsa-mir-4780	598	129	133	103	87	91	51	0	0	1	3
hsa-miR-1277-5p	hsa-mir-1277	597	109	144	105	91	96	51	0	1	0	0
hsa-miR-1976	hsa-mir-1976	592	4	7	1	1	3	2	227	347	0	0
hsa-miR-7109-3p	hsa-mir-7109	577	63	99	43	46	76	53	123	71	3	0
hsa-miR-4448	hsa-mir-4448	565	162	121	41	93	60	58	3	17	4	6
hsa-miR-1251-5p	hsa-mir-1251	563	59	91	65	121	106	117	0	0	0	4
hsa-miR-199b-5p	hsa-mir-199b	563	75	63	75	104	102	119	10	4	6	5
hsa-miR-6509-3p	hsa-mir-6509	551	10	6	6	3	4	9	280	231	1	1
hsa-miR-219b-5p	hsa-mir-219b	547	29	29	38	57	41	65	187	100	0	1
hsa-miR-3912-3p	hsa-mir-3912	547	64	101	77	105	92	106	0	0	2	0
hsa-miR-1261	hsa-mir-1261	543	114	99	79	76	66	70	6	6	12	15
hsa-miR-4521	hsa-mir-4521	542	57	30	38	63	48	68	61	31	42	104
hsa-miR-2682-5p	hsa-mir-2682	537	62	128	51	107	89	100	0	0	0	0
hsa-miR-6881-3p	hsa-mir-6881	535	54	57	31	49	38	18	223	63	0	2
hsa-miR-4423-5p	hsa-mir-4423	533	141	116	77	45	76	73	2	2	1	0
hsa-miR-887-5p	hsa-mir-887	531	101	96	56	95	83	97	0	0	2	1
hsa-miR-4443	hsa-mir-4443	529	145	107	41	71	77	57	5	1	11	14
hsa-miR-4435	hsa-mir-4435-1	522	1	5	1	1	0	0	357	141	9	7
hsa-miR-4435	hsa-mir-4435-2	522	1	5	1	1	0	0	357	141	9	7
hsa-miR-6724-5p	hsa-mir-6724-1	520	94	89	56	115	83	66	2	1	6	8
hsa-miR-6724-5p	hsa-mir-6724-2	520	94	89	56	115	83	66	2	1	6	8
hsa-miR-6724-5p	hsa-mir-6724-3	520	94	89	56	115	83	66	2	1	6	8
hsa-miR-6724-5p	hsa-mir-6724-4	520	94	89	56	115	83	66	2	1	6	8
hsa-miR-4783-3p	hsa-mir-4783	515	83	95	62	117	85	69	1	0	0	3
hsa-miR-7976	hsa-mir-7976	512	6	2	2	4	3	0	263	223	2	7
hsa-miR-3065-3p	hsa-mir-3065	504	66	102	72	72	115	77	0	0	0	0
hsa-miR-6894-3p	hsa-mir-6894	503	25	21	18	8	22	24	285	99	1	0
hsa-miR-509-3p	hsa-mir-509-1	499	108	88	61	62	60	56	3	1	42	18
hsa-miR-509-3p	hsa-mir-509-2	499	108	88	61	62	60	56	3	1	42	18
hsa-miR-509-3p	hsa-mir-509-3	499	108	88	61	62	60	56	3	1	42	18
hsa-miR-551b-3p	hsa-mir-551b	498	98	109	50	77	98	60	2	0	2	2
hsa-miR-6743-3p	hsa-mir-6743	495	54	89	30	49	53	23	152	43	2	0
hsa-miR-651-5p	hsa-mir-651	483	92	93	60	84	76	76	0	0	0	2
hsa-miR-378d	hsa-mir-378d-2	482	50	48	49	61	73	78	17	8	24	74
hsa-miR-937-3p	hsa-mir-937	479	39	46	31	31	27	19	182	100	4	0
hsa-miR-6882-3p	hsa-mir-6882	477	31	23	19	27	17	15	225	120	0	0
hsa-miR-4440	hsa-mir-4440	474	85	82	22	85	81	65	24	10	9	11
hsa-miR-873-3p	hsa-mir-873	473	100	103	51	54	82	80	0	1	0	2
hsa-miR-4738-3p	hsa-mir-4738	472	52	46	29	51	66	55	99	74	0	0
hsa-miR-4429	hsa-mir-4429	471	56	33	28	37	26	49	140	99	2	1
hsa-miR-550a-3-5p	hsa-mir-550a-3	468	47	58	37	43	52	61	120	34	6	10
hsa-miR-5187-5p	hsa-mir-5187	466	79	72	68	68	93	75	6	5	0	0
hsa-miR-767-3p	hsa-mir-767	465	60	104	70	87	50	49	0	0	21	24
hsa-miR-1284	hsa-mir-1284	464	47	69	35	45	29	24	106	96	7	6
hsa-miR-6749-3p	hsa-mir-6749	461	6	11	5	4	11	5	237	175	3	4
hsa-miR-380-5p	hsa-mir-380	457	94	96	59	81	52	75	0	0	0	0
hsa-miR-101-5p	hsa-mir-101-1	453	75	103	48	73	84	70	0	0	0	0
hsa-miR-378f	hsa-mir-378f	445	50	74	39	79	77	95	20	7	4	0
hsa-miR-6786-3p	hsa-mir-6786	443	39	34	22	40	22	29	184	73	0	0
hsa-miR-1290	hsa-mir-1290	442	43	42	29	30	23	26	0	0	140	109
hsa-miR-550a-3p	hsa-mir-550a-1	438	14	35	18	33	22	15	79	216	3	3
hsa-miR-550a-3p	hsa-mir-550a-2	438	14	35	18	33	22	15	79	216	3	3
hsa-miR-550a-3p	hsa-mir-550a-3	438	14	35	18	33	22	15	79	216	3	3
hsa-miR-3944-5p	hsa-mir-3944	435	17	18	8	11	11	19	209	132	2	8
hsa-miR-6514-5p	hsa-mir-6514	433	55	73	47	39	65	95	34	22	0	3
hsa-miR-6794-3p	hsa-mir-6794	433	94	72	68	82	60	53	3	1	0	0
hsa-miR-494-5p	hsa-mir-494	430	124	82	32	57	68	42	0	17	3	5
hsa-miR-6500-3p	hsa-mir-6500	430	80	91	50	55	86	64	0	0	2	2
hsa-miR-6734-5p	hsa-mir-6734	427	74	56	35	28	70	49	59	56	0	0
hsa-miR-6804-5p	hsa-mir-6804	424	64	72	63	67	45	68	18	21	2	4
hsa-miR-1273c	hsa-mir-1273c	423	28	24	25	37	18	25	143	108	9	6
hsa-miR-215-5p	hsa-mir-215	419	48	58	41	69	69	101	19	14	0	0
hsa-miR-33a-3p	hsa-mir-33a	416	35	70	25	68	87	130	0	0	0	1
hsa-miR-6507-5p	hsa-mir-6507	405	82	78	45	44	84	72	0	0	0	0
hsa-miR-664b-5p	hsa-mir-664b	404	118	57	48	32	76	67	5	1	0	0
hsa-miR-6087	hsa-mir-6087	403	33	38	12	26	36	24	9	14	78	133
hsa-miR-6516-5p	hsa-mir-6516	398	54	99	48	48	91	52	0	0	1	5
hsa-miR-1298-3p	hsa-mir-1298	397	70	78	61	53	83	52	0	0	0	0
hsa-miR-33b-3p	hsa-mir-33b	394	9	18	15	19	12	13	26	13	67	202
hsa-miR-103a-2-5p	hsa-mir-103a-2	391	64	74	32	14	49	74	57	25	1	1
hsa-miR-1307-5p	hsa-mir-1307	391	49	56	38	41	60	64	37	17	13	16
hsa-miR-6513-5p	hsa-mir-6513	389	34	61	35	44	58	38	77	37	4	1
hsa-miR-2681-3p	hsa-mir-2681	383	71	70	40	65	72	64	1	0	0	0
hsa-miR-3688-3p	hsa-mir-3688-1	383	7	11	5	10	4	4	196	146	0	0
hsa-miR-3158-3p	hsa-mir-3158-1	379	5	1	1	0	3	1	130	236	2	0
hsa-miR-3158-3p	hsa-mir-3158-2	379	5	1	1	0	3	1	130	236	2	0
hsa-miR-92a-1-5p	hsa-mir-92a-1	379	41	41	23	40	31	18	8	5	116	56
hsa-miR-4731-5p	hsa-mir-4731	376	44	52	29	43	59	35	68	45	1	0
hsa-miR-6802-3p	hsa-mir-6802	376	34	22	15	14	14	17	134	125	0	1
hsa-miR-3688-3p	hsa-mir-3688-2	375	7	11	5	9	4	4	191	144	0	0
hsa-miR-642a-3p	hsa-mir-642a	373	68	54	53	50	79	63	5	0	1	0
hsa-miR-323b-5p	hsa-mir-323b	370	57	82	50	80	47	51	0	2	1	0
hsa-miR-3127-5p	hsa-mir-3127	368	57	43	53	60	65	64	9	14	1	2
hsa-miR-655-5p	hsa-mir-655	368	64	76	39	69	51	63	0	1	1	4
hsa-miR-2113	hsa-mir-2113	367	80	110	52	31	53	39	0	0	0	2
hsa-miR-6511b-5p	hsa-mir-6511b-1	362	71	54	27	51	72	75	8	2	2	0
hsa-miR-6511b-5p	hsa-mir-6511b-2	362	71	54	27	51	72	75	8	2	2	0
hsa-miR-1243	hsa-mir-1243	360	77	94	48	58	49	34	0	0	0	0
hsa-miR-4753-3p	hsa-mir-4753	360	3	6	4	1	5	4	237	100	0	0
hsa-miR-663a	hsa-mir-663a	360	59	82	32	68	46	32	0	0	12	29
hsa-miR-544a	hsa-mir-544a	359	36	54	27	68	60	114	0	0	0	0
hsa-miR-597-3p	hsa-mir-597	359	58	70	28	50	30	77	36	10	0	0
hsa-miR-2355-3p	hsa-mir-2355	355	54	56	53	70	57	62	2	1	0	0
hsa-miR-5196-3p	hsa-mir-5196	355	60	91	54	46	47	54	2	1	0	0
hsa-miR-24-2-5p	hsa-mir-24-2	354	74	92	36	54	44	29	1	3	7	14
hsa-miR-19a-3p	hsa-mir-19a	353	59	55	34	45	69	78	8	3	1	1
hsa-miR-449b-5p	hsa-mir-449b	352	48	67	67	49	72	44	0	0	1	4
hsa-miR-1227-3p	hsa-mir-1227	350	20	15	5	12	13	9	187	84	3	2
hsa-miR-378d	hsa-mir-378d-1	350	37	32	25	43	43	57	13	5	23	72
hsa-miR-548b-5p	hsa-mir-548b	349	77	77	57	50	39	43	1	3	0	2
hsa-miR-144-5p	hsa-mir-144	347	84	94	43	44	50	28	1	3	0	0
hsa-miR-6766-3p	hsa-mir-6766	344	38	38	21	32	22	28	84	79	1	1
hsa-miR-205-5p	hsa-mir-205	334	11	7	4	15	12	10	0	1	100	174
hsa-miR-3620-5p	hsa-mir-3620	334	61	65	51	55	46	55	0	1	0	0
hsa-miR-1228-3p	hsa-mir-1228	333	45	76	44	23	59	41	33	12	0	0
hsa-miR-95-5p	hsa-mir-95	332	34	60	38	67	69	63	0	0	1	0
hsa-miR-3188	hsa-mir-3188	329	63	54	39	61	51	42	5	12	1	1
hsa-miR-2277-5p	hsa-mir-2277	325	45	65	33	75	55	44	1	1	3	3
hsa-miR-4745-3p	hsa-mir-4745	325	31	21	19	26	18	31	84	90	1	4
hsa-miR-513c-5p	hsa-mir-513c	322	59	68	22	50	45	68	1	0	6	3
hsa-miR-1291	hsa-mir-1291	321	82	65	48	45	28	15	6	15	6	11
hsa-miR-214-5p	hsa-mir-214	316	64	75	39	53	53	31	0	0	1	0
hsa-miR-1224-3p	hsa-mir-1224	313	70	82	39	51	40	25	2	4	0	0
hsa-miR-4326	hsa-mir-4326	309	17	15	10	14	24	14	7	204	1	3
hsa-miR-6877-5p	hsa-mir-6877	305	22	36	6	48	54	38	66	32	2	1
hsa-miR-4781-3p	hsa-mir-4781	304	23	26	17	22	11	14	122	69	0	0
hsa-miR-1255b-5p	hsa-mir-1255b-1	302	5	3	2	3	3	1	157	122	5	1
hsa-miR-1255b-5p	hsa-mir-1255b-2	302	5	3	3	3	3	1	157	122	5	0
hsa-miR-26a-1-3p	hsa-mir-26a-1	302	37	62	37	33	51	65	10	6	0	1
hsa-miR-3151-5p	hsa-mir-3151	302	49	46	28	51	46	82	0	0	0	0
hsa-miR-193a-3p	hsa-mir-193a	295	11	24	6	29	34	39	87	47	9	9
hsa-miR-1268b	hsa-mir-1268b	293	55	44	24	29	41	25	3	0	32	40
hsa-miR-127-5p	hsa-mir-127	292	62	62	21	55	58	34	0	0	0	0
hsa-miR-888-5p	hsa-mir-888	292	57	58	48	51	38	40	0	0	0	0
hsa-miR-516a-5p	hsa-mir-516a-1	290	41	61	29	44	56	57	1	0	1	0
hsa-miR-516a-5p	hsa-mir-516a-2	290	41	61	29	44	56	57	1	0	1	0
hsa-miR-6746-3p	hsa-mir-6746	290	50	47	41	34	35	25	35	14	5	4
hsa-miR-7854-3p	hsa-mir-7854	290	51	46	23	42	53	57	10	3	2	3
hsa-miR-5701	hsa-mir-5701-1	287	7	18	5	11	7	8	1	1	145	84
hsa-miR-5701	hsa-mir-5701-2	287	7	18	5	11	7	8	1	1	145	84
hsa-miR-5701	hsa-mir-5701-3	287	7	18	5	11	7	8	1	1	145	84
hsa-miR-365b-5p	hsa-mir-365b	286	42	59	45	44	44	47	0	0	1	4
hsa-miR-6770-5p	hsa-mir-6770-1	281	50	34	25	54	52	59	4	2	0	1
hsa-miR-6770-5p	hsa-mir-6770-2	281	50	34	25	54	52	59	4	2	0	1
hsa-miR-6770-5p	hsa-mir-6770-3	281	50	34	25	54	52	59	4	2	0	1
hsa-miR-33b-5p	hsa-mir-33b	280	29	47	35	22	105	41	0	0	0	1
hsa-miR-6860	hsa-mir-6860	277	39	39	43	43	47	66	0	0	0	0
hsa-miR-1537-3p	hsa-mir-1537	275	27	54	32	59	38	65	0	0	0	0
hsa-miR-422a	hsa-mir-422a	272	32	37	47	37	46	57	12	2	1	1
hsa-miR-6817-3p	hsa-mir-6817	271	4	5	1	4	2	1	202	51	1	0
hsa-miR-185-3p	hsa-mir-185	270	38	23	20	26	28	16	54	64	0	1
hsa-miR-302c-5p	hsa-mir-302c	270	1	1	0	1	1	2	0	0	96	168
hsa-miR-146b-3p	hsa-mir-146b	267	43	67	29	43	35	40	1	4	2	3
hsa-miR-3928-5p	hsa-mir-3928	267	39	38	33	44	39	36	24	12	1	1
hsa-miR-6821-5p	hsa-mir-6821	265	47	42	37	59	26	51	0	0	0	3
hsa-miR-18b-3p	hsa-mir-18b	261	1	0	2	1	2	2	130	123	0	0
hsa-miR-548c-5p	hsa-mir-548c	261	41	48	30	40	52	49	1	0	0	0
hsa-miR-548o-5p	hsa-mir-548o-2	261	41	48	30	40	52	49	1	0	0	0
hsa-miR-656-5p	hsa-mir-656	261	51	46	18	48	42	56	0	0	0	0
hsa-miR-4536-3p	hsa-mir-4536-1	259	38	47	38	57	36	43	0	0	0	0
hsa-miR-4536-3p	hsa-mir-4536-2	259	38	47	38	57	36	43	0	0	0	0
hsa-miR-4999-5p	hsa-mir-4999	257	40	49	29	38	55	46	0	0	0	0
hsa-miR-190a-3p	hsa-mir-190a	256	65	62	34	29	42	22	2	0	0	0
hsa-miR-1285-3p	hsa-mir-1285-1	255	15	21	12	15	17	13	76	79	2	5
hsa-miR-383-3p	hsa-mir-383	254	22	17	17	48	52	98	0	0	0	0
hsa-miR-1285-3p	hsa-mir-1285-2	249	14	20	12	13	16	12	76	79	2	5
hsa-miR-1237-3p	hsa-mir-1237	244	30	52	47	37	34	30	11	3	0	0
hsa-miR-3074-5p	hsa-mir-3074	241	4	5	7	16	5	24	92	86	0	2
hsa-miR-5586-5p	hsa-mir-5586	239	38	55	37	46	25	38	0	0	0	0
hsa-miR-3928-3p	hsa-mir-3928	238	33	33	28	54	37	43	7	2	0	1
hsa-miR-3150a-5p	hsa-mir-3150a	236	12	7	4	17	10	6	110	69	0	1
hsa-miR-708-3p	hsa-mir-708	233	22	39	39	37	50	46	0	0	0	0
hsa-miR-6842-5p	hsa-mir-6842	232	19	26	33	26	34	51	25	17	0	1
hsa-miR-4804-3p	hsa-mir-4804	230	4	2	4	3	10	8	125	73	1	0
hsa-miR-6514-3p	hsa-mir-6514	227	8	15	5	8	10	10	115	55	1	0
hsa-miR-6716-3p	hsa-mir-6716	227	30	63	23	58	48	4	0	1	0	0
hsa-miR-3960	hsa-mir-3960	226	18	17	4	18	12	6	40	97	2	12
hsa-miR-4792	hsa-mir-4792	226	0	1	1	0	1	1	1	0	47	174
hsa-miR-6819-3p	hsa-mir-6819	226	3	4	2	2	6	4	145	59	1	0
hsa-miR-410-5p	hsa-mir-410	224	58	53	14	32	35	31	0	0	1	0
hsa-miR-3177-5p	hsa-mir-3177	219	28	31	34	41	38	43	1	0	2	1
hsa-miR-3648	hsa-mir-3648-1	218	15	10	15	23	8	14	1	2	55	75
hsa-miR-3648	hsa-mir-3648-2	218	15	10	15	23	8	14	1	2	55	75
hsa-miR-3127-3p	hsa-mir-3127	213	14	23	21	18	12	20	52	50	1	2
hsa-miR-6810-3p	hsa-mir-6810	212	27	39	16	41	40	39	8	2	0	0
hsa-miR-301b-3p	hsa-mir-301b	211	49	60	21	20	41	18	0	0	1	1
hsa-miR-6855-5p	hsa-mir-6855	211	27	22	15	35	26	34	25	27	0	0
hsa-miR-642b-5p	hsa-mir-642b	210	22	40	15	33	34	58	3	3	1	1
hsa-miR-3157-3p	hsa-mir-3157	209	23	27	14	31	21	17	55	19	0	2
hsa-miR-548s	hsa-mir-548s	209	46	43	32	21	25	36	0	0	2	4
hsa-miR-548ab	hsa-mir-548ab	208	41	40	30	33	41	21	1	1	0	0
hsa-miR-6720-5p	hsa-mir-6720	205	22	49	24	38	26	43	0	0	0	3
hsa-miR-1258	hsa-mir-1258	204	59	38	28	20	29	29	0	0	0	1
hsa-miR-5695	hsa-mir-5695	204	6	9	12	9	11	12	86	58	1	0
hsa-miR-449c-5p	hsa-mir-449c	203	33	36	22	37	32	38	0	0	2	3
hsa-miR-18b-5p	hsa-mir-18b	201	13	46	15	37	39	43	0	2	0	6
hsa-miR-541-5p	hsa-mir-541	201	35	29	27	43	33	33	0	0	0	1
hsa-miR-548b-3p	hsa-mir-548b	200	19	32	12	42	48	45	0	2	0	0
hsa-miR-675-3p	hsa-mir-675	200	27	28	18	41	39	29	2	0	3	13
hsa-miR-192-3p	hsa-mir-192	198	25	34	9	34	56	34	2	2	1	1
hsa-miR-5699-3p	hsa-mir-5699	198	36	40	24	35	34	29	0	0	0	0
hsa-miR-6762-3p	hsa-mir-6762	197	52	16	25	9	41	44	7	2	1	0
hsa-miR-1273h-5p	hsa-mir-1273h	195	24	17	3	27	35	20	13	14	23	19
hsa-miR-3691-5p	hsa-mir-3691	195	25	19	13	13	22	17	43	39	1	3
hsa-miR-6818-3p	hsa-mir-6818	195	6	12	8	8	8	3	102	48	0	0
hsa-miR-1268a	hsa-mir-1268a	193	30	27	14	18	17	16	0	0	31	40
hsa-miR-2276-3p	hsa-mir-2276	193	35	40	14	39	23	33	6	3	0	0
hsa-miR-4516	hsa-mir-4516	193	36	23	26	28	20	18	8	4	11	19
hsa-miR-3653-3p	hsa-mir-3653	192	41	54	22	6	34	12	1	1	10	11
hsa-miR-1234-3p	hsa-mir-1234	189	9	14	15	26	19	31	40	35	0	0
hsa-miR-1275	hsa-mir-1275	188	26	12	12	19	20	18	14	28	14	25
hsa-miR-556-3p	hsa-mir-556	188	33	44	23	34	37	17	0	0	0	0
hsa-miR-6859-3p	hsa-mir-6859-1	188	10	14	6	10	6	6	77	59	0	0
hsa-miR-6859-3p	hsa-mir-6859-2	188	10	14	6	10	6	6	77	59	0	0
hsa-miR-6859-3p	hsa-mir-6859-3	188	10	14	6	10	6	6	77	59	0	0
hsa-miR-6859-3p	hsa-mir-6859-4	188	10	14	6	10	6	6	77	59	0	0
hsa-miR-4479	hsa-mir-4479	186	8	7	3	8	7	4	74	39	17	19
hsa-miR-98-3p	hsa-mir-98	186	32	45	20	30	42	17	0	0	0	0
hsa-miR-1538	hsa-mir-1538	185	4	8	10	9	5	6	77	62	2	2
hsa-miR-2681-5p	hsa-mir-2681	185	53	45	17	33	26	11	0	0	0	0
hsa-miR-448	hsa-mir-448	185	38	41	35	27	24	20	0	0	0	0
hsa-miR-943	hsa-mir-943	185	18	22	9	10	9	19	56	40	1	1
hsa-miR-4641	hsa-mir-4641	184	36	41	19	39	27	16	5	0	0	1
hsa-miR-5095	hsa-mir-5095	182	9	10	6	10	4	5	0	1	55	82
hsa-miR-1273g-3p	hsa-mir-1273g	181	16	10	5	10	11	15	21	8	27	58
hsa-miR-1273h-3p	hsa-mir-1273h	181	36	37	8	25	22	23	15	9	3	3
hsa-miR-489-3p	hsa-mir-489	181	49	37	11	26	24	25	0	0	5	4
hsa-miR-6837-5p	hsa-mir-6837	181	22	22	14	27	31	33	11	19	1	1
hsa-miR-1273f	hsa-mir-1273f	180	29	35	15	16	38	27	0	0	6	14
hsa-miR-374c-5p	hsa-mir-374c	179	37	45	19	25	31	19	2	0	0	1
hsa-miR-7855-5p	hsa-mir-7855	179	6	2	3	4	5	9	99	51	0	0
hsa-miR-6815-5p	hsa-mir-6815	176	21	19	20	18	26	18	35	15	1	3
hsa-miR-3619-3p	hsa-mir-3619	175	12	12	1	10	13	22	67	38	0	0
hsa-miR-194-3p	hsa-mir-194-2	171	9	41	12	34	36	30	5	2	1	1
hsa-miR-6718-5p	hsa-mir-6718	171	31	32	13	19	29	27	9	11	0	0
hsa-miR-3158-5p	hsa-mir-3158-1	170	1	2	3	2	3	5	84	70	0	0
hsa-miR-508-3p	hsa-mir-508	170	32	26	23	12	41	25	0	0	6	5
hsa-miR-519a-5p	hsa-mir-519a-1	170	28	38	19	20	32	28	0	0	0	5
hsa-miR-1251-3p	hsa-mir-1251	169	36	20	26	23	22	39	0	0	3	0
hsa-miR-6738-3p	hsa-mir-6738	168	12	12	11	6	11	11	72	32	0	1
hsa-miR-1910-5p	hsa-mir-1910	166	20	28	17	11	12	11	21	12	21	13
hsa-miR-765	hsa-mir-765	165	20	24	9	20	53	39	0	0	0	0
hsa-miR-6882-5p	hsa-mir-6882	164	32	22	18	26	20	28	12	5	0	1
hsa-miR-548am-5p	hsa-mir-548am	163	27	32	21	26	31	25	1	0	0	0
hsa-miR-5584-3p	hsa-mir-5584	163	27	42	22	21	21	24	4	2	0	0
hsa-miR-6511a-5p	hsa-mir-6511a-1	163	29	31	10	20	37	36	0	0	0	0
hsa-miR-6511a-5p	hsa-mir-6511a-2	163	29	31	10	20	37	36	0	0	0	0
hsa-miR-6511a-5p	hsa-mir-6511a-3	163	29	31	10	20	37	36	0	0	0	0
hsa-miR-6511a-5p	hsa-mir-6511a-4	163	29	31	10	20	37	36	0	0	0	0
hsa-miR-6780a-5p	hsa-mir-6780a	163	22	15	4	11	22	26	27	36	0	0
hsa-miR-1909-5p	hsa-mir-1909	161	22	22	19	19	29	30	14	5	1	0
hsa-miR-296-3p	hsa-mir-296	161	17	27	20	26	24	22	1	2	11	11
hsa-miR-548az-5p	hsa-mir-548az	161	22	39	20	21	27	19	7	3	2	1
hsa-miR-6764-5p	hsa-mir-6764	160	17	27	11	18	20	16	31	14	2	4
hsa-miR-548w	hsa-mir-548w	159	18	27	20	22	32	39	0	0	1	0
hsa-miR-7112-3p	hsa-mir-7112	159	12	23	22	26	21	42	7	2	2	2
hsa-miR-1292-3p	hsa-mir-1292	156	13	8	7	17	10	9	55	33	1	3
hsa-miR-219a-1-3p	hsa-mir-219a-1	155	17	26	12	13	15	18	31	12	11	0
hsa-miR-3158-5p	hsa-mir-3158-2	155	1	2	1	2	3	3	78	65	0	0
hsa-miR-320e	hsa-mir-320e	155	20	26	23	28	18	32	1	3	2	2
hsa-miR-365a-5p	hsa-mir-365a	155	16	21	22	25	29	36	0	0	3	3
hsa-miR-4638-3p	hsa-mir-4638	155	21	19	13	18	21	13	37	11	1	1
hsa-miR-6757-3p	hsa-mir-6757	154	22	27	29	32	19	24	0	0	0	1
hsa-miR-7114-5p	hsa-mir-7114	154	20	29	16	30	25	29	2	0	3	0
hsa-miR-1343-5p	hsa-mir-1343	153	23	33	16	30	26	25	0	0	0	0
hsa-miR-5006-3p	hsa-mir-5006	153	27	24	11	18	18	16	31	8	0	0
hsa-miR-6747-3p	hsa-mir-6747	152	12	9	4	6	6	8	74	26	4	3
hsa-miR-552-5p	hsa-mir-552	150	28	38	24	18	21	21	0	0	0	0
hsa-miR-6780b-3p	hsa-mir-6780b	150	13	11	6	10	11	8	59	32	0	0
hsa-miR-1276	hsa-mir-1276	148	15	30	17	30	20	18	5	0	7	6
hsa-miR-2278	hsa-mir-2278	148	19	20	13	26	21	37	4	5	0	3
hsa-miR-4701-5p	hsa-mir-4701	148	22	24	20	9	24	11	9	26	3	0
hsa-miR-660-3p	hsa-mir-660	148	14	14	11	19	26	25	30	8	0	1
hsa-miR-6748-3p	hsa-mir-6748	148	2	3	4	2	3	4	88	41	0	1
hsa-miR-6754-3p	hsa-mir-6754	148	5	9	2	5	9	6	53	58	0	1
hsa-miR-4723-5p	hsa-mir-4723	147	16	22	16	16	28	10	20	18	1	0
hsa-miR-6868-3p	hsa-mir-6868	146	18	12	3	12	9	9	67	14	2	0
hsa-miR-1238-3p	hsa-mir-1238	145	1	3	2	3	5	7	72	52	0	0
hsa-miR-1283	hsa-mir-1283-1	145	22	24	15	18	36	27	0	0	1	2
hsa-miR-1283	hsa-mir-1283-2	145	22	24	15	18	36	27	0	0	1	2
hsa-miR-548j-5p	hsa-mir-548j	145	21	20	15	19	34	24	7	3	0	2
hsa-miR-100-3p	hsa-mir-100	144	19	32	12	20	32	26	0	0	0	3
hsa-miR-1273d	hsa-mir-1273d	144	18	19	8	27	23	18	3	0	12	16
hsa-miR-548l	hsa-mir-548l	144	25	25	19	31	17	25	0	0	1	1
hsa-miR-548au-5p	hsa-mir-548au	142	22	28	17	18	30	24	2	1	0	0
hsa-miR-616-3p	hsa-mir-616	142	25	27	20	16	18	21	4	3	5	3
hsa-miR-188-5p	hsa-mir-188	140	17	15	11	17	23	19	13	19	3	3
hsa-miR-6885-3p	hsa-mir-6885	139	19	24	9	11	11	10	19	33	3	0
hsa-miR-3913-5p	hsa-mir-3913-1	138	12	12	11	11	18	11	37	25	0	1
hsa-miR-3913-5p	hsa-mir-3913-2	138	12	12	11	11	18	11	37	25	0	1
hsa-miR-187-5p	hsa-mir-187	137	18	17	23	26	31	22	0	0	0	0
hsa-miR-4725-3p	hsa-mir-4725	137	24	20	15	25	20	19	4	7	2	1
hsa-miR-877-3p	hsa-mir-877	137	23	29	9	12	9	9	18	11	7	10
hsa-miR-1185-1-3p	hsa-mir-1185-1	136	16	39	17	21	25	17	0	0	0	1
hsa-miR-27a-5p	hsa-mir-27a	136	14	14	17	15	14	14	10	3	15	20
hsa-miR-6804-3p	hsa-mir-6804	136	3	7	2	3	4	4	90	23	0	0
hsa-miR-1255a	hsa-mir-1255a	134	19	15	19	7	15	19	32	7	0	1
hsa-miR-3661	hsa-mir-3661	134	17	19	4	9	10	12	26	25	8	4
hsa-miR-6741-3p	hsa-mir-6741	133	14	18	7	9	7	6	39	32	1	0
hsa-miR-4524a-3p	hsa-mir-4524a	132	17	25	12	18	23	36	0	0	0	1
hsa-miR-1908-3p	hsa-mir-1908	131	8	20	10	14	13	7	9	14	11	25
hsa-miR-6833-3p	hsa-mir-6833	131	8	3	9	3	5	0	64	37	0	2
hsa-miR-197-5p	hsa-mir-197	130	13	22	18	23	21	18	9	5	1	0
hsa-miR-4286	hsa-mir-4286	130	3	8	3	4	6	6	20	40	13	27
hsa-miR-1269a	hsa-mir-1269a	125	19	12	11	16	12	11	0	0	32	12
hsa-miR-450b-5p	hsa-mir-450b	125	22	24	13	15	22	28	0	0	0	1
hsa-miR-5682	hsa-mir-5682	125	35	23	14	7	22	24	0	0	0	0
hsa-miR-6793-3p	hsa-mir-6793	125	5	6	1	2	1	0	59	51	0	0
hsa-miR-5002-5p	hsa-mir-5002	123	25	21	20	17	19	20	1	0	0	0
hsa-miR-6508-3p	hsa-mir-6508	123	20	26	20	19	23	9	2	3	0	1
hsa-miR-1973	hsa-mir-1973	120	1	1	0	1	3	7	0	0	22	85
hsa-miR-223-5p	hsa-mir-223	119	23	21	5	17	8	31	7	0	5	2
hsa-miR-3617-5p	hsa-mir-3617	119	14	19	5	14	31	35	0	0	0	1
hsa-miR-4728-3p	hsa-mir-4728	119	14	20	10	14	12	5	21	15	3	5
hsa-miR-4804-5p	hsa-mir-4804	117	13	12	3	15	17	22	17	9	4	5
hsa-miR-218-1-3p	hsa-mir-218-1	116	11	21	10	22	25	26	0	0	1	0
hsa-miR-3529-5p	hsa-mir-3529	116	22	22	16	11	29	14	0	2	0	0
hsa-miR-4676-5p	hsa-mir-4676	116	4	2	1	1	7	5	56	40	0	0
hsa-miR-4671-3p	hsa-mir-4671	115	25	27	14	21	19	9	0	0	0	0
hsa-miR-6799-3p	hsa-mir-6799	115	2	5	4	8	5	2	57	32	0	0
hsa-miR-582-3p	hsa-mir-582	114	23	29	11	17	24	10	0	0	0	0
hsa-miR-6788-3p	hsa-mir-6788	114	25	22	9	19	19	16	2	0	2	0
hsa-miR-590-5p	hsa-mir-590	113	20	18	4	27	25	19	0	0	0	0
hsa-miR-141-3p	hsa-mir-141	112	15	25	6	7	16	7	0	0	16	20
hsa-miR-511-5p	hsa-mir-511	112	20	28	8	20	17	17	2	0	0	0
hsa-miR-516b-5p	hsa-mir-516b-1	112	19	31	5	19	18	14	0	0	1	5
hsa-miR-570-3p	hsa-mir-570	112	29	23	9	17	18	16	0	0	0	0
hsa-miR-6767-5p	hsa-mir-6767	112	12	7	8	3	16	14	27	25	0	0
hsa-miR-6505-5p	hsa-mir-6505	111	15	25	10	21	22	18	0	0	0	0
hsa-miR-6849-3p	hsa-mir-6849	110	1	2	1	3	6	7	70	20	0	0
hsa-miR-502-5p	hsa-mir-502	108	18	26	17	11	18	14	2	0	0	2
hsa-miR-605-5p	hsa-mir-605	108	21	14	14	11	12	13	13	10	0	0
hsa-miR-6746-5p	hsa-mir-6746	108	11	10	19	15	18	32	0	0	1	2
hsa-miR-6772-3p	hsa-mir-6772	108	27	17	3	24	16	7	8	6	0	0
hsa-miR-7113-5p	hsa-mir-7113	105	9	8	7	11	25	23	17	4	1	0
hsa-miR-202-5p	hsa-mir-202	104	13	18	6	12	11	11	18	15	0	0
hsa-miR-34a-3p	hsa-mir-34a	103	13	12	8	21	30	18	0	0	0	1
hsa-miR-627-5p	hsa-mir-627	103	8	23	9	9	20	10	15	9	0	0
hsa-miR-4749-5p	hsa-mir-4749	102	15	19	6	16	15	25	2	1	2	1
hsa-miR-5582-3p	hsa-mir-5582	102	14	24	19	14	9	19	0	1	1	1
hsa-miR-7151-5p	hsa-mir-7151	102	25	26	5	13	18	15	0	0	0	0
hsa-miR-7845-5p	hsa-mir-7845	100	24	14	11	12	18	19	0	0	1	1
hsa-miR-1249-5p	hsa-mir-1249	99	13	13	12	13	16	30	0	0	1	1
hsa-miR-3139	hsa-mir-3139	99	17	8	11	19	23	19	2	0	0	0
hsa-miR-6810-5p	hsa-mir-6810	98	13	21	11	13	12	24	4	0	0	0
hsa-miR-1288-3p	hsa-mir-1288	97	12	17	4	8	9	7	31	8	1	0
hsa-miR-3663-5p	hsa-mir-3663	97	14	16	13	22	12	20	0	0	0	0
hsa-miR-6783-5p	hsa-mir-6783	97	0	0	1	0	0	0	58	36	2	0
hsa-miR-6843-3p	hsa-mir-6843	97	22	24	15	9	14	12	1	0	0	0
hsa-miR-200a-5p	hsa-mir-200a	96	11	14	5	17	12	11	0	0	8	18
hsa-miR-4636	hsa-mir-4636	96	13	20	11	10	19	16	0	0	3	4
hsa-miR-122-3p	hsa-mir-122	95	22	16	12	14	23	7	0	0	1	0
hsa-miR-1911-5p	hsa-mir-1911	95	12	11	13	12	21	26	0	0	0	0
hsa-miR-224-3p	hsa-mir-224	95	12	13	7	15	13	18	0	0	6	11
hsa-miR-3065-5p	hsa-mir-3065	95	13	19	8	16	22	15	0	1	0	1
hsa-miR-4646-3p	hsa-mir-4646	95	2	5	6	4	9	4	38	27	0	0
hsa-miR-5004-3p	hsa-mir-5004	95	11	22	16	11	10	16	6	2	1	0
hsa-miR-517a-3p	hsa-mir-517a	95	20	21	12	9	19	9	0	0	2	3
hsa-miR-517b-3p	hsa-mir-517b	95	20	21	12	9	19	9	0	0	2	3
hsa-miR-6770-3p	hsa-mir-6770-1	95	26	16	14	9	4	17	7	2	0	0
hsa-miR-6770-3p	hsa-mir-6770-2	95	26	16	14	9	4	17	7	2	0	0
hsa-miR-6770-3p	hsa-mir-6770-3	95	26	16	14	9	4	17	7	2	0	0
hsa-miR-6836-5p	hsa-mir-6836	94	3	7	6	13	7	12	29	17	0	0
hsa-miR-6816-3p	hsa-mir-6816	93	5	16	6	20	8	13	13	12	0	0
hsa-miR-3150a-3p	hsa-mir-3150a	92	2	5	3	8	8	7	31	22	3	3
hsa-miR-3199	hsa-mir-3199-1	92	15	24	6	11	14	16	3	2	0	1
hsa-miR-3199	hsa-mir-3199-2	92	15	24	6	11	14	16	3	2	0	1
hsa-miR-3939	hsa-mir-3939	92	5	8	6	7	4	5	30	20	4	3
hsa-miR-4485-5p	hsa-mir-4485	92	2	0	2	2	1	6	0	0	23	56
hsa-miR-4687-5p	hsa-mir-4687	92	9	14	5	12	10	6	17	13	3	3
hsa-miR-6841-5p	hsa-mir-6841	92	18	18	8	16	19	12	0	0	0	1
hsa-miR-1233-3p	hsa-mir-1233-1	90	1	4	7	3	8	3	37	21	5	1
hsa-miR-1233-3p	hsa-mir-1233-2	90	1	4	7	3	8	3	37	21	5	1
hsa-miR-3115	hsa-mir-3115	90	16	20	19	11	15	7	0	1	1	0
hsa-miR-6734-3p	hsa-mir-6734	90	4	4	9	5	4	7	27	30	0	0
hsa-miR-6794-5p	hsa-mir-6794	90	21	15	8	11	20	15	0	0	0	0
hsa-miR-362-3p	hsa-mir-362	89	19	27	4	7	20	11	1	0	0	0
hsa-miR-6507-3p	hsa-mir-6507	89	14	23	17	11	16	8	0	0	0	0
hsa-miR-6866-5p	hsa-mir-6866	89	14	22	14	12	12	5	3	6	0	1
hsa-miR-1262	hsa-mir-1262	87	12	7	15	12	16	22	0	0	2	1
hsa-miR-181b-2-3p	hsa-mir-181b-2	87	7	12	5	15	22	25	0	1	0	0
hsa-miR-549a	hsa-mir-549a	87	21	15	9	14	16	12	0	0	0	0
hsa-miR-576-3p	hsa-mir-576	87	12	13	12	6	4	9	21	10	0	0
hsa-miR-6820-3p	hsa-mir-6820	87	5	3	3	4	6	6	34	26	0	0
hsa-miR-6827-5p	hsa-mir-6827	87	17	10	11	15	19	15	0	0	0	0
hsa-miR-6761-3p	hsa-mir-6761	86	11	19	8	21	10	11	2	4	0	0
hsa-miR-4474-3p	hsa-mir-4474	85	17	10	6	17	14	14	3	2	0	2
hsa-miR-4763-5p	hsa-mir-4763	85	16	15	8	12	4	6	20	2	1	1
hsa-miR-4785	hsa-mir-4785	85	1	2	3	1	1	3	49	25	0	0
hsa-miR-509-3-5p	hsa-mir-509-3	85	13	11	3	22	8	10	0	0	10	8
hsa-miR-585-5p	hsa-mir-585	85	8	12	12	12	14	27	0	0	0	0
hsa-miR-1913	hsa-mir-1913	84	13	19	12	14	12	11	1	0	1	1
hsa-miR-20b-3p	hsa-mir-20b	84	7	9	10	17	13	21	2	0	3	2
hsa-miR-548at-5p	hsa-mir-548at	84	16	14	13	13	13	9	1	4	0	1
hsa-miR-2116-5p	hsa-mir-2116	83	12	15	8	19	17	9	0	0	1	2
hsa-miR-3192-5p	hsa-mir-3192	83	16	19	9	7	10	14	2	2	2	2
hsa-miR-512-3p	hsa-mir-512-1	83	2	6	1	3	3	4	0	0	33	31
hsa-miR-512-3p	hsa-mir-512-2	83	2	6	1	3	3	4	0	0	33	31
hsa-miR-548ba	hsa-mir-548ba	83	11	19	15	18	12	8	0	0	0	0
hsa-miR-1914-5p	hsa-mir-1914	82	9	8	2	7	6	24	11	13	0	2
hsa-miR-6777-5p	hsa-mir-6777	82	12	16	8	19	9	17	1	0	0	0
hsa-miR-1286	hsa-mir-1286	81	4	13	8	14	23	19	0	0	0	0
hsa-miR-200b-5p	hsa-mir-200b	81	6	9	9	6	14	20	0	0	7	10
hsa-miR-216b-5p	hsa-mir-216b	81	12	19	4	7	20	14	0	0	2	3
hsa-miR-3190-3p	hsa-mir-3190	81	14	8	12	10	3	17	8	9	0	0
hsa-miR-3944-3p	hsa-mir-3944	81	10	5	2	11	5	3	20	19	2	4
hsa-miR-5090	hsa-mir-5090	81	18	14	8	13	14	13	1	0	0	0
hsa-miR-548h-5p	hsa-mir-548h-1	80	16	9	14	11	14	14	1	0	1	0
hsa-miR-548h-5p	hsa-mir-548h-2	80	16	9	14	11	14	14	1	0	1	0
hsa-miR-548h-5p	hsa-mir-548h-3	80	16	9	14	11	13	14	1	0	1	1
hsa-miR-548h-5p	hsa-mir-548h-4	80	16	9	14	11	14	14	1	0	1	0
hsa-miR-148b-5p	hsa-mir-148b	79	23	14	12	8	11	8	0	2	1	0
hsa-miR-4422	hsa-mir-4422	79	14	11	5	10	10	17	8	4	0	0
hsa-miR-4677-5p	hsa-mir-4677	79	10	13	8	11	13	13	9	2	0	0
hsa-miR-548h-5p	hsa-mir-548h-5	79	16	9	14	10	14	14	1	0	1	0
hsa-miR-6735-5p	hsa-mir-6735	79	7	8	2	7	12	7	15	20	0	1
hsa-miR-1266-5p	hsa-mir-1266	78	5	8	8	19	13	20	1	0	4	0
hsa-miR-504-3p	hsa-mir-504	78	10	11	13	9	10	25	0	0	0	0
hsa-miR-890	hsa-mir-890	78	10	18	9	12	11	17	0	0	1	0
hsa-miR-20a-3p	hsa-mir-20a	77	17	14	8	13	13	11	0	0	0	1
hsa-miR-363-5p	hsa-mir-363	77	9	5	7	13	1	2	18	9	10	3
hsa-miR-643	hsa-mir-643	77	9	8	11	12	21	16	0	0	0	0
hsa-miR-3617-3p	hsa-mir-3617	76	9	14	11	6	11	11	4	10	0	0
hsa-miR-3164	hsa-mir-3164	75	6	8	11	10	8	10	13	6	1	2
hsa-miR-556-5p	hsa-mir-556	75	12	18	14	6	14	10	0	0	0	1
hsa-miR-105-3p	hsa-mir-105-1	74	8	12	2	12	17	23	0	0	0	0
hsa-miR-105-3p	hsa-mir-105-2	74	8	12	2	12	17	23	0	0	0	0
hsa-miR-1264	hsa-mir-1264	74	6	21	13	8	17	9	0	0	0	0
hsa-miR-3125	hsa-mir-3125	74	22	10	14	4	10	11	0	1	1	1
hsa-miR-3663-3p	hsa-mir-3663	74	12	15	11	13	14	9	0	0	0	0
hsa-miR-412-3p	hsa-mir-412	74	13	17	8	11	16	8	0	1	0	0
hsa-miR-4484	hsa-mir-4484	74	13	10	8	7	9	11	2	1	3	10
hsa-miR-4750-5p	hsa-mir-4750	74	11	14	9	10	17	12	1	0	0	0
hsa-miR-4668-5p	hsa-mir-4668	73	2	2	5	2	8	6	30	15	2	1
hsa-miR-6783-3p	hsa-mir-6783	73	0	0	0	1	0	0	31	40	1	0
hsa-miR-1226-5p	hsa-mir-1226	72	9	14	9	11	14	12	1	0	1	1
hsa-miR-3179	hsa-mir-3179-1	72	10	7	5	7	14	9	11	8	1	0
hsa-miR-3179	hsa-mir-3179-2	72	10	7	5	7	14	9	11	8	1	0
hsa-miR-3179	hsa-mir-3179-3	72	10	7	5	7	14	9	11	8	1	0
hsa-miR-3179	hsa-mir-3179-4	72	10	7	5	7	14	9	11	8	1	0
hsa-miR-3936	hsa-mir-3936	72	16	6	6	15	12	13	1	2	1	0
hsa-miR-491-3p	hsa-mir-491	72	18	12	10	5	14	9	3	1	0	0
hsa-miR-548aj-5p	hsa-mir-548aj-2	72	9	15	9	16	7	15	1	0	0	0
hsa-miR-548g-5p	hsa-mir-548g	72	9	15	9	17	6	15	1	0	0	0
hsa-miR-598-5p	hsa-mir-598	71	14	10	6	12	13	16	0	0	0	0
hsa-miR-6820-5p	hsa-mir-6820	71	5	21	7	14	9	13	1	0	0	1
hsa-miR-1228-5p	hsa-mir-1228	70	16	13	5	16	11	7	1	1	0	0
hsa-miR-1295a	hsa-mir-1295a	70	14	10	4	11	11	18	0	1	0	1
hsa-miR-1972	hsa-mir-1972-1	70	0	1	4	2	2	3	0	0	15	43
hsa-miR-1972	hsa-mir-1972-2	70	0	1	4	2	2	3	0	0	15	43
hsa-miR-4529-3p	hsa-mir-4529	70	18	14	8	8	11	11	0	0	0	0
hsa-miR-548x-5p	hsa-mir-548x	70	9	15	8	16	6	15	1	0	0	0
hsa-miR-3612	hsa-mir-3612	69	11	18	4	5	20	11	0	0	0	0
hsa-miR-548ai	hsa-mir-548ai	69	7	14	9	9	11	19	0	0	0	0
hsa-miR-548n	hsa-mir-548n	69	13	13	11	18	9	5	0	0	0	0
hsa-miR-570-5p	hsa-mir-570	69	7	14	9	9	11	19	0	0	0	0
hsa-miR-6850-5p	hsa-mir-6850	69	4	1	2	5	3	3	21	30	0	0
hsa-miR-3120-3p	hsa-mir-3120	68	11	11	7	10	7	22	0	0	0	0
hsa-miR-4790-5p	hsa-mir-4790	68	14	15	9	16	9	5	0	0	0	0
hsa-miR-616-5p	hsa-mir-616	68	7	8	6	14	7	6	10	9	0	1
hsa-miR-3651	hsa-mir-3651	67	0	2	0	5	3	4	1	1	26	25
hsa-miR-4797-3p	hsa-mir-4797	67	10	10	13	10	5	9	5	5	0	0
hsa-miR-5193	hsa-mir-5193	67	4	4	4	6	0	1	28	19	1	0
hsa-miR-5699-5p	hsa-mir-5699	67	9	14	6	16	15	7	0	0	0	0
hsa-miR-6824-3p	hsa-mir-6824	67	1	2	5	8	6	1	30	13	0	1
hsa-miR-6825-5p	hsa-mir-6825	67	8	6	12	12	11	12	3	3	0	0
hsa-miR-1236-3p	hsa-mir-1236	66	5	0	3	2	1	0	33	21	1	0
hsa-miR-15a-3p	hsa-mir-15a	66	6	7	4	11	17	16	2	0	2	1
hsa-miR-371a-3p	hsa-mir-371a	65	7	8	9	10	6	1	0	0	10	14
hsa-miR-3940-5p	hsa-mir-3940	65	9	9	7	11	14	15	0	0	0	0
hsa-miR-6792-3p	hsa-mir-6792	65	13	10	9	12	7	13	0	0	0	1
hsa-miR-6884-5p	hsa-mir-6884	65	5	3	6	6	10	8	16	9	1	1
hsa-miR-6884-3p	hsa-mir-6884	64	5	2	4	3	5	6	33	6	0	0
hsa-miR-4635	hsa-mir-4635	63	0	2	2	0	0	0	39	20	0	0
hsa-miR-541-3p	hsa-mir-541	63	9	17	10	7	7	13	0	0	0	0
hsa-miR-6793-5p	hsa-mir-6793	63	18	9	5	7	10	13	0	1	0	0
hsa-miR-6797-3p	hsa-mir-6797	63	6	7	3	1	4	1	19	16	2	4
hsa-miR-135a-3p	hsa-mir-135a-1	62	6	11	9	14	8	4	0	0	6	4
hsa-miR-4748	hsa-mir-4748	62	10	8	18	2	6	12	3	1	0	2
hsa-miR-6873-3p	hsa-mir-6873	62	7	9	4	7	8	5	19	2	0	1
hsa-miR-3120-5p	hsa-mir-3120	61	6	20	7	7	11	8	1	1	0	0
hsa-miR-3690	hsa-mir-3690-1	61	6	4	5	4	3	7	12	20	0	0
hsa-miR-3690	hsa-mir-3690-2	61	6	4	5	4	3	7	12	20	0	0
hsa-miR-4767	hsa-mir-4767	61	4	8	8	8	12	17	0	2	0	2
hsa-miR-5584-5p	hsa-mir-5584	61	17	9	5	4	15	11	0	0	0	0
hsa-miR-6875-3p	hsa-mir-6875	61	1	7	3	4	5	0	36	2	1	2
hsa-miR-1248	hsa-mir-1248	60	10	10	5	7	10	14	0	0	2	2
hsa-miR-4461	hsa-mir-4461	60	13	11	7	8	8	9	0	0	2	2
hsa-miR-4536-5p	hsa-mir-4536-1	60	7	10	4	22	4	13	0	0	0	0
hsa-miR-4536-5p	hsa-mir-4536-2	60	7	10	4	22	4	13	0	0	0	0
hsa-miR-4661-5p	hsa-mir-4661	60	5	3	3	3	2	0	32	11	0	1
hsa-miR-6761-5p	hsa-mir-6761	60	13	14	7	8	5	12	0	1	0	0
hsa-miR-3124-3p	hsa-mir-3124	59	4	4	4	9	3	2	18	15	0	0
hsa-miR-4512	hsa-mir-4512	59	3	10	6	8	8	7	4	5	6	2
hsa-miR-4654	hsa-mir-4654	59	10	16	9	8	8	8	0	0	0	0
hsa-miR-516b-5p	hsa-mir-516b-2	59	8	17	3	8	11	8	0	0	1	3
hsa-miR-6852-5p	hsa-mir-6852	59	6	6	10	6	10	3	7	7	1	3
hsa-miR-939-5p	hsa-mir-939	59	1	3	3	5	5	2	21	19	0	0
hsa-miR-3614-5p	hsa-mir-3614	58	1	1	5	2	3	3	14	27	1	1
hsa-miR-3667-3p	hsa-mir-3667	58	1	0	0	3	1	4	10	26	6	7
hsa-miR-4671-5p	hsa-mir-4671	58	14	8	11	8	10	7	0	0	0	0
hsa-miR-4683	hsa-mir-4683	58	4	6	7	15	9	15	0	1	0	1
hsa-miR-7705	hsa-mir-7705	58	6	17	8	13	6	4	0	0	2	2
hsa-miR-1269b	hsa-mir-1269b	57	3	1	4	1	4	2	0	0	23	19
hsa-miR-23a-5p	hsa-mir-23a	57	5	2	4	7	10	3	3	7	2	14
hsa-miR-1827	hsa-mir-1827	56	11	15	5	8	4	13	0	0	0	0
hsa-miR-5191	hsa-mir-5191	56	13	10	8	6	11	8	0	0	0	0
hsa-miR-548aq-3p	hsa-mir-548aq	56	9	19	7	8	9	2	0	0	0	2
hsa-miR-5585-3p	hsa-mir-5585	56	5	10	5	7	2	4	0	0	5	18
hsa-miR-6505-3p	hsa-mir-6505	56	12	16	4	3	6	3	7	5	0	0
hsa-miR-653-3p	hsa-mir-653	56	7	9	11	7	8	10	0	0	1	3
hsa-miR-149-3p	hsa-mir-149	55	10	6	8	8	15	7	0	0	0	1
hsa-miR-4433a-5p	hsa-mir-4433a	55	4	3	3	6	3	6	20	10	0	0
hsa-miR-4796-5p	hsa-mir-4796	55	8	14	10	9	6	8	0	0	0	0
hsa-miR-518b	hsa-mir-518b	55	11	10	2	4	4	3	0	1	5	15
hsa-miR-6750-5p	hsa-mir-6750	55	3	0	5	1	4	3	18	20	1	0
hsa-miR-150-3p	hsa-mir-150	54	5	9	3	5	8	9	8	6	0	1
hsa-miR-3152-5p	hsa-mir-3152	54	11	9	7	8	8	7	0	0	1	3
hsa-miR-3620-3p	hsa-mir-3620	54	8	9	2	7	6	6	9	6	1	0
hsa-miR-3691-3p	hsa-mir-3691	54	6	1	5	2	3	2	19	13	0	3
hsa-miR-378b	hsa-mir-378b	54	8	7	5	2	14	10	7	1	0	0
hsa-miR-518e-5p	hsa-mir-518e	54	8	11	8	5	9	9	0	0	0	4
hsa-miR-519b-5p	hsa-mir-519b	54	8	11	8	5	9	9	0	0	0	4
hsa-miR-519c-5p	hsa-mir-519c	54	8	11	8	5	9	9	0	0	0	4
hsa-miR-522-5p	hsa-mir-522	54	8	11	8	5	9	9	0	0	0	4
hsa-miR-523-5p	hsa-mir-523	54	8	11	8	5	9	9	0	0	0	4
hsa-miR-548v	hsa-mir-548v	54	7	9	5	4	12	17	0	0	0	0
hsa-miR-5690	hsa-mir-5690	54	4	13	3	5	4	1	10	14	0	0
hsa-miR-4284	hsa-mir-4284	53	1	0	6	0	0	1	0	0	14	31
hsa-miR-4743-5p	hsa-mir-4743	53	9	11	5	10	6	12	0	0	0	0
hsa-miR-548ar-5p	hsa-mir-548ar	53	8	10	7	10	5	13	0	0	0	0
hsa-miR-670-3p	hsa-mir-670	53	14	13	10	6	7	3	0	0	0	0
hsa-miR-6825-3p	hsa-mir-6825	53	2	8	2	1	5	5	17	13	0	0
hsa-miR-6892-5p	hsa-mir-6892	53	8	7	4	4	13	15	1	0	0	1
hsa-miR-10a-3p	hsa-mir-10a	52	6	3	2	3	5	4	0	1	13	15
hsa-miR-301a-5p	hsa-mir-301a	52	12	18	4	1	7	1	0	0	4	5
hsa-miR-4725-5p	hsa-mir-4725	52	4	11	3	10	8	8	4	2	1	1
hsa-miR-497-3p	hsa-mir-497	52	11	4	2	14	12	9	0	0	0	0
hsa-miR-503-3p	hsa-mir-503	52	6	6	7	4	8	11	5	1	2	2
hsa-miR-675-5p	hsa-mir-675	52	8	1	4	10	2	10	0	0	9	8
hsa-miR-4670-3p	hsa-mir-4670	51	7	7	6	3	0	5	15	8	0	0
hsa-miR-6848-5p	hsa-mir-6848	51	1	9	10	7	8	10	2	4	0	0
hsa-miR-3138	hsa-mir-3138	50	8	6	0	3	3	3	15	9	1	2
hsa-miR-3173-3p	hsa-mir-3173	50	14	13	3	0	4	11	5	0	0	0
hsa-miR-4640-5p	hsa-mir-4640	50	9	11	7	5	10	8	0	0	0	0
hsa-miR-4645-3p	hsa-mir-4645	50	8	4	8	7	7	5	9	2	0	0
hsa-miR-4753-5p	hsa-mir-4753	50	4	1	0	0	1	1	26	17	0	0
hsa-miR-4758-5p	hsa-mir-4758	50	7	9	7	6	11	10	0	0	0	0
hsa-miR-551b-5p	hsa-mir-551b	50	6	6	6	10	12	5	0	0	3	2
hsa-miR-1178-3p	hsa-mir-1178	49	12	1	3	4	3	0	12	14	0	0
hsa-miR-2276-5p	hsa-mir-2276	49	3	12	3	4	6	7	8	6	0	0
hsa-miR-2467-5p	hsa-mir-2467	49	8	15	4	2	12	8	0	0	0	0
hsa-miR-3074-3p	hsa-mir-3074	49	2	5	3	11	8	15	1	1	1	2
hsa-miR-4449	hsa-mir-4449	49	5	3	3	9	12	9	0	2	2	4
hsa-miR-4726-5p	hsa-mir-4726	49	4	7	7	3	7	18	2	0	0	1
hsa-miR-548ah-5p	hsa-mir-548ah	49	6	8	4	4	16	11	0	0	0	0
hsa-miR-579-3p	hsa-mir-579	49	11	8	2	5	12	11	0	0	0	0
hsa-miR-6847-5p	hsa-mir-6847	49	5	3	4	5	8	10	5	7	0	2
hsa-miR-3149	hsa-mir-3149	48	9	10	4	5	8	1	0	0	6	5
hsa-miR-3609	hsa-mir-3609	48	12	8	8	1	5	11	0	0	1	2
hsa-miR-6775-3p	hsa-mir-6775	47	1	2	0	1	0	1	35	7	0	0
hsa-miR-6895-5p	hsa-mir-6895	47	8	7	4	11	7	7	2	1	0	0
hsa-miR-3191-5p	hsa-mir-3191	46	2	2	0	4	1	2	18	17	0	0
hsa-miR-4796-3p	hsa-mir-4796	46	6	9	4	5	11	10	0	0	0	1
hsa-miR-6796-5p	hsa-mir-6796	46	13	4	8	10	6	2	2	1	0	0
hsa-miR-4520-3p	hsa-mir-4520-1	45	10	6	6	7	5	10	0	1	0	0
hsa-miR-3126-3p	hsa-mir-3126	44	7	8	10	8	7	2	0	0	1	1
hsa-miR-4660	hsa-mir-4660	44	5	7	2	6	8	10	5	1	0	0
hsa-miR-4716-3p	hsa-mir-4716	44	6	9	3	3	12	8	2	1	0	0
hsa-miR-6805-5p	hsa-mir-6805	44	8	2	6	8	5	9	2	2	2	0
hsa-miR-6859-5p	hsa-mir-6859-1	44	3	2	2	1	12	13	8	3	0	0
hsa-miR-6859-5p	hsa-mir-6859-2	44	3	2	2	1	12	13	8	3	0	0
hsa-miR-6859-5p	hsa-mir-6859-3	44	3	2	2	1	12	13	8	3	0	0
hsa-miR-6859-5p	hsa-mir-6859-4	44	3	2	2	1	12	13	8	3	0	0
hsa-miR-3126-5p	hsa-mir-3126	43	6	5	8	5	5	9	0	0	4	1
hsa-miR-3622b-3p	hsa-mir-3622b	43	4	9	7	8	6	9	0	0	0	0
hsa-miR-450a-2-3p	hsa-mir-450a-2	43	8	6	5	12	4	4	2	2	0	0
hsa-miR-4714-3p	hsa-mir-4714	43	5	5	1	12	5	9	3	1	0	2
hsa-miR-4795-3p	hsa-mir-4795	43	7	8	4	9	11	3	0	0	1	0
hsa-miR-488-5p	hsa-mir-488	43	6	8	3	5	11	10	0	0	0	0
hsa-miR-508-5p	hsa-mir-508	43	6	5	4	6	3	9	0	0	5	5
hsa-miR-6736-5p	hsa-mir-6736	43	10	6	3	7	5	8	2	0	2	0
hsa-miR-6757-5p	hsa-mir-6757	43	4	7	6	5	9	12	0	0	0	0
hsa-miR-6812-3p	hsa-mir-6812	43	3	3	1	2	1	0	17	15	0	1
hsa-miR-4507	hsa-mir-4507	42	5	3	12	7	6	9	0	0	0	0
hsa-miR-4688	hsa-mir-4688	42	9	10	4	5	8	6	0	0	0	0
hsa-miR-4762-5p	hsa-mir-4762	42	2	1	1	2	0	5	16	15	0	0
hsa-miR-1231	hsa-mir-1231	41	3	9	4	8	5	12	0	0	0	0
hsa-miR-3607-3p	hsa-mir-3607	41	2	4	3	4	9	7	0	0	8	4
hsa-miR-4790-3p	hsa-mir-4790	41	6	10	10	10	3	2	0	0	0	0
hsa-miR-548as-5p	hsa-mir-548as	41	5	8	8	7	9	4	0	0	0	0
hsa-miR-548ay-3p	hsa-mir-548ay	41	7	5	5	4	2	2	4	12	0	0
hsa-miR-6720-3p	hsa-mir-6720	41	6	7	0	6	11	11	0	0	0	0
hsa-miR-6809-5p	hsa-mir-6809	41	8	3	4	5	7	4	6	4	0	0
hsa-miR-6836-3p	hsa-mir-6836	41	0	0	1	0	1	0	23	15	1	0
hsa-miR-6865-3p	hsa-mir-6865	41	9	10	5	5	2	6	3	1	0	0
hsa-miR-7151-3p	hsa-mir-7151	41	3	5	4	4	12	13	0	0	0	0
hsa-miR-3064-3p	hsa-mir-3064	40	3	8	15	4	2	8	0	0	0	0
hsa-miR-513a-5p	hsa-mir-513a-1	40	5	4	0	6	4	3	0	0	10	8
hsa-miR-513a-5p	hsa-mir-513a-2	40	5	4	0	6	4	3	0	0	10	8
hsa-miR-5684	hsa-mir-5684	40	2	0	1	2	5	0	0	0	10	20
hsa-miR-6879-3p	hsa-mir-6879	40	2	7	0	7	1	2	10	11	0	0
hsa-miR-2115-5p	hsa-mir-2115	39	4	9	3	6	3	3	8	3	0	0
hsa-miR-4664-3p	hsa-mir-4664	39	1	1	1	0	0	0	5	3	18	10
hsa-miR-4667-3p	hsa-mir-4667	39	9	11	2	0	9	2	2	2	2	0
hsa-miR-4749-3p	hsa-mir-4749	39	1	4	4	1	6	2	14	6	1	0
hsa-miR-4799-5p	hsa-mir-4799	39	4	10	1	2	7	4	4	1	0	6
hsa-miR-3176	hsa-mir-3176	38	7	7	4	1	6	2	6	1	2	2
hsa-miR-4730	hsa-mir-4730	38	2	6	3	9	9	7	2	0	0	0
hsa-miR-517-5p	hsa-mir-517a	38	2	5	8	6	3	1	0	1	4	8
hsa-miR-517-5p	hsa-mir-517b	38	2	5	8	6	3	1	0	1	4	8
hsa-miR-517-5p	hsa-mir-517c	38	2	5	8	6	3	1	0	1	4	8
hsa-miR-6883-3p	hsa-mir-6883	38	8	8	1	6	5	3	4	3	0	0
hsa-miR-6885-5p	hsa-mir-6885	38	3	3	5	9	5	5	4	4	0	0
hsa-miR-3150b-3p	hsa-mir-3150b	37	0	0	1	0	1	0	25	9	0	1
hsa-miR-6788-5p	hsa-mir-6788	37	8	5	4	6	9	5	0	0	0	0
hsa-miR-6832-5p	hsa-mir-6832	37	3	6	6	3	8	1	5	3	2	0
hsa-miR-7843-3p	hsa-mir-7843	37	4	9	5	3	8	3	4	1	0	0
hsa-miR-1302	hsa-mir-1302-1	36	0	7	3	12	3	10	0	0	0	1
hsa-miR-1302	hsa-mir-1302-10	36	0	7	3	12	3	10	0	0	0	1
hsa-miR-1302	hsa-mir-1302-11	36	0	7	3	12	3	10	0	0	0	1
hsa-miR-1302	hsa-mir-1302-2	36	0	7	3	12	3	10	0	0	0	1
hsa-miR-1302	hsa-mir-1302-3	36	0	7	3	12	3	10	0	0	0	1
hsa-miR-1302	hsa-mir-1302-6	36	0	7	3	12	3	10	0	0	0	1
hsa-miR-1302	hsa-mir-1302-8	36	0	7	3	12	3	10	0	0	0	1
hsa-miR-1302	hsa-mir-1302-9	36	0	7	3	12	3	10	0	0	0	1
hsa-miR-203a-5p	hsa-mir-203a	36	4	8	7	11	3	1	0	0	0	2
hsa-miR-452-5p	hsa-mir-452	36	7	6	1	5	10	5	0	0	1	1
hsa-miR-4532	hsa-mir-4532	36	2	1	0	4	1	5	0	0	6	17
hsa-miR-6762-5p	hsa-mir-6762	36	5	4	1	4	12	10	0	0	0	0
hsa-miR-6818-5p	hsa-mir-6818	36	5	5	5	7	8	5	1	0	0	0
hsa-miR-6826-3p	hsa-mir-6826	36	8	7	3	4	6	3	2	2	0	1
hsa-miR-1302	hsa-mir-1302-4	35	0	7	3	12	3	9	0	0	0	1
hsa-miR-1302	hsa-mir-1302-5	35	0	7	3	12	3	9	0	0	0	1
hsa-miR-1302	hsa-mir-1302-7	35	0	7	3	11	3	10	0	0	0	1
hsa-miR-3174	hsa-mir-3174	35	8	5	5	7	3	3	2	1	1	0
hsa-miR-3653-5p	hsa-mir-3653	35	6	8	3	3	1	5	0	3	4	2
hsa-miR-4646-5p	hsa-mir-4646	35	1	1	1	0	2	2	14	14	0	0
hsa-miR-4706	hsa-mir-4706	35	3	5	4	6	12	4	0	0	0	1
hsa-miR-4731-3p	hsa-mir-4731	35	8	2	4	8	3	5	3	1	0	1
hsa-miR-4733-3p	hsa-mir-4733	35	3	0	1	13	11	6	0	0	0	1
hsa-miR-498	hsa-mir-498	35	3	0	5	4	3	4	0	0	10	6
hsa-miR-5094	hsa-mir-5094	35	1	0	0	0	0	1	21	11	0	1
hsa-miR-548aa	hsa-mir-548aa-1	35	4	7	1	9	7	3	3	1	0	0
hsa-miR-548aa	hsa-mir-548aa-2	35	4	7	1	9	7	3	3	1	0	0
hsa-miR-1304-5p	hsa-mir-1304	34	6	4	4	3	1	4	4	6	2	0
hsa-miR-511-3p	hsa-mir-511	34	2	5	3	7	7	9	0	0	0	1
hsa-miR-519d-3p	hsa-mir-519d	34	6	4	2	3	8	1	0	0	2	8
hsa-miR-6886-3p	hsa-mir-6886	34	8	8	2	3	4	2	5	2	0	0
hsa-miR-7848-3p	hsa-mir-7848	34	0	2	0	1	1	0	23	6	1	0
hsa-miR-181d-3p	hsa-mir-181d	33	2	5	2	14	1	7	0	1	1	0
hsa-miR-19b-1-5p	hsa-mir-19b-1	33	3	6	0	2	11	8	2	0	0	1
hsa-miR-216a-5p	hsa-mir-216a	33	3	8	2	6	10	4	0	0	0	0
hsa-miR-450a-1-3p	hsa-mir-450a-1	33	8	7	2	6	5	5	0	0	0	0
hsa-miR-4701-3p	hsa-mir-4701	33	3	6	2	4	7	11	0	0	0	0
hsa-miR-4717-5p	hsa-mir-4717	33	3	8	1	5	4	4	6	2	0	0
hsa-miR-548t-5p	hsa-mir-548t	33	7	6	2	6	7	4	1	0	0	0
hsa-miR-6774-3p	hsa-mir-6774	33	2	9	5	1	3	3	4	6	0	0
hsa-miR-6881-5p	hsa-mir-6881	33	6	3	6	4	5	9	0	0	0	0
hsa-miR-4301	hsa-mir-4301	32	2	3	0	6	3	2	7	1	2	6
hsa-miR-4492	hsa-mir-4492	32	3	0	1	1	0	1	0	0	7	19
hsa-miR-5004-5p	hsa-mir-5004	32	10	6	4	1	1	8	2	0	0	0
hsa-miR-6763-5p	hsa-mir-6763	32	5	0	3	7	6	7	0	0	2	2
hsa-miR-6767-3p	hsa-mir-6767	32	0	1	0	0	0	0	24	7	0	0
hsa-miR-6872-5p	hsa-mir-6872	32	4	7	1	8	2	9	0	0	0	1
hsa-miR-7158-3p	hsa-mir-7158	32	6	8	3	5	6	4	0	0	0	0
hsa-miR-4655-5p	hsa-mir-4655	31	2	2	4	0	2	3	6	10	2	0
hsa-miR-4745-5p	hsa-mir-4745	31	5	5	3	4	6	6	0	0	2	0
hsa-miR-4747-5p	hsa-mir-4747	31	2	2	0	1	1	2	12	8	2	1
hsa-miR-6853-3p	hsa-mir-6853	31	1	5	4	11	4	6	0	0	0	0
hsa-miR-6872-3p	hsa-mir-6872	31	4	2	4	4	8	8	0	0	0	1
hsa-miR-1911-3p	hsa-mir-1911	30	9	9	1	2	6	3	0	0	0	0
hsa-miR-4677-3p	hsa-mir-4677	30	3	7	1	1	5	2	9	2	0	0
hsa-miR-548t-3p	hsa-mir-548t	30	4	7	1	8	6	2	1	1	0	0
hsa-miR-6871-5p	hsa-mir-6871	30	6	5	5	4	6	4	0	0	0	0
hsa-miR-548e-3p	hsa-mir-548e	29	10	5	3	3	6	0	0	1	0	1
hsa-miR-6509-5p	hsa-mir-6509	29	9	4	2	2	4	6	0	2	0	0
hsa-miR-6726-5p	hsa-mir-6726	29	3	5	2	8	3	7	0	1	0	0
hsa-miR-6751-5p	hsa-mir-6751	29	3	5	2	5	9	3	1	1	0	0
hsa-miR-6758-5p	hsa-mir-6758	29	6	2	4	3	8	4	1	0	0	1
hsa-miR-6777-3p	hsa-mir-6777	29	2	1	0	0	0	0	5	20	1	0
hsa-miR-6789-3p	hsa-mir-6789	29	3	4	0	1	2	1	13	3	1	1
hsa-miR-6851-3p	hsa-mir-6851	29	2	8	4	1	2	4	3	3	0	2
hsa-miR-4665-5p	hsa-mir-4665	28	4	1	3	3	8	5	2	1	0	1
hsa-miR-92a-2-5p	hsa-mir-92a-2	28	4	2	2	1	5	1	1	0	8	4
hsa-miR-143-5p	hsa-mir-143	27	8	5	5	6	0	3	0	0	0	0
hsa-miR-2115-3p	hsa-mir-2115	27	6	3	1	8	1	5	2	1	0	0
hsa-miR-3607-5p	hsa-mir-3607	27	1	6	3	3	9	3	2	0	0	0
hsa-miR-3678-3p	hsa-mir-3678	27	7	5	1	4	5	4	1	0	0	0
hsa-miR-4501	hsa-mir-4501	27	6	3	1	8	2	6	0	0	1	0
hsa-miR-4647	hsa-mir-4647	27	6	4	2	4	3	2	3	3	0	0
hsa-miR-4754	hsa-mir-4754	27	1	1	2	0	3	4	13	3	0	0
hsa-miR-519a-3p	hsa-mir-519a-1	27	3	9	0	6	1	8	0	0	0	0
hsa-miR-519a-3p	hsa-mir-519a-2	27	3	9	0	6	1	8	0	0	0	0
hsa-miR-548bb-5p	hsa-mir-548bb	27	4	7	4	6	3	3	0	0	0	0
hsa-miR-548o-3p	hsa-mir-548o	27	4	6	3	3	4	2	1	0	3	1
hsa-miR-548o-3p	hsa-mir-548o-2	27	4	6	3	3	4	2	1	0	3	1
hsa-miR-659-5p	hsa-mir-659	27	4	5	0	2	1	2	4	9	0	0
hsa-miR-6858-3p	hsa-mir-6858	27	11	4	0	0	5	4	1	1	1	0
hsa-miR-891b	hsa-mir-891b	27	4	3	3	5	7	5	0	0	0	0
hsa-miR-1256	hsa-mir-1256	26	4	1	3	1	2	4	5	4	1	1
hsa-miR-548f-5p	hsa-mir-548f-1	26	3	4	5	1	4	8	1	0	0	0
hsa-miR-548i	hsa-mir-548i-1	26	0	11	2	5	6	2	0	0	0	0
hsa-miR-548i	hsa-mir-548i-2	26	0	11	2	5	6	2	0	0	0	0
hsa-miR-548i	hsa-mir-548i-3	26	0	11	2	5	6	2	0	0	0	0
hsa-miR-6741-5p	hsa-mir-6741	26	2	5	3	2	5	2	2	2	1	2
hsa-miR-6785-3p	hsa-mir-6785	26	4	0	7	5	6	4	0	0	0	0
hsa-miR-6864-5p	hsa-mir-6864	26	9	5	5	1	1	4	0	1	0	0
hsa-miR-7106-3p	hsa-mir-7106	26	1	3	1	1	3	2	11	4	0	0
hsa-miR-7978	hsa-mir-7978	26	3	5	2	3	5	8	0	0	0	0
hsa-miR-1278	hsa-mir-1278	25	2	5	3	5	2	5	0	0	2	1
hsa-miR-211-3p	hsa-mir-211	25	2	3	2	2	3	8	0	0	4	1
hsa-miR-3163	hsa-mir-3163	25	3	3	4	0	3	3	6	3	0	0
hsa-miR-4639-5p	hsa-mir-4639	25	3	5	3	4	5	5	0	0	0	0
hsa-miR-4757-5p	hsa-mir-4757	25	4	4	4	0	4	3	3	3	0	0
hsa-miR-548y	hsa-mir-548y	25	5	6	3	4	3	3	0	0	0	1
hsa-miR-6780b-5p	hsa-mir-6780b	25	2	5	4	2	5	6	0	0	0	1
hsa-miR-6807-5p	hsa-mir-6807	25	0	2	2	0	8	4	5	4	0	0
hsa-miR-6808-3p	hsa-mir-6808	25	3	0	6	6	2	2	3	2	0	1
hsa-miR-6834-5p	hsa-mir-6834	25	6	5	4	4	3	3	0	0	0	0
hsa-miR-7703	hsa-mir-7703	25	1	4	1	4	1	0	8	6	0	0
hsa-miR-3150b-5p	hsa-mir-3150b	24	0	1	0	0	0	1	11	11	0	0
hsa-miR-3202	hsa-mir-3202-1	24	0	0	0	0	0	3	7	14	0	0
hsa-miR-4508	hsa-mir-4508	24	0	2	1	2	0	1	5	8	1	4
hsa-miR-4664-5p	hsa-mir-4664	24	3	0	2	3	2	6	2	5	0	1
hsa-miR-4723-3p	hsa-mir-4723	24	3	5	3	3	2	4	1	3	0	0
hsa-miR-548a-3p	hsa-mir-548a-1	24	7	3	2	8	2	2	0	0	0	0
hsa-miR-548a-3p	hsa-mir-548a-2	24	7	3	2	8	2	2	0	0	0	0
hsa-miR-548a-3p	hsa-mir-548a-3	24	7	3	2	8	2	2	0	0	0	0
hsa-miR-6717-5p	hsa-mir-6717	24	5	6	4	4	3	2	0	0	0	0
hsa-miR-6727-3p	hsa-mir-6727	24	0	2	2	2	2	0	10	5	0	1
hsa-miR-6758-3p	hsa-mir-6758	24	0	1	1	0	1	0	13	8	0	0
hsa-miR-6764-3p	hsa-mir-6764	24	2	2	0	1	3	4	10	2	0	0
hsa-miR-6796-3p	hsa-mir-6796	24	8	5	1	3	3	3	0	1	0	0
hsa-miR-6851-5p	hsa-mir-6851	24	3	4	4	1	5	7	0	0	0	0
hsa-miR-6865-5p	hsa-mir-6865	24	4	3	0	3	6	8	0	0	0	0
hsa-miR-6867-5p	hsa-mir-6867	24	5	3	8	1	3	4	0	0	0	0
hsa-miR-1293	hsa-mir-1293	23	2	3	0	2	1	4	0	0	8	3
hsa-miR-182-3p	hsa-mir-182	23	4	5	0	2	1	1	1	1	5	3
hsa-miR-1914-3p	hsa-mir-1914	23	5	4	7	1	5	1	0	0	0	0
hsa-miR-1915-5p	hsa-mir-1915	23	3	1	1	8	4	4	0	0	1	1
hsa-miR-3134	hsa-mir-3134	23	5	6	6	1	3	1	0	0	1	0
hsa-miR-4523	hsa-mir-4523	23	2	4	3	3	5	6	0	0	0	0
hsa-miR-4669	hsa-mir-4669	23	1	1	1	0	0	0	17	1	1	1
hsa-miR-4733-5p	hsa-mir-4733	23	3	9	0	3	4	3	1	0	0	0
hsa-miR-4758-3p	hsa-mir-4758	23	2	1	1	1	0	1	11	3	2	1
hsa-miR-4781-5p	hsa-mir-4781	23	5	7	4	1	0	2	2	2	0	0
hsa-miR-5002-3p	hsa-mir-5002	23	5	13	0	2	1	2	0	0	0	0
hsa-miR-548an	hsa-mir-548an	23	1	3	2	2	6	6	3	0	0	0
hsa-miR-548i	hsa-mir-548i-4	23	0	11	0	5	6	1	0	0	0	0
hsa-miR-6132	hsa-mir-6132	23	4	4	1	5	5	4	0	0	0	0
hsa-miR-642b-3p	hsa-mir-642b	23	5	6	6	1	3	1	0	0	1	0
hsa-miR-6727-5p	hsa-mir-6727	23	6	6	4	1	3	3	0	0	0	0
hsa-miR-181b-3p	hsa-mir-181b-1	22	6	2	1	4	4	5	0	0	0	0
hsa-miR-3202	hsa-mir-3202-2	22	0	1	0	0	0	2	8	11	0	0
hsa-miR-3682-3p	hsa-mir-3682	22	8	4	0	3	1	5	1	0	0	0
hsa-miR-4446-5p	hsa-mir-4446	22	3	4	1	1	6	3	4	0	0	0
hsa-miR-5698	hsa-mir-5698	22	2	0	2	0	0	0	0	18	0	0
hsa-miR-6715a-3p	hsa-mir-6715a	22	3	2	2	3	1	5	0	0	5	1
hsa-miR-6862-3p	hsa-mir-6862-1	22	2	3	2	2	5	2	2	4	0	0
hsa-miR-6862-3p	hsa-mir-6862-2	22	2	3	2	2	5	2	2	4	0	0
hsa-miR-6876-5p	hsa-mir-6876	22	6	1	4	0	4	1	3	1	1	1
hsa-miR-6878-3p	hsa-mir-6878	22	0	3	0	2	6	1	5	4	0	1
hsa-miR-7156-3p	hsa-mir-7156	22	4	2	1	1	6	8	0	0	0	0
hsa-miR-3146	hsa-mir-3146	21	3	1	2	1	4	4	3	2	1	0
hsa-miR-328-5p	hsa-mir-328	21	6	4	1	3	3	4	0	0	0	0
hsa-miR-4421	hsa-mir-4421	21	3	3	6	2	3	3	0	0	0	1
hsa-miR-4682	hsa-mir-4682	21	0	3	4	6	1	6	0	1	0	0
hsa-miR-548ah-3p	hsa-mir-548ah	21	4	0	2	0	6	3	0	0	4	2
hsa-miR-548p	hsa-mir-548p	21	4	0	2	0	6	3	0	0	4	2
hsa-miR-6845-5p	hsa-mir-6845	21	3	0	1	2	5	5	0	5	0	0
hsa-miR-1236-5p	hsa-mir-1236	20	4	2	3	1	6	4	0	0	0	0
hsa-miR-1273e	hsa-mir-1273e	20	5	3	1	0	2	0	0	0	3	6
hsa-miR-3190-5p	hsa-mir-3190	20	4	2	3	3	3	0	4	0	1	0
hsa-miR-3680-3p	hsa-mir-3680-1	20	0	0	1	0	2	2	10	4	0	1
hsa-miR-3680-3p	hsa-mir-3680-2	20	0	0	1	0	2	2	10	4	0	1
hsa-miR-3929	hsa-mir-3929	20	1	2	3	1	1	3	0	0	1	8
hsa-miR-4470	hsa-mir-4470	20	5	2	3	4	3	3	0	0	0	0
hsa-miR-449b-3p	hsa-mir-449b	20	3	2	4	3	2	4	1	1	0	0
hsa-miR-4529-5p	hsa-mir-4529	20	3	2	3	3	3	6	0	0	0	0
hsa-miR-4716-5p	hsa-mir-4716	20	2	5	2	5	2	3	1	0	0	0
hsa-miR-4775	hsa-mir-4775	20	9	3	5	0	0	2	1	0	0	0
hsa-miR-4800-3p	hsa-mir-4800	20	1	3	1	2	2	3	5	3	0	0
hsa-miR-5089-3p	hsa-mir-5089	20	5	3	3	3	2	1	2	0	1	0
hsa-miR-5188	hsa-mir-5188	20	1	4	2	1	5	1	3	3	0	0
hsa-miR-5683	hsa-mir-5683	20	5	4	4	1	5	1	0	0	0	0
hsa-miR-6501-3p	hsa-mir-6501	20	1	2	2	5	1	2	3	1	1	2
hsa-miR-6723-5p	hsa-mir-6723	20	4	6	1	2	5	2	0	0	0	0
hsa-miR-1273a	hsa-mir-1273a	19	1	0	0	1	1	3	5	3	1	4
hsa-miR-3664-3p	hsa-mir-3664	19	4	3	3	3	4	1	0	0	0	1
hsa-miR-3675-5p	hsa-mir-3675	19	1	3	2	5	6	2	0	0	0	0
hsa-miR-4511	hsa-mir-4511	19	2	1	0	0	1	1	10	4	0	0
hsa-miR-4638-5p	hsa-mir-4638	19	2	6	1	5	2	2	1	0	0	0
hsa-miR-6131	hsa-mir-6131	19	5	2	0	2	4	1	3	2	0	0
hsa-miR-6515-5p	hsa-mir-6515	19	5	2	0	2	4	2	1	2	0	1
hsa-miR-6755-5p	hsa-mir-6755	19	2	4	0	2	5	3	2	1	0	0
hsa-miR-6760-3p	hsa-mir-6760	19	1	6	2	4	5	1	0	0	0	0
hsa-miR-6760-5p	hsa-mir-6760	19	5	2	2	4	2	4	0	0	0	0
hsa-miR-6782-3p	hsa-mir-6782	19	1	0	1	4	2	3	7	1	0	0
hsa-miR-6806-3p	hsa-mir-6806	19	0	1	0	2	0	1	7	8	0	0
hsa-miR-6855-3p	hsa-mir-6855	19	4	3	0	0	6	0	4	2	0	0
hsa-miR-6869-5p	hsa-mir-6869	19	1	4	1	4	2	0	5	2	0	0
hsa-miR-6880-3p	hsa-mir-6880	19	3	5	0	2	4	4	1	0	0	0
hsa-miR-4520-2-3p	hsa-mir-4520-2	18	6	2	3	1	4	2	0	0	0	0
hsa-miR-520f-3p	hsa-mir-520f	18	3	5	2	1	4	1	0	0	2	0
hsa-miR-521	hsa-mir-521-1	18	1	3	2	5	2	5	0	0	0	0
hsa-miR-521	hsa-mir-521-2	18	1	3	2	5	2	5	0	0	0	0
hsa-miR-6503-5p	hsa-mir-6503	18	1	2	0	1	1	2	7	4	0	0
hsa-miR-6733-5p	hsa-mir-6733	18	2	4	1	1	4	3	3	0	0	0
hsa-miR-6735-3p	hsa-mir-6735	18	3	0	3	4	3	1	4	0	0	0
hsa-miR-6801-5p	hsa-mir-6801	18	3	1	2	2	5	1	3	0	1	0
hsa-miR-6874-5p	hsa-mir-6874	18	3	1	1	4	5	4	0	0	0	0
hsa-miR-7158-5p	hsa-mir-7158	18	6	1	0	6	4	1	0	0	0	0
hsa-miR-203b-5p	hsa-mir-203b	17	2	2	1	2	5	4	0	0	0	1
hsa-miR-3135b	hsa-mir-3135b	17	5	2	3	1	2	0	1	1	0	2
hsa-miR-3167	hsa-mir-3167	17	3	4	3	2	2	3	0	0	0	0
hsa-miR-3192-3p	hsa-mir-3192	17	0	3	0	2	2	2	7	1	0	0
hsa-miR-3198	hsa-mir-3198-1	17	1	3	0	4	0	4	3	0	2	0
hsa-miR-3198	hsa-mir-3198-2	17	1	3	0	4	0	4	3	0	2	0
hsa-miR-374c-3p	hsa-mir-374c	17	3	5	5	1	1	2	0	0	0	0
hsa-miR-4306	hsa-mir-4306	17	1	1	1	0	0	1	11	2	0	0
hsa-miR-4426	hsa-mir-4426	17	0	3	0	0	0	0	0	0	9	5
hsa-miR-4644	hsa-mir-4644	17	0	4	1	1	2	3	5	1	0	0
hsa-miR-4687-3p	hsa-mir-4687	17	0	1	0	2	3	5	1	3	1	1
hsa-miR-4747-3p	hsa-mir-4747	17	0	0	0	0	0	0	8	9	0	0
hsa-miR-4763-3p	hsa-mir-4763	17	2	8	3	1	0	3	0	0	0	0
hsa-miR-4787-5p	hsa-mir-4787	17	2	8	0	2	5	0	0	0	0	0
hsa-miR-4791	hsa-mir-4791	17	5	8	0	0	2	1	0	0	1	0
hsa-miR-499b-5p	hsa-mir-499b	17	1	0	1	4	4	5	0	1	0	1
hsa-miR-520g-3p	hsa-mir-520g	17	2	1	2	0	5	1	0	0	1	5
hsa-miR-542-3p	hsa-mir-542	17	1	2	5	2	4	3	0	0	0	0
hsa-miR-545-5p	hsa-mir-545	17	1	4	2	3	5	1	1	0	0	0
hsa-miR-6501-5p	hsa-mir-6501	17	0	0	0	0	0	0	8	9	0	0
hsa-miR-6756-3p	hsa-mir-6756	17	5	2	0	1	3	3	0	0	0	3
hsa-miR-6776-3p	hsa-mir-6776	17	1	6	0	1	2	1	2	3	1	0
hsa-miR-6781-5p	hsa-mir-6781	17	2	0	0	4	1	2	3	5	0	0
hsa-miR-6801-3p	hsa-mir-6801	17	7	1	0	2	2	2	0	0	2	1
hsa-miR-891a-3p	hsa-mir-891a	17	8	1	1	5	2	0	0	0	0	0
hsa-miR-3679-3p	hsa-mir-3679	16	5	3	4	0	0	4	0	0	0	0
hsa-miR-3938	hsa-mir-3938	16	2	5	2	0	2	5	0	0	0	0
hsa-miR-4667-5p	hsa-mir-4667	16	2	2	2	2	3	2	1	2	0	0
hsa-miR-4672	hsa-mir-4672	16	0	0	1	1	1	0	12	1	0	0
hsa-miR-4717-3p	hsa-mir-4717	16	1	2	1	3	4	2	1	0	1	1
hsa-miR-4727-3p	hsa-mir-4727	16	1	3	2	0	6	1	2	1	0	0
hsa-miR-6504-5p	hsa-mir-6504	16	1	6	6	2	0	1	0	0	0	0
hsa-miR-6827-3p	hsa-mir-6827	16	1	7	1	3	1	3	0	0	0	0
hsa-miR-6862-5p	hsa-mir-6862-1	16	3	1	1	3	3	2	1	1	0	1
hsa-miR-6862-5p	hsa-mir-6862-2	16	3	1	1	3	3	2	1	1	0	1
hsa-miR-944	hsa-mir-944	16	3	4	3	1	4	1	0	0	0	0
hsa-miR-148a-5p	hsa-mir-148a	15	1	2	1	0	0	0	8	2	1	0
hsa-miR-3135a	hsa-mir-3135a	15	3	3	2	2	1	2	2	0	0	0
hsa-miR-3136-5p	hsa-mir-3136	15	4	0	3	2	2	2	2	0	0	0
hsa-miR-3667-5p	hsa-mir-3667	15	0	0	0	1	0	0	3	11	0	0
hsa-miR-3684	hsa-mir-3684	15	3	2	1	2	3	4	0	0	0	0
hsa-miR-4651	hsa-mir-4651	15	2	3	1	3	3	3	0	0	0	0
hsa-miR-4689	hsa-mir-4689	15	4	1	0	0	6	4	0	0	0	0
hsa-miR-4734	hsa-mir-4734	15	2	1	2	3	1	2	1	3	0	0
hsa-miR-4798-5p	hsa-mir-4798	15	1	5	1	3	3	2	0	0	0	0
hsa-miR-4802-5p	hsa-mir-4802	15	4	2	1	6	0	1	0	0	1	0
hsa-miR-499b-3p	hsa-mir-499b	15	4	4	0	4	2	0	0	0	0	1
hsa-miR-548ap-5p	hsa-mir-548ap	15	2	2	3	2	4	2	0	0	0	0
hsa-miR-548ax	hsa-mir-548ax	15	0	1	4	2	4	4	0	0	0	0
hsa-miR-551a	hsa-mir-551a	15	2	2	2	2	2	0	1	0	3	1
hsa-miR-5586-3p	hsa-mir-5586	15	1	3	3	1	4	3	0	0	0	0
hsa-miR-5680	hsa-mir-5680	15	5	1	3	3	3	0	0	0	0	0
hsa-miR-5697	hsa-mir-5697	15	5	1	3	1	2	2	1	0	0	0
hsa-miR-670-5p	hsa-mir-670	15	1	3	3	1	2	5	0	0	0	0
hsa-miR-6729-3p	hsa-mir-6729	15	0	0	1	2	0	1	6	5	0	0
hsa-miR-6755-3p	hsa-mir-6755	15	0	7	4	0	0	1	1	2	0	0
hsa-miR-6765-5p	hsa-mir-6765	15	5	3	0	3	3	1	0	0	0	0
hsa-miR-6766-5p	hsa-mir-6766	15	2	2	1	1	5	2	0	0	2	0
hsa-miR-6779-3p	hsa-mir-6779	15	2	2	3	1	2	1	4	0	0	0
hsa-miR-6823-5p	hsa-mir-6823	15	3	4	2	1	3	2	0	0	0	0
hsa-miR-6837-3p	hsa-mir-6837	15	2	3	0	2	1	2	1	4	0	0
hsa-miR-6876-3p	hsa-mir-6876	15	4	3	2	0	5	1	0	0	0	0
hsa-miR-6894-5p	hsa-mir-6894	15	0	0	1	3	3	4	2	1	0	1
hsa-miR-7110-3p	hsa-mir-7110	15	2	3	0	0	2	1	4	3	0	0
hsa-miR-7114-3p	hsa-mir-7114	15	4	4	3	1	3	0	0	0	0	0
hsa-miR-7156-5p	hsa-mir-7156	15	2	3	2	1	1	6	0	0	0	0
hsa-miR-764	hsa-mir-764	15	7	2	2	1	1	1	1	0	0	0
hsa-miR-892b	hsa-mir-892b	15	4	1	4	4	1	1	0	0	0	0
hsa-miR-1193	hsa-mir-1193	14	4	4	0	2	3	1	0	0	0	0
hsa-miR-1271-3p	hsa-mir-1271	14	3	4	0	3	1	2	0	0	0	1
hsa-miR-147b	hsa-mir-147b	14	4	1	1	3	4	1	0	0	0	0
hsa-miR-302e	hsa-mir-302e	14	1	0	0	0	0	0	0	0	6	7
hsa-miR-3132	hsa-mir-3132	14	1	0	1	1	5	6	0	0	0	0
hsa-miR-3143	hsa-mir-3143	14	0	1	2	1	1	1	7	0	1	0
hsa-miR-3191-3p	hsa-mir-3191	14	0	1	2	0	2	2	1	4	1	1
hsa-miR-3195	hsa-mir-3195	14	0	0	0	1	0	1	0	0	7	5
hsa-miR-3196	hsa-mir-3196	14	0	2	1	1	1	2	0	0	3	4
hsa-miR-3680-5p	hsa-mir-3680-1	14	0	0	0	1	5	0	2	4	0	2
hsa-miR-3680-5p	hsa-mir-3680-2	14	0	0	0	1	5	0	2	4	0	2
hsa-miR-3681-5p	hsa-mir-3681	14	2	3	0	4	4	1	0	0	0	0
hsa-miR-371b-5p	hsa-mir-371b	14	1	0	0	2	2	0	8	1	0	0
hsa-miR-4428	hsa-mir-4428	14	5	2	2	1	0	3	0	0	0	1
hsa-miR-4662b	hsa-mir-4662b	14	2	5	2	2	1	2	0	0	0	0
hsa-miR-4743-3p	hsa-mir-4743	14	1	2	3	3	3	1	1	0	0	0
hsa-miR-4750-3p	hsa-mir-4750	14	2	1	0	0	4	2	5	0	0	0
hsa-miR-4772-3p	hsa-mir-4772	14	0	0	2	3	0	2	2	5	0	0
hsa-miR-4795-5p	hsa-mir-4795	14	3	1	4	1	0	5	0	0	0	0
hsa-miR-5001-5p	hsa-mir-5001	14	3	3	3	0	3	0	1	1	0	0
hsa-miR-509-5p	hsa-mir-509-1	14	1	4	3	2	1	3	0	0	0	0
hsa-miR-509-5p	hsa-mir-509-2	14	1	4	3	2	1	3	0	0	0	0
hsa-miR-5696	hsa-mir-5696	14	4	3	1	3	0	2	0	0	0	1
hsa-miR-602	hsa-mir-602	14	1	2	2	1	1	1	4	1	0	1
hsa-miR-6780a-3p	hsa-mir-6780a	14	1	0	1	0	1	0	4	7	0	0
hsa-miR-6875-5p	hsa-mir-6875	14	3	2	1	1	3	2	1	1	0	0
hsa-miR-1229-5p	hsa-mir-1229	13	2	1	3	0	4	3	0	0	0	0
hsa-miR-1587	hsa-mir-1587	13	2	2	1	2	3	3	0	0	0	0
hsa-miR-203b-3p	hsa-mir-203b	13	2	2	1	3	2	3	0	0	0	0
hsa-miR-2114-5p	hsa-mir-2114	13	2	1	0	5	1	4	0	0	0	0
hsa-miR-217	hsa-mir-217	13	1	4	2	2	3	1	0	0	0	0
hsa-miR-515-3p	hsa-mir-515-1	13	3	2	2	0	4	1	0	0	0	1
hsa-miR-515-3p	hsa-mir-515-2	13	3	2	2	0	4	1	0	0	0	1
hsa-miR-5192	hsa-mir-5192	13	1	2	1	0	3	3	1	2	0	0
hsa-miR-544b	hsa-mir-544b	13	1	1	3	2	1	3	0	0	0	2
hsa-miR-627-3p	hsa-mir-627	13	0	1	1	1	0	0	0	10	0	0
hsa-miR-6737-3p	hsa-mir-6737	13	2	1	1	2	1	0	2	2	1	1
hsa-miR-6739-3p	hsa-mir-6739	13	2	1	3	1	0	0	5	1	0	0
hsa-miR-6795-3p	hsa-mir-6795	13	1	3	2	3	1	3	0	0	0	0
hsa-miR-6800-5p	hsa-mir-6800	13	2	1	0	4	4	0	0	1	0	1
hsa-miR-6831-5p	hsa-mir-6831	13	4	4	0	1	2	2	0	0	0	0
hsa-miR-6893-3p	hsa-mir-6893	13	0	0	0	0	0	0	6	7	0	0
hsa-miR-6895-3p	hsa-mir-6895	13	0	4	2	2	2	0	2	1	0	0
hsa-miR-7108-3p	hsa-mir-7108	13	0	1	0	3	1	0	3	5	0	0
hsa-miR-1267	hsa-mir-1267	12	3	3	1	1	1	1	0	0	2	0
hsa-miR-188-3p	hsa-mir-188	12	1	3	1	4	1	1	1	0	0	0
hsa-miR-3619-5p	hsa-mir-3619	12	2	3	2	1	1	3	0	0	0	0
hsa-miR-3937	hsa-mir-3937	12	2	1	1	4	3	1	0	0	0	0
hsa-miR-4452	hsa-mir-4452	12	0	0	1	0	0	1	0	0	6	4
hsa-miR-4696	hsa-mir-4696	12	3	1	4	0	2	2	0	0	0	0
hsa-miR-4742-5p	hsa-mir-4742	12	3	0	1	2	4	1	0	1	0	0
hsa-miR-506-3p	hsa-mir-506	12	3	0	5	1	0	2	0	0	0	1
hsa-miR-5091	hsa-mir-5091	12	3	2	0	2	2	2	0	1	0	0
hsa-miR-5189-5p	hsa-mir-5189	12	0	3	1	1	0	0	6	0	1	0
hsa-miR-5580-5p	hsa-mir-5580	12	1	2	1	4	1	3	0	0	0	0
hsa-miR-599	hsa-mir-599	12	4	2	1	1	2	2	0	0	0	0
hsa-miR-6503-3p	hsa-mir-6503	12	1	2	0	0	0	0	4	5	0	0
hsa-miR-676-5p	hsa-mir-676	12	1	2	2	2	2	0	0	0	1	2
hsa-miR-6771-3p	hsa-mir-6771	12	0	0	0	0	0	0	6	6	0	0
hsa-miR-6782-5p	hsa-mir-6782	12	5	1	0	0	3	1	1	0	0	1
hsa-miR-6784-3p	hsa-mir-6784	12	3	4	0	2	0	1	0	1	1	0
hsa-miR-6815-3p	hsa-mir-6815	12	1	0	0	1	0	1	1	7	0	1
hsa-miR-6838-5p	hsa-mir-6838	12	3	4	0	1	1	3	0	0	0	0
hsa-miR-6845-3p	hsa-mir-6845	12	2	0	0	1	3	0	2	3	0	1
hsa-miR-6856-3p	hsa-mir-6856	12	5	2	0	2	0	1	1	1	0	0
hsa-miR-6861-5p	hsa-mir-6861	12	1	4	1	2	1	3	0	0	0	0
hsa-miR-6866-3p	hsa-mir-6866	12	0	2	0	0	0	1	6	3	0	0
hsa-miR-7108-5p	hsa-mir-7108	12	2	2	1	0	2	2	0	0	1	2
hsa-miR-7113-3p	hsa-mir-7113	12	0	1	0	0	1	1	6	3	0	0
hsa-miR-7847-3p	hsa-mir-7847	12	3	5	0	2	2	0	0	0	0	0
hsa-miR-876-5p	hsa-mir-876	12	3	4	2	1	1	1	0	0	0	0
hsa-miR-892a	hsa-mir-892a	12	2	1	1	2	3	3	0	0	0	0
hsa-miR-1233-5p	hsa-mir-1233-1	11	4	0	0	2	3	2	0	0	0	0
hsa-miR-1233-5p	hsa-mir-1233-2	11	4	0	0	2	3	2	0	0	0	0
hsa-miR-1253	hsa-mir-1253	11	0	3	0	0	1	7	0	0	0	0
hsa-miR-202-3p	hsa-mir-202	11	0	0	0	0	0	2	4	5	0	0
hsa-miR-3122	hsa-mir-3122	11	0	0	0	0	0	0	7	4	0	0
hsa-miR-3529-3p	hsa-mir-3529	11	1	3	0	2	2	2	0	1	0	0
hsa-miR-3682-5p	hsa-mir-3682	11	0	3	1	1	2	3	1	0	0	0
hsa-miR-3912-5p	hsa-mir-3912	11	2	4	1	3	0	1	0	0	0	0
hsa-miR-4254	hsa-mir-4254	11	2	2	2	1	2	1	0	0	1	0
hsa-miR-4417	hsa-mir-4417	11	2	3	1	1	0	3	0	0	1	0
hsa-miR-4433b-3p	hsa-mir-4433b	11	0	0	0	0	0	3	3	5	0	0
hsa-miR-451b	hsa-mir-451b	11	0	0	0	0	0	0	7	4	0	0
hsa-miR-4524a-5p	hsa-mir-4524a	11	2	3	3	0	1	2	0	0	0	0
hsa-miR-4663	hsa-mir-4663	11	2	1	1	4	0	1	2	0	0	0
hsa-miR-4684-3p	hsa-mir-4684	11	1	1	4	2	3	0	0	0	0	0
hsa-miR-4786-5p	hsa-mir-4786	11	1	3	0	3	2	2	0	0	0	0
hsa-miR-499a-3p	hsa-mir-499a	11	2	4	1	2	1	1	0	0	0	0
hsa-miR-500b-3p	hsa-mir-500b	11	3	2	1	2	2	0	1	0	0	0
hsa-miR-520h	hsa-mir-520h	11	1	2	3	1	2	1	0	0	0	1
hsa-miR-545-3p	hsa-mir-545	11	2	0	1	3	2	3	0	0	0	0
hsa-miR-552-3p	hsa-mir-552	11	2	1	1	4	1	2	0	0	0	0
hsa-miR-561-5p	hsa-mir-561	11	1	3	3	2	2	0	0	0	0	0
hsa-miR-610	hsa-mir-610	11	0	0	0	0	0	0	0	11	0	0
hsa-miR-6730-3p	hsa-mir-6730	11	0	2	0	0	0	0	4	5	0	0
hsa-miR-6733-3p	hsa-mir-6733	11	1	2	0	2	1	0	2	3	0	0
hsa-miR-6740-3p	hsa-mir-6740	11	2	3	3	1	2	0	0	0	0	0
hsa-miR-6778-3p	hsa-mir-6778	11	3	1	0	1	3	0	3	0	0	0
hsa-miR-6789-5p	hsa-mir-6789	11	2	0	0	5	1	0	0	1	1	1
hsa-miR-6791-3p	hsa-mir-6791	11	0	2	2	2	0	0	0	4	0	1
hsa-miR-6792-5p	hsa-mir-6792	11	1	1	2	1	2	4	0	0	0	0
hsa-miR-6800-3p	hsa-mir-6800	11	2	4	0	3	0	1	0	1	0	0
hsa-miR-6852-3p	hsa-mir-6852	11	0	1	0	0	0	0	7	3	0	0
hsa-miR-6878-5p	hsa-mir-6878	11	0	2	0	3	2	0	2	2	0	0
hsa-miR-7843-5p	hsa-mir-7843	11	1	3	1	4	1	1	0	0	0	0
hsa-miR-1185-2-3p	hsa-mir-1185-2	10	1	4	2	1	1	0	0	0	0	1
hsa-miR-1244	hsa-mir-1244-1	10	0	2	1	0	2	0	0	0	4	1
hsa-miR-1244	hsa-mir-1244-2	10	0	2	1	0	2	0	0	0	4	1
hsa-miR-1244	hsa-mir-1244-3	10	0	2	1	0	2	0	0	0	4	1
hsa-miR-1244	hsa-mir-1244-4	10	0	2	1	0	2	0	0	0	4	1
hsa-miR-1910-3p	hsa-mir-1910	10	1	1	0	0	5	0	0	0	3	0
hsa-miR-3129-5p	hsa-mir-3129	10	3	1	3	2	0	1	0	0	0	0
hsa-miR-3674	hsa-mir-3674	10	1	0	1	0	0	0	0	0	3	5
hsa-miR-378e	hsa-mir-378e	10	1	0	1	4	0	4	0	0	0	0
hsa-miR-3917	hsa-mir-3917	10	1	4	0	2	3	0	0	0	0	0
hsa-miR-4450	hsa-mir-4450	10	1	0	3	2	1	3	0	0	0	0
hsa-miR-4482-5p	hsa-mir-4482	10	3	1	0	1	1	3	0	1	0	0
hsa-miR-4632-3p	hsa-mir-4632	10	0	3	0	3	1	0	1	2	0	0
hsa-miR-4662a-3p	hsa-mir-4662a	10	2	3	2	0	3	0	0	0	0	0
hsa-miR-4760-5p	hsa-mir-4760	10	1	3	0	2	3	1	0	0	0	0
hsa-miR-548e-5p	hsa-mir-548e	10	2	1	0	0	5	2	0	0	0	0
hsa-miR-5689	hsa-mir-5689	10	0	0	0	1	0	0	0	0	4	5
hsa-miR-581	hsa-mir-581	10	1	0	1	1	1	0	2	4	0	0
hsa-miR-6516-3p	hsa-mir-6516	10	0	1	1	0	0	0	0	0	4	4
hsa-miR-659-3p	hsa-mir-659	10	1	0	1	2	2	3	1	0	0	0
hsa-miR-6753-3p	hsa-mir-6753	10	0	0	0	0	0	0	6	3	1	0
hsa-miR-6768-5p	hsa-mir-6768	10	0	1	2	0	0	2	4	1	0	0
hsa-miR-6858-5p	hsa-mir-6858	10	1	4	0	2	1	2	0	0	0	0
hsa-miR-7160-3p	hsa-mir-7160	10	0	2	2	4	2	0	0	0	0	0
hsa-miR-1247-3p	hsa-mir-1247	9	1	0	0	2	1	3	0	0	1	1
hsa-miR-1322	hsa-mir-1322	9	0	3	1	1	2	2	0	0	0	0
hsa-miR-1323	hsa-mir-1323	9	2	0	0	1	2	2	0	0	1	1
hsa-miR-208b-3p	hsa-mir-208b	9	3	0	0	2	2	2	0	0	0	0
hsa-miR-3175	hsa-mir-3175	9	1	0	0	1	1	0	5	1	0	0
hsa-miR-3689f	hsa-mir-3689f	9	0	1	0	0	0	0	0	0	7	1
hsa-miR-4444	hsa-mir-4444-1	9	1	1	0	0	1	1	2	1	1	1
hsa-miR-4444	hsa-mir-4444-2	9	1	1	0	0	1	1	2	1	1	1
hsa-miR-4695-5p	hsa-mir-4695	9	3	1	0	1	0	1	3	0	0	0
hsa-miR-4722-5p	hsa-mir-4722	9	0	0	0	3	1	1	0	4	0	0
hsa-miR-4727-5p	hsa-mir-4727	9	1	0	0	0	4	1	3	0	0	0
hsa-miR-4757-3p	hsa-mir-4757	9	0	1	0	2	3	3	0	0	0	0
hsa-miR-4768-5p	hsa-mir-4768	9	2	3	1	1	1	0	0	1	0	0
hsa-miR-5089-5p	hsa-mir-5089	9	1	0	1	3	3	1	0	0	0	0
hsa-miR-5700	hsa-mir-5700	9	1	1	2	2	1	2	0	0	0	0
hsa-miR-6502-5p	hsa-mir-6502	9	2	0	0	0	1	0	5	1	0	0
hsa-miR-6740-5p	hsa-mir-6740	9	2	3	1	1	1	1	0	0	0	0
hsa-miR-6748-5p	hsa-mir-6748	9	2	1	0	2	1	2	0	0	0	1
hsa-miR-6750-3p	hsa-mir-6750	9	0	4	1	1	0	0	1	1	0	1
hsa-miR-6798-5p	hsa-mir-6798	9	3	1	2	2	0	0	0	1	0	0
hsa-miR-6857-5p	hsa-mir-6857	9	4	2	2	0	1	0	0	0	0	0
hsa-miR-6861-3p	hsa-mir-6861	9	2	1	0	1	0	0	1	4	0	0
hsa-miR-7702	hsa-mir-7702	9	3	1	0	2	1	1	0	1	0	0
hsa-miR-1273g-5p	hsa-mir-1273g	8	2	1	0	1	2	1	0	0	0	1
hsa-miR-1537-5p	hsa-mir-1537	8	1	4	1	0	1	1	0	0	0	0
hsa-miR-3129-3p	hsa-mir-3129	8	1	2	0	1	1	3	0	0	0	0
hsa-miR-3130-3p	hsa-mir-3130-1	8	0	2	1	1	4	0	0	0	0	0
hsa-miR-3130-3p	hsa-mir-3130-2	8	0	2	1	1	4	0	0	0	0	0
hsa-miR-3183	hsa-mir-3183	8	2	0	0	3	0	1	0	1	0	1
hsa-miR-3194-3p	hsa-mir-3194	8	4	2	0	0	0	0	2	0	0	0
hsa-miR-3678-5p	hsa-mir-3678	8	2	2	1	2	0	1	0	0	0	0
hsa-miR-378h	hsa-mir-378h	8	1	0	1	1	0	4	1	0	0	0
hsa-miR-3922-3p	hsa-mir-3922	8	0	0	0	0	0	0	4	4	0	0
hsa-miR-3922-5p	hsa-mir-3922	8	1	1	1	0	1	1	1	2	0	0
hsa-miR-4459	hsa-mir-4459	8	0	2	1	3	1	0	0	0	0	1
hsa-miR-4724-5p	hsa-mir-4724	8	0	1	0	0	2	0	4	1	0	0
hsa-miR-4762-3p	hsa-mir-4762	8	2	2	0	0	0	1	1	2	0	0
hsa-miR-4779	hsa-mir-4779	8	0	0	1	0	2	1	4	0	0	0
hsa-miR-517c-3p	hsa-mir-517c	8	1	1	1	2	2	1	0	0	0	0
hsa-miR-520c-3p	hsa-mir-520c	8	1	1	1	0	0	2	0	0	1	2
hsa-miR-548f-3p	hsa-mir-548f-2	8	3	2	0	2	1	0	0	0	0	0
hsa-miR-548f-3p	hsa-mir-548f-3	8	3	2	0	2	1	0	0	0	0	0
hsa-miR-6130	hsa-mir-6130	8	2	2	2	0	0	2	0	0	0	0
hsa-miR-624-3p	hsa-mir-624	8	2	1	2	1	1	1	0	0	0	0
hsa-miR-6499-3p	hsa-mir-6499	8	1	2	1	0	2	2	0	0	0	0
hsa-miR-6508-5p	hsa-mir-6508	8	1	0	3	0	1	1	2	0	0	0
hsa-miR-653-5p	hsa-mir-653	8	2	3	0	0	3	0	0	0	0	0
hsa-miR-665	hsa-mir-665	8	3	1	0	0	1	1	0	0	2	0
hsa-miR-6785-5p	hsa-mir-6785	8	1	2	0	2	1	2	0	0	0	0
hsa-miR-6829-3p	hsa-mir-6829	8	0	3	0	0	0	0	4	1	0	0
hsa-miR-6870-3p	hsa-mir-6870	8	1	2	1	2	2	0	0	0	0	0
hsa-miR-6889-3p	hsa-mir-6889	8	0	0	0	0	0	0	4	2	2	0
hsa-miR-7851-3p	hsa-mir-7851	8	2	3	1	0	0	0	0	0	1	1
hsa-miR-8072	hsa-mir-8072	8	2	0	1	2	1	0	1	0	1	0
hsa-miR-222-5p	hsa-mir-222	7	1	0	3	0	2	0	1	0	0	0
hsa-miR-302f	hsa-mir-302f	7	0	0	0	0	0	0	0	0	4	3
hsa-miR-3117-5p	hsa-mir-3117	7	0	0	4	1	0	2	0	0	0	0
hsa-miR-3162-3p	hsa-mir-3162	7	0	0	0	0	0	0	3	2	0	2
hsa-miR-3184-5p	hsa-mir-3184	7	2	0	0	0	0	0	3	0	0	2
hsa-miR-3189-3p	hsa-mir-3189	7	0	0	0	0	0	0	0	1	5	1
hsa-miR-3659	hsa-mir-3659	7	2	0	1	1	1	2	0	0	0	0
hsa-miR-3688-5p	hsa-mir-3688-2	7	1	2	1	0	0	1	1	1	0	0
hsa-miR-3916	hsa-mir-3916	7	0	1	2	0	0	0	0	0	1	3
hsa-miR-3923	hsa-mir-3923	7	2	0	1	3	0	1	0	0	0	0
hsa-miR-4466	hsa-mir-4466	7	0	1	0	1	0	0	0	1	0	4
hsa-miR-4478	hsa-mir-4478	7	2	1	0	0	0	0	1	0	1	2
hsa-miR-4498	hsa-mir-4498	7	2	2	0	0	0	1	0	2	0	0
hsa-miR-4504	hsa-mir-4504	7	0	3	1	0	1	2	0	0	0	0
hsa-miR-4506	hsa-mir-4506	7	1	1	1	1	2	1	0	0	0	0
hsa-miR-4639-3p	hsa-mir-4639	7	2	0	0	2	1	0	1	1	0	0
hsa-miR-4658	hsa-mir-4658	7	0	4	0	0	0	2	0	0	1	0
hsa-miR-5009-5p	hsa-mir-5009	7	1	0	0	0	0	0	3	3	0	0
hsa-miR-510-5p	hsa-mir-510	7	0	1	1	0	1	0	0	0	4	0
hsa-miR-523-3p	hsa-mir-523	7	1	0	0	1	0	0	0	0	2	3
hsa-miR-566	hsa-mir-566	7	0	1	0	1	1	1	0	0	0	3
hsa-miR-6510-3p	hsa-mir-6510	7	0	0	0	0	0	0	0	0	4	3
hsa-miR-657	hsa-mir-657	7	0	4	0	0	1	2	0	0	0	0
hsa-miR-6729-5p	hsa-mir-6729	7	1	2	0	2	0	0	2	0	0	0
hsa-miR-6730-5p	hsa-mir-6730	7	0	1	0	2	1	2	1	0	0	0
hsa-miR-6732-3p	hsa-mir-6732	7	1	0	1	0	1	0	2	1	1	0
hsa-miR-6759-5p	hsa-mir-6759	7	0	1	1	1	1	0	1	1	0	1
hsa-miR-6813-3p	hsa-mir-6813	7	0	0	0	0	1	1	3	2	0	0
hsa-miR-6826-5p	hsa-mir-6826	7	0	1	1	0	0	2	1	1	0	1
hsa-miR-6871-3p	hsa-mir-6871	7	2	4	0	0	1	0	0	0	0	0
hsa-miR-6877-3p	hsa-mir-6877	7	0	0	0	0	0	2	2	1	2	0
hsa-miR-6888-3p	hsa-mir-6888	7	2	3	0	2	0	0	0	0	0	0
hsa-miR-106a-3p	hsa-mir-106a	6	1	0	0	1	3	1	0	0	0	0
hsa-miR-1204	hsa-mir-1204	6	0	0	0	0	0	0	0	0	4	2
hsa-miR-1252-3p	hsa-mir-1252	6	0	2	0	3	0	1	0	0	0	0
hsa-miR-1255b-2-3p	hsa-mir-1255b-2	6	1	0	0	1	0	0	4	0	0	0
hsa-miR-200c-5p	hsa-mir-200c	6	0	0	0	0	0	0	0	0	2	4
hsa-miR-208a-5p	hsa-mir-208a	6	0	1	2	3	0	0	0	0	0	0
hsa-miR-3131	hsa-mir-3131	6	1	0	1	1	0	1	0	2	0	0
hsa-miR-3136-3p	hsa-mir-3136	6	0	2	0	1	0	1	1	1	0	0
hsa-miR-3165	hsa-mir-3165	6	1	0	0	0	0	3	2	0	0	0
hsa-miR-3611	hsa-mir-3611	6	0	4	1	0	1	0	0	0	0	0
hsa-miR-3911	hsa-mir-3911	6	0	0	1	0	0	2	0	0	1	2
hsa-miR-4526	hsa-mir-4526	6	0	0	0	1	0	3	0	1	1	0
hsa-miR-4649-5p	hsa-mir-4649	6	1	2	1	1	0	0	0	1	0	0
hsa-miR-4657	hsa-mir-4657	6	0	0	0	1	0	0	3	2	0	0
hsa-miR-4676-3p	hsa-mir-4676	6	0	2	0	1	1	1	1	0	0	0
hsa-miR-4708-3p	hsa-mir-4708	6	1	0	0	1	0	0	1	2	0	1
hsa-miR-4713-5p	hsa-mir-4713	6	0	0	0	0	0	0	0	0	2	4
hsa-miR-4729	hsa-mir-4729	6	3	0	1	2	0	0	0	0	0	0
hsa-miR-4741	hsa-mir-4741	6	1	0	0	2	1	0	1	0	0	1
hsa-miR-4746-5p	hsa-mir-4746	6	1	0	0	0	0	0	1	2	2	0
hsa-miR-4769-3p	hsa-mir-4769	6	1	0	0	0	0	0	3	0	2	0
hsa-miR-4797-5p	hsa-mir-4797	6	0	0	0	1	1	4	0	0	0	0
hsa-miR-5006-5p	hsa-mir-5006	6	2	1	0	1	0	2	0	0	0	0
hsa-miR-514a-3p	hsa-mir-514a-1	6	1	3	2	0	0	0	0	0	0	0
hsa-miR-514a-3p	hsa-mir-514a-2	6	1	3	2	0	0	0	0	0	0	0
hsa-miR-514a-3p	hsa-mir-514a-3	6	1	3	2	0	0	0	0	0	0	0
hsa-miR-518a-3p	hsa-mir-518a-1	6	2	2	1	1	0	0	0	0	0	0
hsa-miR-518a-3p	hsa-mir-518a-2	6	2	2	1	1	0	0	0	0	0	0
hsa-miR-518e-3p	hsa-mir-518e	6	1	2	0	3	0	0	0	0	0	0
hsa-miR-524-3p	hsa-mir-524	6	3	2	1	0	0	0	0	0	0	0
hsa-miR-548ag	hsa-mir-548ag-1	6	3	1	0	0	0	2	0	0	0	0
hsa-miR-548ag	hsa-mir-548ag-2	6	2	2	0	0	0	2	0	0	0	0
hsa-miR-548c-3p	hsa-mir-548c	6	1	1	1	2	1	0	0	0	0	0
hsa-miR-548d-3p	hsa-mir-548d-1	6	0	2	0	0	0	2	0	2	0	0
hsa-miR-548d-3p	hsa-mir-548d-2	6	0	2	0	0	0	2	0	2	0	0
hsa-miR-5579-3p	hsa-mir-5579	6	0	2	1	0	2	1	0	0	0	0
hsa-miR-6716-5p	hsa-mir-6716	6	2	0	1	1	2	0	0	0	0	0
hsa-miR-6742-5p	hsa-mir-6742	6	0	0	0	0	0	3	2	1	0	0
hsa-miR-6779-5p	hsa-mir-6779	6	2	0	3	0	0	1	0	0	0	0
hsa-miR-6802-5p	hsa-mir-6802	6	1	1	1	1	1	1	0	0	0	0
hsa-miR-6807-3p	hsa-mir-6807	6	0	0	0	0	0	0	1	3	2	0
hsa-miR-6823-3p	hsa-mir-6823	6	1	2	0	3	0	0	0	0	0	0
hsa-miR-6828-5p	hsa-mir-6828	6	1	0	0	1	4	0	0	0	0	0
hsa-miR-6830-3p	hsa-mir-6830	6	1	2	0	3	0	0	0	0	0	0
hsa-miR-6857-3p	hsa-mir-6857	6	0	3	0	0	0	0	2	1	0	0
hsa-miR-6880-5p	hsa-mir-6880	6	3	0	1	0	1	1	0	0	0	0
hsa-miR-6883-5p	hsa-mir-6883	6	0	1	3	0	0	2	0	0	0	0
hsa-miR-7107-3p	hsa-mir-7107	6	2	2	0	0	0	0	2	0	0	0
hsa-miR-7109-5p	hsa-mir-7109	6	0	1	1	1	1	2	0	0	0	0
hsa-miR-7157-5p	hsa-mir-7157	6	4	0	0	2	0	0	0	0	0	0
hsa-miR-1180-5p	hsa-mir-1180	5	1	2	1	0	0	1	0	0	0	0
hsa-miR-141-5p	hsa-mir-141	5	0	1	0	1	1	1	0	0	1	0
hsa-miR-186-3p	hsa-mir-186	5	1	3	0	0	1	0	0	0	0	0
hsa-miR-216a-3p	hsa-mir-216a	5	2	0	0	0	0	1	0	0	0	2
hsa-miR-301b-5p	hsa-mir-301b	5	0	1	0	0	2	1	0	0	1	0
hsa-miR-3116	hsa-mir-3116-1	5	0	1	0	0	2	1	0	0	0	1
hsa-miR-3116	hsa-mir-3116-2	5	0	1	0	0	2	1	0	0	0	1
hsa-miR-3121-3p	hsa-mir-3121	5	0	0	0	0	3	1	1	0	0	0
hsa-miR-3140-3p	hsa-mir-3140	5	1	0	0	0	2	1	1	0	0	0
hsa-miR-3160-5p	hsa-mir-3160-1	5	0	0	0	1	0	0	3	1	0	0
hsa-miR-3160-5p	hsa-mir-3160-2	5	0	0	0	1	0	0	3	1	0	0
hsa-miR-3170	hsa-mir-3170	5	1	2	1	0	1	0	0	0	0	0
hsa-miR-3622b-5p	hsa-mir-3622b	5	0	0	0	1	2	2	0	0	0	0
hsa-miR-3677-5p	hsa-mir-3677	5	2	1	0	0	2	0	0	0	0	0
hsa-miR-3925-3p	hsa-mir-3925	5	0	2	0	1	1	0	0	0	1	0
hsa-miR-3941	hsa-mir-3941	5	1	1	0	2	1	0	0	0	0	0
hsa-miR-4661-3p	hsa-mir-4661	5	0	0	4	0	0	0	1	0	0	0
hsa-miR-4670-5p	hsa-mir-4670	5	0	1	0	0	2	1	1	0	0	0
hsa-miR-4707-5p	hsa-mir-4707	5	1	0	0	1	3	0	0	0	0	0
hsa-miR-4709-3p	hsa-mir-4709	5	0	0	0	0	3	1	1	0	0	0
hsa-miR-4738-5p	hsa-mir-4738	5	0	3	0	1	1	0	0	0	0	0
hsa-miR-4764-3p	hsa-mir-4764	5	0	0	2	2	1	0	0	0	0	0
hsa-miR-4773	hsa-mir-4773-1	5	1	0	1	1	2	0	0	0	0	0
hsa-miR-4773	hsa-mir-4773-2	5	1	0	1	1	2	0	0	0	0	0
hsa-miR-4776-5p	hsa-mir-4776-1	5	1	2	1	1	0	0	0	0	0	0
hsa-miR-4776-5p	hsa-mir-4776-2	5	1	2	1	1	0	0	0	0	0	0
hsa-miR-4800-5p	hsa-mir-4800	5	0	0	0	2	1	2	0	0	0	0
hsa-miR-5000-5p	hsa-mir-5000	5	0	2	2	1	0	0	0	0	0	0
hsa-miR-513b-5p	hsa-mir-513b	5	1	2	0	1	1	0	0	0	0	0
hsa-miR-518c-3p	hsa-mir-518c	5	1	0	0	2	1	0	0	0	0	1
hsa-miR-520d-5p	hsa-mir-520d	5	0	0	0	0	1	0	0	0	0	4
hsa-miR-525-5p	hsa-mir-525	5	1	2	1	0	0	0	0	0	1	0
hsa-miR-526b-5p	hsa-mir-526b	5	0	1	0	0	1	1	0	0	1	1
hsa-miR-548am-3p	hsa-mir-548am	5	1	0	0	0	3	1	0	0	0	0
hsa-miR-548aq-5p	hsa-mir-548aq	5	2	0	1	0	2	0	0	0	0	0
hsa-miR-548ar-3p	hsa-mir-548ar	5	2	0	0	0	3	0	0	0	0	0
hsa-miR-548as-3p	hsa-mir-548as	5	1	1	3	0	0	0	0	0	0	0
hsa-miR-548at-3p	hsa-mir-548at	5	0	0	1	0	0	0	3	1	0	0
hsa-miR-5579-5p	hsa-mir-5579	5	1	0	1	1	1	1	0	0	0	0
hsa-miR-5588-5p	hsa-mir-5588	5	0	0	0	1	3	1	0	0	0	0
hsa-miR-5708	hsa-mir-5708	5	0	0	0	3	0	0	0	0	0	2
hsa-miR-605-3p	hsa-mir-605	5	1	0	2	1	0	1	0	0	0	0
hsa-miR-6129	hsa-mir-6129	5	1	1	2	0	0	1	0	0	0	0
hsa-miR-615-5p	hsa-mir-615	5	0	0	0	1	1	1	0	0	1	1
hsa-miR-6763-3p	hsa-mir-6763	5	0	0	0	1	0	1	3	0	0	0
hsa-miR-6799-5p	hsa-mir-6799	5	0	1	1	0	1	2	0	0	0	0
hsa-miR-6811-5p	hsa-mir-6811	5	0	0	0	0	0	0	0	0	1	4
hsa-miR-6812-5p	hsa-mir-6812	5	0	2	0	0	1	0	1	0	0	1
hsa-miR-6828-3p	hsa-mir-6828	5	2	0	0	1	0	2	0	0	0	0
hsa-miR-6834-3p	hsa-mir-6834	5	2	0	0	0	1	2	0	0	0	0
hsa-miR-7111-3p	hsa-mir-7111	5	2	2	0	0	0	0	1	0	0	0
hsa-miR-8485	hsa-mir-8485	5	0	0	0	0	1	0	0	0	2	2
hsa-miR-1225-3p	hsa-mir-1225	4	1	0	0	1	1	1	0	0	0	0
hsa-miR-133a-5p	hsa-mir-133a-1	4	2	1	0	0	1	0	0	0	0	0
hsa-miR-133a-5p	hsa-mir-133a-2	4	2	1	0	0	1	0	0	0	0	0
hsa-miR-198	hsa-mir-198	4	1	0	0	1	1	0	0	0	1	0
hsa-miR-216b-3p	hsa-mir-216b	4	0	0	1	0	1	1	0	0	1	0
hsa-miR-3121-5p	hsa-mir-3121	4	0	0	0	0	1	0	2	1	0	0
hsa-miR-3154	hsa-mir-3154	4	1	0	0	0	0	2	0	1	0	0
hsa-miR-3614-3p	hsa-mir-3614	4	1	0	2	0	1	0	0	0	0	0
hsa-miR-3616-5p	hsa-mir-3616	4	0	1	1	1	0	1	0	0	0	0
hsa-miR-3654	hsa-mir-3654	4	0	0	0	0	0	0	0	0	3	1
hsa-miR-3660	hsa-mir-3660	4	2	0	0	1	1	0	0	0	0	0
hsa-miR-3689a-5p	hsa-mir-3689a	4	0	0	0	0	0	0	0	0	2	2
hsa-miR-3689b-5p	hsa-mir-3689b	4	0	0	0	0	0	0	0	0	2	2
hsa-miR-3689e	hsa-mir-3689e	4	0	0	0	0	0	0	0	0	2	2
hsa-miR-371b-3p	hsa-mir-371b	4	0	1	0	0	0	0	1	2	0	0
hsa-miR-373-3p	hsa-mir-373	4	0	3	1	0	0	0	0	0	0	0
hsa-miR-3918	hsa-mir-3918	4	0	0	0	1	0	0	3	0	0	0
hsa-miR-3921	hsa-mir-3921	4	0	1	1	0	1	1	0	0	0	0
hsa-miR-3935	hsa-mir-3935	4	0	1	0	1	0	0	0	0	1	1
hsa-miR-4324	hsa-mir-4324	4	0	2	0	0	1	1	0	0	0	0
hsa-miR-4430	hsa-mir-4430	4	0	0	0	0	2	0	0	0	2	0
hsa-miR-4489	hsa-mir-4489	4	0	0	0	1	1	0	0	2	0	0
hsa-miR-4533	hsa-mir-4533	4	2	1	0	0	1	0	0	0	0	0
hsa-miR-4642	hsa-mir-4642	4	0	0	0	1	0	1	0	2	0	0
hsa-miR-4650-5p	hsa-mir-4650-1	4	0	0	1	2	0	1	0	0	0	0
hsa-miR-4650-5p	hsa-mir-4650-2	4	0	0	1	2	0	1	0	0	0	0
hsa-miR-4751	hsa-mir-4751	4	1	0	0	0	0	0	2	1	0	0
hsa-miR-4761-3p	hsa-mir-4761	4	0	0	1	1	1	0	0	0	0	1
hsa-miR-4761-5p	hsa-mir-4761	4	1	0	0	2	0	1	0	0	0	0
hsa-miR-4766-5p	hsa-mir-4766	4	0	0	0	1	0	1	1	1	0	0
hsa-miR-5088-3p	hsa-mir-5088	4	0	1	0	0	2	0	0	0	1	0
hsa-miR-5088-5p	hsa-mir-5088	4	0	0	0	2	0	2	0	0	0	0
hsa-miR-518d-5p	hsa-mir-518d	4	0	1	0	0	2	0	0	1	0	0
hsa-miR-5194	hsa-mir-5194	4	0	0	2	2	0	0	0	0	0	0
hsa-miR-520c-5p	hsa-mir-520c	4	0	1	0	0	2	0	0	1	0	0
hsa-miR-520d-3p	hsa-mir-520d	4	1	1	0	0	0	0	0	0	1	1
hsa-miR-526a	hsa-mir-526a-1	4	0	1	0	0	2	0	0	1	0	0
hsa-miR-526a	hsa-mir-526a-2	4	0	1	0	0	2	0	0	1	0	0
hsa-miR-548ac	hsa-mir-548ac	4	0	0	0	0	0	0	1	3	0	0
hsa-miR-548bb-3p	hsa-mir-548bb	4	0	2	0	0	1	1	0	0	0	0
hsa-miR-5587-3p	hsa-mir-5587	4	0	1	0	0	1	0	1	1	0	0
hsa-miR-578	hsa-mir-578	4	2	0	0	2	0	0	0	0	0	0
hsa-miR-622	hsa-mir-622	4	0	0	0	0	0	0	0	0	2	2
hsa-miR-650	hsa-mir-650	4	0	0	0	0	0	0	0	0	2	2
hsa-miR-6749-5p	hsa-mir-6749	4	0	1	0	0	2	0	0	1	0	0
hsa-miR-6772-5p	hsa-mir-6772	4	0	1	1	1	0	1	0	0	0	0
hsa-miR-6778-5p	hsa-mir-6778	4	0	2	0	0	1	0	0	0	1	0
hsa-miR-6787-3p	hsa-mir-6787	4	0	0	0	0	1	2	0	1	0	0
hsa-miR-6790-5p	hsa-mir-6790	4	2	0	0	0	2	0	0	0	0	0
hsa-miR-6798-3p	hsa-mir-6798	4	1	0	0	0	1	1	1	0	0	0
hsa-miR-6813-5p	hsa-mir-6813	4	1	1	0	0	0	2	0	0	0	0
hsa-miR-6829-5p	hsa-mir-6829	4	0	1	0	2	0	1	0	0	0	0
hsa-miR-6830-5p	hsa-mir-6830	4	0	2	0	0	1	1	0	0	0	0
hsa-miR-6833-5p	hsa-mir-6833	4	2	0	0	0	0	2	0	0	0	0
hsa-miR-6838-3p	hsa-mir-6838	4	0	0	1	0	0	0	2	1	0	0
hsa-miR-6848-3p	hsa-mir-6848	4	0	0	0	0	0	2	2	0	0	0
hsa-miR-6856-5p	hsa-mir-6856	4	0	0	0	0	1	3	0	0	0	0
hsa-miR-6867-3p	hsa-mir-6867	4	0	3	0	0	1	0	0	0	0	0
hsa-miR-6873-5p	hsa-mir-6873	4	0	2	0	1	0	1	0	0	0	0
hsa-miR-6890-3p	hsa-mir-6890	4	0	1	0	0	0	0	1	1	0	1
hsa-miR-6890-5p	hsa-mir-6890	4	1	1	0	0	1	1	0	0	0	0
hsa-miR-6891-5p	hsa-mir-6891	4	0	2	0	0	0	1	0	1	0	0
hsa-miR-7111-5p	hsa-mir-7111	4	2	0	0	0	1	1	0	0	0	0
hsa-miR-933	hsa-mir-933	4	0	1	0	0	0	0	2	1	0	0
hsa-miR-1-5p	hsa-mir-1-1	3	0	0	2	1	0	0	0	0	0	0
hsa-miR-1237-5p	hsa-mir-1237	3	1	0	0	1	1	0	0	0	0	0
hsa-miR-1909-3p	hsa-mir-1909	3	0	1	0	0	1	1	0	0	0	0
hsa-miR-2467-3p	hsa-mir-2467	3	2	1	0	0	0	0	0	0	0	0
hsa-miR-297	hsa-mir-297	3	0	0	1	1	0	0	0	0	0	1
hsa-miR-3133	hsa-mir-3133	3	0	0	1	0	0	0	0	2	0	0
hsa-miR-3145-3p	hsa-mir-3145	3	0	0	0	2	1	0	0	0	0	0
hsa-miR-3151-3p	hsa-mir-3151	3	1	2	0	0	0	0	0	0	0	0
hsa-miR-3159	hsa-mir-3159	3	0	1	0	0	1	0	0	1	0	0
hsa-miR-3162-5p	hsa-mir-3162	3	0	0	0	1	1	1	0	0	0	0
hsa-miR-3181	hsa-mir-3181	3	0	0	1	1	1	0	0	0	0	0
hsa-miR-3655	hsa-mir-3655	3	2	0	0	1	0	0	0	0	0	0
hsa-miR-3675-3p	hsa-mir-3675	3	0	0	0	0	3	0	0	0	0	0
hsa-miR-3692-3p	hsa-mir-3692	3	2	1	0	0	0	0	0	0	0	0
hsa-miR-372-3p	hsa-mir-372	3	0	2	0	0	0	1	0	0	0	0
hsa-miR-3913-3p	hsa-mir-3913-1	3	0	0	0	0	0	1	1	1	0	0
hsa-miR-3913-3p	hsa-mir-3913-2	3	0	0	0	0	0	1	1	1	0	0
hsa-miR-4323	hsa-mir-4323	3	0	0	0	2	0	0	1	0	0	0
hsa-miR-4445-5p	hsa-mir-4445	3	0	1	0	0	1	0	0	0	1	0
hsa-miR-4482-3p	hsa-mir-4482	3	1	0	0	0	1	0	0	1	0	0
hsa-miR-4648	hsa-mir-4648	3	0	0	0	1	1	1	0	0	0	0
hsa-miR-4653-3p	hsa-mir-4653	3	0	0	0	0	1	1	0	1	0	0
hsa-miR-4666a-5p	hsa-mir-4666a	3	1	0	0	0	2	0	0	0	0	0
hsa-miR-4690-3p	hsa-mir-4690	3	0	0	0	0	1	0	0	1	0	1
hsa-miR-4712-3p	hsa-mir-4712	3	0	1	0	0	1	0	1	0	0	0
hsa-miR-4721	hsa-mir-4721	3	1	1	0	0	0	1	0	0	0	0
hsa-miR-4739	hsa-mir-4739	3	0	1	0	0	0	2	0	0	0	0
hsa-miR-4740-3p	hsa-mir-4740	3	0	2	0	1	0	0	0	0	0	0
hsa-miR-4760-3p	hsa-mir-4760	3	0	1	1	1	0	0	0	0	0	0
hsa-miR-4764-5p	hsa-mir-4764	3	1	0	0	1	1	0	0	0	0	0
hsa-miR-4766-3p	hsa-mir-4766	3	2	0	0	0	1	0	0	0	0	0
hsa-miR-4769-5p	hsa-mir-4769	3	0	0	0	0	0	3	0	0	0	0
hsa-miR-4803	hsa-mir-4803	3	0	0	1	1	0	1	0	0	0	0
hsa-miR-5008-3p	hsa-mir-5008	3	1	0	0	0	0	0	0	0	2	0
hsa-miR-514b-5p	hsa-mir-514b	3	0	1	0	0	0	2	0	0	0	0
hsa-miR-548a-5p	hsa-mir-548a-3	3	1	0	0	1	1	0	0	0	0	0
hsa-miR-548ak	hsa-mir-548ak	3	0	2	0	1	0	0	0	0	0	0
hsa-miR-548ao-3p	hsa-mir-548ao	3	2	0	0	0	0	1	0	0	0	0
hsa-miR-5705	hsa-mir-5705	3	0	0	0	1	2	0	0	0	0	0
hsa-miR-572	hsa-mir-572	3	0	0	0	0	0	2	1	0	0	0
hsa-miR-607	hsa-mir-607	3	1	0	1	0	0	0	1	0	0	0
hsa-miR-649	hsa-mir-649	3	0	0	0	0	0	0	0	0	2	1
hsa-miR-6504-3p	hsa-mir-6504	3	0	0	1	1	1	0	0	0	0	0
hsa-miR-6515-3p	hsa-mir-6515	3	0	0	0	0	0	0	2	1	0	0
hsa-miR-6739-5p	hsa-mir-6739	3	1	0	0	2	0	0	0	0	0	0
hsa-miR-6742-3p	hsa-mir-6742	3	0	1	0	0	1	0	0	1	0	0
hsa-miR-6743-5p	hsa-mir-6743	3	1	0	0	0	0	2	0	0	0	0
hsa-miR-6745	hsa-mir-6745	3	0	1	1	0	1	0	0	0	0	0
hsa-miR-6752-3p	hsa-mir-6752	3	1	1	1	0	0	0	0	0	0	0
hsa-miR-6774-5p	hsa-mir-6774	3	0	1	0	0	1	1	0	0	0	0
hsa-miR-6803-5p	hsa-mir-6803	3	0	0	0	0	1	0	0	2	0	0
hsa-miR-6805-3p	hsa-mir-6805	3	0	1	0	1	0	0	1	0	0	0
hsa-miR-6822-5p	hsa-mir-6822	3	0	2	0	0	0	1	0	0	0	0
hsa-miR-6824-5p	hsa-mir-6824	3	1	0	0	0	1	1	0	0	0	0
hsa-miR-6835-5p	hsa-mir-6835	3	0	0	0	1	0	1	1	0	0	0
hsa-miR-6840-5p	hsa-mir-6840	3	0	0	1	0	0	0	1	1	0	0
hsa-miR-6889-5p	hsa-mir-6889	3	0	0	0	1	1	0	1	0	0	0
hsa-miR-7155-3p	hsa-mir-7155	3	0	1	0	0	1	1	0	0	0	0
hsa-miR-762	hsa-mir-762	3	1	0	0	0	0	0	0	0	1	1
hsa-miR-7846-3p	hsa-mir-7846	3	0	0	1	1	0	0	1	0	0	0
hsa-miR-1265	hsa-mir-1265	2	1	0	0	0	1	0	0	0	0	0
hsa-miR-146a-3p	hsa-mir-146a	2	0	0	0	0	0	1	0	0	0	1
hsa-miR-1915-3p	hsa-mir-1915	2	1	0	0	1	0	0	0	0	0	0
hsa-miR-19a-5p	hsa-mir-19a	2	0	0	0	0	2	0	0	0	0	0
hsa-miR-302b-5p	hsa-mir-302b	2	0	0	0	0	0	0	0	0	1	1
hsa-miR-3137	hsa-mir-3137	2	0	0	0	0	0	0	1	0	0	1
hsa-miR-3144-3p	hsa-mir-3144	2	0	1	1	0	0	0	0	0	0	0
hsa-miR-3161	hsa-mir-3161	2	1	0	0	1	0	0	0	0	0	0
hsa-miR-3178	hsa-mir-3178	2	0	2	0	0	0	0	0	0	0	0
hsa-miR-3182	hsa-mir-3182	2	0	2	0	0	0	0	0	0	0	0
hsa-miR-3186-5p	hsa-mir-3186	2	0	1	0	0	1	0	0	0	0	0
hsa-miR-3193	hsa-mir-3193	2	0	0	1	0	0	1	0	0	0	0
hsa-miR-3194-5p	hsa-mir-3194	2	1	0	0	0	0	1	0	0	0	0
hsa-miR-3197	hsa-mir-3197	2	0	2	0	0	0	0	0	0	0	0
hsa-miR-345-3p	hsa-mir-345	2	0	0	0	0	0	0	2	0	0	0
hsa-miR-3591-5p	hsa-mir-3591	2	0	1	0	1	0	0	0	0	0	0
hsa-miR-3616-3p	hsa-mir-3616	2	0	0	1	0	0	1	0	0	0	0
hsa-miR-3662	hsa-mir-3662	2	0	0	0	0	0	0	0	0	1	1
hsa-miR-3685	hsa-mir-3685	2	2	0	0	0	0	0	0	0	0	0
hsa-miR-3688-5p	hsa-mir-3688-1	2	0	1	0	0	0	0	0	1	0	0
hsa-miR-3908	hsa-mir-3908	2	0	0	0	0	0	0	0	0	0	2
hsa-miR-3914	hsa-mir-3914-1	2	0	0	0	1	1	0	0	0	0	0
hsa-miR-3914	hsa-mir-3914-2	2	0	0	0	1	1	0	0	0	0	0
hsa-miR-3925-5p	hsa-mir-3925	2	0	0	0	0	0	0	0	0	0	2
hsa-miR-4318	hsa-mir-4318	2	0	0	0	0	0	0	0	0	2	0
hsa-miR-4419b	hsa-mir-4419b	2	1	0	0	0	0	0	0	0	0	1
hsa-miR-4425	hsa-mir-4425	2	0	0	0	0	0	1	0	0	0	1
hsa-miR-4433a-3p	hsa-mir-4433a	2	1	0	0	0	1	0	0	0	0	0
hsa-miR-4436b-5p	hsa-mir-4436b-1	2	0	0	1	0	0	0	1	0	0	0
hsa-miR-4436b-5p	hsa-mir-4436b-2	2	0	0	1	0	0	0	1	0	0	0
hsa-miR-4442	hsa-mir-4442	2	1	0	0	0	0	1	0	0	0	0
hsa-miR-4453	hsa-mir-4453	2	0	0	0	0	0	0	0	0	1	1
hsa-miR-4458	hsa-mir-4458	2	0	0	0	0	0	0	0	0	1	1
hsa-miR-4467	hsa-mir-4467	2	0	0	0	1	0	1	0	0	0	0
hsa-miR-4471	hsa-mir-4471	2	2	0	0	0	0	0	0	0	0	0
hsa-miR-4491	hsa-mir-4491	2	0	1	0	0	0	1	0	0	0	0
hsa-miR-4500	hsa-mir-4500	2	0	0	0	1	1	0	0	0	0	0
hsa-miR-4520-5p	hsa-mir-4520-1	2	0	1	0	0	1	0	0	0	0	0
hsa-miR-4520-5p	hsa-mir-4520-2	2	0	1	0	0	1	0	0	0	0	0
hsa-miR-4645-5p	hsa-mir-4645	2	0	0	0	0	2	0	0	0	0	0
hsa-miR-4656	hsa-mir-4656	2	1	0	0	0	1	0	0	0	0	0
hsa-miR-4674	hsa-mir-4674	2	0	0	0	0	1	0	0	0	0	1
hsa-miR-4686	hsa-mir-4686	2	1	1	0	0	0	0	0	0	0	0
hsa-miR-4691-5p	hsa-mir-4691	2	0	0	0	1	0	0	0	1	0	0
hsa-miR-4697-5p	hsa-mir-4697	2	1	0	0	1	0	0	0	0	0	0
hsa-miR-4703-3p	hsa-mir-4703	2	0	1	0	1	0	0	0	0	0	0
hsa-miR-4715-3p	hsa-mir-4715	2	1	0	0	0	0	1	0	0	0	0
hsa-miR-4715-5p	hsa-mir-4715	2	1	1	0	0	0	0	0	0	0	0
hsa-miR-4755-3p	hsa-mir-4755	2	0	1	0	0	0	1	0	0	0	0
hsa-miR-4770	hsa-mir-4770	2	1	0	0	1	0	0	0	0	0	0
hsa-miR-4784	hsa-mir-4784	2	1	0	0	0	1	0	0	0	0	0
hsa-miR-4786-3p	hsa-mir-4786	2	0	0	0	0	0	2	0	0	0	0
hsa-miR-4789-3p	hsa-mir-4789	2	0	0	1	0	0	1	0	0	0	0
hsa-miR-4793-3p	hsa-mir-4793	2	1	0	0	0	1	0	0	0	0	0
hsa-miR-489-5p	hsa-mir-489	2	0	2	0	0	0	0	0	0	0	0
hsa-miR-4999-3p	hsa-mir-4999	2	1	0	0	0	1	0	0	0	0	0
hsa-miR-5003-3p	hsa-mir-5003	2	0	0	0	0	0	0	1	1	0	0
hsa-miR-513c-3p	hsa-mir-513c	2	2	0	0	0	0	0	0	0	0	0
hsa-miR-519b-3p	hsa-mir-519b	2	0	0	2	0	0	0	0	0	0	0
hsa-miR-519c-3p	hsa-mir-519c	2	0	0	1	0	1	0	0	0	0	0
hsa-miR-519d-5p	hsa-mir-519d	2	1	0	0	0	0	1	0	0	0	0
hsa-miR-524-5p	hsa-mir-524	2	2	0	0	0	0	0	0	0	0	0
hsa-miR-548az-3p	hsa-mir-548az	2	0	0	0	2	0	0	0	0	0	0
hsa-miR-5580-3p	hsa-mir-5580	2	0	1	0	0	1	0	0	0	0	0
hsa-miR-5581-5p	hsa-mir-5581	2	0	1	0	1	0	0	0	0	0	0
hsa-miR-5588-3p	hsa-mir-5588	2	0	0	0	0	0	0	0	1	0	1
hsa-miR-5685	hsa-mir-5685	2	1	0	0	1	0	0	0	0	0	0
[truncated: 814 more rows]
