# Supplementary material for: cPAS-based sequencing on the BGISEQ-500 to explore small non-coding RNAs
Source: Clin Epigenetics. 2016 Nov 21;8:123. doi: 10.1186/s13148-016-0287-1 (PMC5117531; doi:10.1186/s13148-016-0287-1)
Supplement: Additional file 3: Table S1. — Comparison of BGISEQ-500 to Agilent. (XLSX 135 kb) [file 13148_2016_287_MOESM3_ESM.xlsx]

## Sheet: 003_ResultMatrix.txt
Spalte1	median BGISEQ-500	median AGILENT	SD BGISEQ-500
hsa-miR-8069	-0.48	876701	0.01
hsa-miR-4454	51.6	1.91953e+06	18.76
hsa-miR-7977	343.15	1.33422e+06	41.13
hsa-miR-181a-5p	675643	44735.4	0
hsa-miR-4743-5p	3.76	57.27	0.88
hsa-miR-6872-5p	1.94	35.92	1.33
hsa-miR-5699-3p	12.86	-0.12	0.6
hsa-miR-324-5p	539.03	3322.05	104.95
hsa-miR-30b-5p	5529.97	27530.4	1270.77
hsa-miR-219a-5p	5169.89	36863.5	1667.94
hsa-miR-324-3p	296.98	1717.8	78.14
hsa-miR-29c-3p	7973.87	97163.9	2004.05
hsa-miR-17-5p	311.77	1772.7	37.26
hsa-miR-29a-3p	40710	164805	4620.74
hsa-miR-6747-5p	-0.48	88.15	0.29
hsa-miR-20a-5p	761.7	3728.95	66.05
hsa-miR-4443	26.81	461.6	10.62
hsa-miR-374a-5p	202.3	2176.62	45
hsa-miR-107	291.72	52720.8	99.12
hsa-miR-218-5p	37663.9	9702.48	1252.25
hsa-miR-6869-5p	0.51	40428.7	0.8
hsa-miR-4800-5p	-0.12	229.89	0.57
hsa-miR-193a-3p	9.57	69.42	4.55
hsa-miR-221-3p	5779.46	2373.17	195.8
hsa-miR-130b-3p	75.45	282.2	14.37
hsa-miR-6894-5p	0.69	20.22	0.88
hsa-miR-7150	-0.48	588.96	0.01
hsa-miR-26a-5p	876701	196409	0
hsa-miR-4688	2.67	19.41	0.65
hsa-miR-3188	19.39	60.13	2.96
hsa-miR-6887-5p	-0.48	67.91	0.01
hsa-miR-4721	-0.18	637.17	0.35
hsa-miR-365a-3p	446.5	2181.59	63.78
hsa-miR-3917	0.42	36.58	0.76
hsa-miR-210-3p	24.82	266.17	6.38
hsa-miR-4298	-0.48	461.62	0.01
hsa-miR-6789-5p	-0.12	158.8	1.02
hsa-miR-4669	-0.18	378.2	0.39
hsa-miR-557	-0.48	96.66	0.01
hsa-miR-4497	-0.48	424.8	0.01
hsa-miR-6727-5p	1.59	446.68	0.86
hsa-miR-5684	0.51	116.29	0.83
hsa-miR-6778-5p	-0.47	165.58	0.45
hsa-miR-592	455.05	42.8	28.1
hsa-miR-323a-3p	13728.4	731.28	654.42
hsa-miR-1185-1-3p	8.71	68.8	2.21
hsa-miR-4485-3p	26.03	1483.37	4.43
hsa-miR-20b-5p	298.25	1156.58	104.04
hsa-miR-6833-5p	-0.47	63.51	0.57
hsa-miR-148b-3p	277.5	871.01	70.34
hsa-miR-2681-3p	23.82	1.12	2.02
hsa-miR-3926	-0.48	61.47	0.01
hsa-miR-6820-5p	4.54	81.57	1.86
hsa-miR-4778-5p	-0.48	118.5	0.01
hsa-miR-6812-5p	-0.47	610.8	0.45
hsa-miR-6756-5p	-0.48	250.88	0.25
hsa-miR-106b-5p	225.93	3242.2	58.86
hsa-miR-6086	-0.48	120.95	0.01
hsa-miR-6757-5p	2.9	83.88	1.16
hsa-miR-6510-5p	-0.48	100.08	0.01
hsa-miR-7847-3p	0.66	319.48	0.86
hsa-miR-3130-5p	11.35	0.37	1.51
hsa-miR-1183	-0.48	43.86	0.01
hsa-miR-1273f	10.81	163.25	2.54
hsa-miR-6752-5p	-0.48	191.81	0.29
hsa-miR-181c-5p	13022.3	1304.64	683.14
hsa-miR-27a-3p	1078.05	5591.96	162.03
hsa-miR-455-3p	3076.86	285.36	163.8
hsa-miR-6867-5p	1.31	188.73	1.51
hsa-miR-125b-5p	34550.7	242474	11731
hsa-miR-4499	-0.48	275.63	0.01
hsa-miR-3928-5p	14.3	-0.52	1.83
hsa-miR-10b-5p	259.09	6.78	16.1
hsa-miR-4646-5p	0.26	167.82	0.41
hsa-miR-30e-5p	1023.63	4984.48	190.65
hsa-miR-4728-5p	-0.48	382.53	0.3
hsa-miR-202-3p	-0.48	42.09	0.45
hsa-miR-4419a	-0.48	77.63	0.01
hsa-miR-6891-5p	-0.47	598.18	0.46
hsa-miR-663a	18.69	218.89	5.05
hsa-miR-431-5p	64.06	1.52	4.83
hsa-miR-4793-3p	-0.47	7.29	0.34
hsa-miR-6769b-5p	-0.48	231.55	0.01
hsa-miR-4281	-0.48	6820.3	0.01
hsa-miR-1207-5p	-0.48	6883.82	0.01
hsa-miR-636	14.94	1.07	1.83
hsa-miR-3177-3p	40.21	1.12	4.31
hsa-miR-34b-3p	292.49	9.57	25.2
hsa-miR-4667-5p	0.67	98.28	0.2
hsa-miR-4677-5p	4.56	-0.43	0.43
hsa-miR-6068	-0.48	1493.57	0.01
hsa-miR-765	8.16	63.96	5.43
hsa-miR-18a-3p	20.24	-0.43	1.72
hsa-miR-651-5p	29.08	-0.45	2.05
hsa-miR-1225-5p	70	2780.59	16.27
hsa-miR-3679-5p	46.31	1008.74	12.78
hsa-miR-3911	-0.48	149.67	0.52
hsa-miR-7107-5p	-0.48	1800.38	0.01
hsa-miR-1185-5p	380.34	27.59	29.76
hsa-miR-5006-5p	0.18	363.99	0.49
hsa-miR-331-3p	192.79	6742.2	22.09
hsa-miR-4746-3p	-0.48	71.43	0.01
hsa-miR-433-5p	93.57	0.36	6.81
hsa-miR-3622b-5p	-0.11	8.55	0.55
hsa-miR-7851-3p	-0.04	12.41	0.65
hsa-miR-365b-5p	17.19	0.61	2.55
hsa-miR-1268a	7.5	1888.63	1.95
hsa-miR-338-5p	7009.28	13.26	516.12
hsa-miR-4750-5p	4.7	-0.42	0.8
hsa-miR-5001-5p	0.98	1486.23	0.86
hsa-miR-6732-5p	-0.48	9.91	0.01
hsa-miR-1202	-0.48	13620.8	0.25
hsa-miR-374b-5p	1161.15	2757.53	254.6
hsa-miR-6741-5p	1.12	18.78	0.55
hsa-miR-19b-3p	2335.49	8589.76	880.55
hsa-miR-1227-5p	-0.48	528.61	0.29
hsa-miR-361-3p	62.17	431.91	11.39
hsa-miR-4749-3p	0.98	22.42	0.96
hsa-miR-4257	-0.48	58.44	0.01
hsa-miR-4507	2.61	6144.13	1.99
hsa-miR-376a-3p	1787.1	3860.8	321.66
hsa-miR-6858-5p	0.43	270.53	0.61
hsa-miR-411-3p	732.64	7.02	58.89
hsa-miR-140-3p	871.23	3158.67	304.59
hsa-miR-1301-3p	4155.16	21.44	340.8
hsa-miR-3960	5.14	38917.1	2.19
hsa-miR-6753-5p	-0.48	63.02	0.01
hsa-miR-4787-5p	0.66	2035.32	1.3
hsa-miR-1181	-0.48	52.45	0.01
hsa-miR-6763-3p	-0.48	17.92	0.38
hsa-miR-4793-5p	-0.48	208.61	0.01
hsa-miR-6850-5p	1.03	381.54	0.66
hsa-miR-550a-5p	42.36	10.21	5.11
hsa-miR-6834-3p	-0.12	4.88	0.55
hsa-miR-145-3p	161.51	16.32	12.44
hsa-miR-1275	7.29	419.18	1.81
hsa-miR-8060	-0.48	63.43	0.01
hsa-miR-876-3p	274.52	6.72	25.25
hsa-miR-6824-5p	-0.17	135.67	0.37
hsa-miR-550a-3-5p	18.54	6.14	2.1
hsa-miR-6777-5p	5.04	60.5	1.61
hsa-miR-3665	-0.48	2980.07	0.01
hsa-miR-548aw	37.12	0.36	3.83
hsa-miR-494-3p	115.32	120113	52.05
hsa-miR-23c	182.49	10.23	16.24
hsa-miR-767-5p	158.14	-0.46	14.31
hsa-miR-103a-3p	12373.8	61558	7762.03
hsa-miR-887-5p	31.49	-0.43	3.14
hsa-miR-449c-5p	12.04	-0.46	1.22
hsa-miR-4738-3p	18.83	37.84	3.21
hsa-miR-4532	0.42	134.1	0.97
hsa-miR-6508-5p	0.18	25.11	0.73
hsa-miR-7110-5p	-0.48	321	0.01
hsa-miR-4655-5p	0.61	7.74	0.89
hsa-miR-575	-0.48	819.67	0.01
hsa-miR-3194-5p	-0.47	46.33	0.34
hsa-miR-4324	-0.12	906.33	0.46
hsa-let-7c-3p	42.38	1.06	4.42
hsa-miR-4284	-0.18	204645	1.54
hsa-miR-15a-5p	3940.3	11535.2	1230.36
hsa-miR-3656	17.41	1194.03	10.12
hsa-miR-655-5p	22.86	0.28	2.64
hsa-miR-1268b	13.4	781.7	3.31
hsa-miR-320d	1026.68	4603.92	192.23
hsa-miR-6821-5p	17.64	24130.8	4.62
hsa-miR-6829-5p	-0.18	122.04	0.5
hsa-miR-6780b-5p	1.72	918.71	0.74
hsa-miR-3162-5p	-0.12	2252.74	0.4
hsa-miR-4530	-0.48	7620.47	0.01
hsa-miR-3679-3p	1.31	9.75	1.2
hsa-miR-3653-3p	12.03	1095.76	5.71
hsa-miR-3152-5p	3.36	0.24	0.59
hsa-miR-4685-3p	67.34	1.2	6.62
hsa-miR-4763-3p	0.84	1997.62	1.16
hsa-miR-188-5p	6.8	177.27	1.23
hsa-miR-4299	-0.48	7620.47	0.01
hsa-miR-4739	-0.47	1878.28	0.47
hsa-miR-516a-5p	17.88	2.65	2.68
hsa-miR-122-5p	73.19	-0.38	7.21
hsa-miR-2392	-0.48	220.22	0.01
hsa-miR-630	-0.48	57.63	0.01
hsa-miR-526b-5p	-0.18	2.58	0.37
hsa-miR-4516	9.25	34211.7	3.01
hsa-miR-195-3p	240.41	1.42	24.54
hsa-miR-7704	1.87	8148.23	2.67
hsa-miR-139-5p	82845.8	688.45	8422.22
hsa-miR-939-5p	1.25	744.7	0.74
hsa-miR-642a-5p	152.25	-0.34	15.12
hsa-miR-548ay-5p	68.01	-0.4	7.31
hsa-miR-638	-0.48	2897.16	0.01
hsa-miR-6845-5p	0.88	70.74	0.91
hsa-miR-299-5p	310.42	764.76	40.54
hsa-miR-302a-3p	58.4	1.16	6.83
hsa-miR-7-2-3p	165.58	2.86	18.21
hsa-miR-4442	-0.47	351.66	0.34
hsa-miR-1292-5p	117.5	-0.4	13.18
hsa-miR-4306	0.12	1640.76	0.38
hsa-miR-1294	12.98	-0.44	1.69
hsa-miR-4473	32.48	-0.41	3.62
hsa-miR-3622a-3p	98.77	0.91	11
hsa-miR-6499-5p	160.72	-0.57	18.53
hsa-miR-4461	3.75	0.26	0.68
hsa-miR-34b-5p	107.28	424.44	50.11
hsa-miR-548au-5p	9.11	-0.56	1.22
hsa-miR-376c-5p	256.88	0.12	29.32
hsa-miR-133a-3p	1279.69	32.88	142.04
hsa-miR-376b-5p	232.02	0.57	26.7
hsa-miR-3675-3p	-0.48	9.45	0.6
hsa-miR-548d-5p	65.88	0.77	9.23
hsa-miR-618	63.91	0.18	7.43
hsa-miR-548q	48.72	11.35	6.45
hsa-miR-483-3p	63.76	7.52	8.41
hsa-miR-320e	9.73	2732.04	2.49
hsa-miR-582-5p	1200.91	303.03	127.59
hsa-miR-505-5p	180.89	5.84	21.92
hsa-miR-6124	-0.48	1445.87	0.01
hsa-miR-3651	0.76	148.52	1.07
hsa-miR-26a-2-3p	41.44	1.68	6.48
hsa-miR-3156-5p	-0.48	69.42	0.01
hsa-miR-15b-3p	87.61	2.14	10.15
hsa-miR-6775-5p	-0.48	411.33	0.01
hsa-miR-6819-5p	-0.48	44.44	0.01
hsa-miR-4417	0.51	49.53	0.57
hsa-miR-5585-3p	2.43	70.93	1.1
hsa-miR-4788	-0.48	255.06	0.01
hsa-miR-27b-5p	262.77	-0.52	31.21
hsa-miR-6763-5p	2.07	754.7	1.25
hsa-miR-215-5p	22.6	237.2	7.21
hsa-miR-4486	-0.48	107.53	0.01
hsa-miR-6731-3p	-0.48	9.19	0.01
hsa-miR-4466	-0.47	885.36	0.34
hsa-miR-302d-3p	68.73	-0.36	8.66
hsa-miR-4484	4.03	190.51	0.77
hsa-miR-6076	-0.48	117.5	0.01
hsa-miR-3141	-0.48	484.31	0.01
hsa-miR-92a-3p	63562.4	1398.08	7219.62
hsa-miR-2110	2110.97	-0.49	255.36
hsa-miR-4430	-0.48	97.47	0.45
hsa-miR-143-3p	42863.4	555.9	5222.12
hsa-miR-6861-3p	-0.18	7.88	0.47
hsa-miR-133b	161.21	317.14	25.31
hsa-miR-6826-5p	-0.18	8469.73	0.5
hsa-miR-6500-3p	26.05	-0.1	3.33
hsa-miR-4271	-0.48	172.43	0.01
hsa-miR-144-3p	136.2	708.35	38.9
hsa-miR-3195	-0.48	500.74	0.38
hsa-miR-1299	68.62	6.46	9.12
hsa-miR-1287-3p	42.28	0.33	5.41
hsa-miR-130a-3p	1227.39	2840.44	150.6
hsa-miR-219a-2-3p	43675.6	2281.77	5385.53
hsa-miR-34a-3p	6.09	22.21	2.61
hsa-miR-425-3p	820.34	14.79	105.83
hsa-miR-1915-3p	-0.47	2252.71	0.35
hsa-miR-496	385.1	1.23	46.82
hsa-miR-1270	62.88	-0.48	7.92
hsa-miR-3652	-0.48	285.82	0.29
hsa-miR-6073	-0.48	73.18	0.01
hsa-miR-4734	0.62	81.66	0.4
hsa-miR-222-3p	28803.9	820.34	3539.52
hsa-miR-744-5p	6407.07	271.08	759.7
hsa-miR-192-5p	4472.36	479.36	498.52
hsa-miR-4672	-0.12	901.05	0.43
hsa-miR-6779-5p	-0.12	159.52	0.81
hsa-miR-625-3p	113.85	4.65	15.01
hsa-miR-1913	5.45	-0.47	0.96
hsa-miR-4687-3p	0.42	2752.07	0.96
hsa-miR-6738-5p	-0.47	63.27	0.37
hsa-miR-4639-5p	1.71	-0.56	0.32
hsa-miR-4428	0.76	1184.27	0.81
hsa-miR-30c-1-3p	112.58	3.76	14.14
hsa-miR-6132	1.57	391.12	0.58
hsa-miR-642b-3p	1.44	180.89	1.25
hsa-miR-4270	-0.48	1274.44	0.01
hsa-miR-548ab	13.87	-0.43	2.72
hsa-miR-7706	20.58	-0.64	2.86
hsa-miR-4705	95.8	-0.13	12.48
hsa-miR-1287-5p	245.74	3.4	33.31
hsa-miR-6723-5p	1.11	39.71	0.69
hsa-miR-6799-5p	0.18	136.43	0.46
hsa-miR-378g	66.49	0.87	9.24
hsa-miR-577	401.88	14.64	51.68
hsa-miR-6775-3p	0.18	5.29	0.42
hsa-miR-181b-5p	108141	5485.5	14011.1
hsa-miR-7854-3p	16.76	2.59	3.12
hsa-miR-328-5p	1.24	182.97	0.66
hsa-miR-134-3p	184.93	1.93	24.97
hsa-miR-890	5.04	-0.62	1.06
hsa-miR-744-3p	409.43	17.7	54.25
hsa-miR-4478	-0.47	85.71	0.46
hsa-miR-181a-3p	2041.43	169.9	256.99
hsa-miR-1343-3p	116.91	-0.36	16.87
hsa-miR-6721-5p	37.39	-0.57	5.05
hsa-miR-7108-5p	0.57	1445.87	0.43
hsa-miR-4999-5p	15.51	-0.48	2.3
hsa-miR-330-5p	2114.23	0.1	290.9
hsa-miR-296-3p	9.1	-0.63	1.36
hsa-miR-6724-5p	28.64	2694.29	5.52
hsa-miR-329-3p	150.24	344.55	38.63
hsa-miR-1236-5p	1.51	40.14	0.75
hsa-miR-7109-3p	21.87	0.22	4.54
hsa-miR-377-3p	166.94	1488.72	36.24
hsa-miR-224-5p	165.04	9.9	21.76
hsa-miR-197-5p	7.59	2486.31	1.64
hsa-miR-9-5p	423156	102829	47082.9
hsa-miR-7109-5p	0.24	25.32	0.37
hsa-miR-4525	131.73	-0.63	18.36
hsa-miR-4638-3p	7.29	-0.58	1.06
hsa-miR-1306-5p	764.7	7.14	105.11
hsa-miR-6785-3p	1.87	8.26	1.45
hsa-miR-655-3p	59.77	0.99	8.82
hsa-miR-941	793.77	-0.74	117.2
hsa-miR-1910-3p	-0.18	19.31	0.85
hsa-miR-6815-5p	7.59	0.4	1.64
hsa-miR-98-5p	25693.9	5188.02	3727.65
hsa-miR-187-3p	704.72	-0.53	99.68
hsa-miR-129-1-3p	2758.41	6505.6	747.08
hsa-miR-30d-3p	145.22	2.33	20.23
hsa-miR-6505-5p	7.7	0.12	1.3
hsa-miR-5699-5p	4.09	40.41	1.55
hsa-miR-6718-5p	10.55	-0.13	1.79
hsa-miR-6831-5p	0.62	100.52	0.72
hsa-miR-6818-5p	2.49	-0.36	0.61
hsa-miR-6768-5p	-0.18	49.51	0.64
hsa-miR-942-5p	91.5	-0.08	13.16
hsa-miR-6784-5p	-0.48	30.22	0.3
hsa-miR-2861	-0.48	3446.67	0.01
hsa-miR-4725-5p	2.98	21.99	1.14
hsa-miR-3121-3p	-0.47	2.92	0.61
hsa-miR-199a-3p	2693.54	430.45	335.4
hsa-miR-6764-5p	6.98	-0.66	1.16
hsa-miR-549a	5.52	-0.08	1.15
hsa-miR-9-3p	36076.9	89611.1	7942.75
hsa-miR-486-5p	2822.35	304.32	365.04
hsa-miR-541-5p	12.89	-0.23	2.1
hsa-miR-762	-0.48	533.2	0.25
hsa-miR-96-5p	140.47	4.81	22.72
hsa-miR-4698	-0.48	37.24	0.25
hsa-miR-219a-1-3p	6.66	-0.75	1.13
hsa-miR-29a-5p	57.56	5.05	7.95
hsa-miR-6088	-0.48	4357.17	0.01
hsa-miR-3117-3p	104.65	0.81	15.98
hsa-miR-4697-3p	-0.48	1.2	0.24
hsa-miR-99a-5p	260973	32785.8	34283.2
hsa-miR-518e-5p	3.46	-0.43	0.84
hsa-miR-1973	0.19	4984.48	1.15
hsa-miR-6800-5p	0.36	5861.08	0.92
hsa-miR-146b-3p	15.26	-0.51	2.47
hsa-miR-455-5p	1690.43	73.39	246.82
hsa-miR-625-5p	3215.29	98.8	472.06
hsa-miR-6824-3p	1.39	11.15	1.45
hsa-miR-212-3p	1114.33	179.65	152.83
hsa-miR-7846-3p	-0.48	52	0.42
hsa-miR-3135b	0.57	1237.23	0.86
hsa-miR-1229-5p	0.84	1592.31	0.77
hsa-miR-379-3p	500.74	1.07	78.65
hsa-miR-130b-5p	472.04	2.7	68.59
hsa-miR-1233-5p	0.67	115.93	0.8
hsa-miR-6801-5p	0.85	6.21	0.59
hsa-miR-8072	0.32	136.21	0.53
hsa-miR-487b-3p	17523.2	6343.37	1844.88
hsa-miR-551b-3p	31.34	269.56	5.58
hsa-miR-3196	0.32	1144.9	0.4
hsa-miR-4433a-3p	-0.47	132.5	0.34
hsa-miR-361-5p	1755.38	3860.8	258.96
hsa-miR-4462	-0.48	25.37	0.01
hsa-miR-342-5p	1592.31	154.46	233.05
hsa-miR-450a-5p	42.73	3.69	6.81
hsa-miR-4636	6.18	0.51	1.14
hsa-miR-4515	-0.48	98.86	0.36
hsa-miR-4508	0.32	3.44	0.52
hsa-miR-6827-5p	6.18	-0.52	1.22
hsa-miR-769-3p	2938.31	19.61	476.3
hsa-miR-218-2-3p	113.53	-0.37	17.55
hsa-miR-330-3p	2323.53	502.14	308.74
hsa-miR-548az-5p	9.26	-0.12	1.76
hsa-miR-329-5p	62.13	-0.36	10.1
hsa-miR-5088-5p	-0.48	30.61	0.6
hsa-miR-302c-3p	19.62	0.61	3.51
hsa-miR-4783-3p	29.59	-0.48	5.31
hsa-miR-3687	30.05	-0.64	5.05
hsa-miR-6791-5p	-0.48	1279.69	0.01
hsa-miR-4632-5p	-0.48	29.98	0.01
hsa-miR-4731-5p	15.86	-0.64	2.72
hsa-miR-369-3p	675.52	6.73	108.27
hsa-miR-483-5p	74.6	188.07	26.47
hsa-miR-1226-3p	120.06	-0.47	19.16
hsa-miR-4536-3p	16.05	0.94	3.37
hsa-miR-4433b-3p	-0.48	9.45	0.63
hsa-miR-125b-1-3p	438	-0.07	75.1
hsa-miR-6722-3p	-0.48	39.6	0.01
hsa-miR-4695-5p	0.18	111.73	0.57
hsa-miR-150-3p	2.54	163.94	0.82
hsa-miR-191-5p	108141	4.95	18338.1
hsa-miR-30a-5p	5517.88	13022.3	1463.88
hsa-miR-1298-3p	24.19	0.32	4.33
hsa-miR-3913-5p	4.57	-0.43	1.01
hsa-miR-6728-5p	-0.48	403.22	0.24
hsa-miR-380-5p	29.14	-0.48	4.65
hsa-miR-5096	34.45	12.41	5.72
hsa-miR-873-3p	29.26	-0.68	4.81
hsa-miR-664b-5p	24.58	137.78	9.34
hsa-miR-6772-5p	0.18	30.08	0.39
hsa-miR-380-3p	355.48	10.59	55.98
hsa-miR-155-5p	660.94	55.66	99.86
hsa-miR-3167	1.06	-0.38	0.35
hsa-miR-5187-5p	27.83	-0.55	4.8
hsa-miR-598-5p	5.05	-0.48	1.11
hsa-miR-7158-3p	2.18	-0.76	0.5
hsa-miR-6803-3p	48.69	1.53	8.23
hsa-miR-30c-2-3p	423.78	17.15	68.52
hsa-miR-28-5p	2099.8	153.22	332.35
hsa-miR-6858-3p	1.49	12.02	1.77
hsa-miR-484	10541.3	182.97	1728.47
hsa-miR-675-3p	10.9	1.29	2.38
hsa-miR-183-5p	164.43	0.44	28.19
hsa-miR-4286	1.98	24726.6	0.66
hsa-miR-423-3p	31561.7	9.1	5516.76
hsa-miR-6800-3p	0.43	26.28	0.78
hsa-miR-4283	-0.48	-0.67	0.01
hsa-miR-2355-3p	21.55	-0.42	3.84
hsa-miR-4690-5p	-0.48	52.74	0.01
hsa-miR-6760-3p	1.34	10.24	0.83
hsa-miR-7974	-0.48	11.07	0.01
hsa-miR-3912-3p	35.04	-0.12	5.88
hsa-miR-6841-5p	6.38	-0.5	1.11
hsa-miR-616-3p	8.72	-0.61	1.6
hsa-miR-93-5p	7868.64	1620.48	1055.68
hsa-miR-5006-3p	7.02	-0.11	1.49
hsa-miR-4653-3p	-0.47	162.79	0.37
hsa-miR-4326	5.76	0.57	1.41
hsa-miR-3138	1.1	16.07	1.2
hsa-miR-1908-5p	300.74	-0.5	48.95
hsa-miR-411-5p	22994.7	420.3	3765.59
hsa-miR-6886-5p	-0.48	6.63	0.41
hsa-miR-181a-2-3p	1810.97	24.36	321.34
hsa-miR-4634	-0.48	286.89	0.01
hsa-miR-19a-3p	19.08	941.57	4.97
hsa-miR-1825	-0.48	18.74	0.01
hsa-miR-5681b	-0.48	2.33	0.01
hsa-miR-5002-5p	7.58	-0.42	1.53
hsa-miR-1225-3p	0.18	20.69	0.36
hsa-miR-374b-3p	148.52	2.23	25.77
hsa-miR-654-3p	1483.37	226.72	229.14
hsa-let-7i-3p	167.24	16.18	28.51
hsa-miR-3940-3p	67.12	4.21	11.73
hsa-miR-652-3p	14091.8	135.41	2288.04
hsa-miR-106b-3p	127.16	-0.52	22.95
hsa-miR-766-5p	46.66	-0.36	8.53
hsa-miR-4291	-0.48	337.44	0.01
hsa-miR-4741	-0.17	1672.91	0.5
hsa-miR-4725-3p	7.9	0.43	1.09
hsa-miR-514b-5p	-0.47	21.4	0.47
hsa-miR-6513-5p	17.47	-0.53	3.16
hsa-miR-885-5p	3190.11	5820.27	569.66
hsa-miR-6749-5p	-0.47	54501.1	0.46
hsa-miR-542-5p	172.76	2.66	31.75
hsa-miR-99b-3p	1838.65	3.84	327.25
hsa-miR-6804-5p	23.79	2.38	4.86
hsa-miR-493-3p	48.58	0.37	9.21
hsa-miR-29b-3p	9105.39	147328	1266.8
hsa-miR-6893-5p	-0.47	520.62	0.37
hsa-miR-493-5p	90.39	1.68	16.49
hsa-miR-3135a	0.85	-0.73	0.31
hsa-miR-4261	-0.48	44.45	0.01
hsa-miR-6786-5p	-0.47	259.84	0.34
hsa-miR-5739	-0.48	44176.3	0.01
hsa-miR-1285-5p	16.97	0.11	3.18
hsa-miR-138-2-3p	590.34	20.77	109.2
hsa-miR-6089	-0.48	75417.7	0.01
hsa-miR-378a-5p	330.5	3.98	58.83
hsa-miR-6837-5p	9.34	0.47	2.25
hsa-miR-151a-5p	76054.2	10544.5	12477.9
hsa-miR-552-5p	9.36	-0.38	2.4
hsa-miR-4535	-0.48	14.49	0.01
hsa-miR-589-5p	132.38	-0.5	26.52
hsa-miR-208a-5p	-0.18	9.03	0.76
hsa-miR-6855-3p	0.26	10.21	1.2
hsa-miR-6803-5p	-0.48	3974.6	0.29
hsa-miR-3691-5p	6.99	-0.59	1.47
hsa-miR-6507-5p	25.6	0.66	4.82
hsa-miR-6880-5p	0.24	36.72	0.58
hsa-miR-1587	0.66	5153.85	0.26
hsa-miR-129-5p	9178.21	1156.58	1454.87
hsa-miR-8063	-0.48	299.39	0.01
hsa-miR-888-5p	18.81	-0.4	3.56
hsa-miR-1909-5p	9.05	1.06	1.81
hsa-miR-5787	-0.48	2315.57	0.01
hsa-miR-548l	9.8	-0.62	1.9
hsa-miR-379-5p	11291	1375.76	1999.84
hsa-miR-2116-3p	43.83	12.06	8.86
hsa-miR-877-5p	411.33	1.39	81.16
hsa-let-7a-5p	1.91953e+06	423156	302254
hsa-miR-4769-3p	-0.48	9.65	0.25
hsa-miR-34a-5p	37663.9	11136.7	5354.87
hsa-miR-6087	11.05	16681.9	2.38
hsa-miR-6126	-0.48	214.8	0.01
hsa-miR-6732-3p	-0.18	3.39	0.41
hsa-miR-214-5p	20.39	0.17	3.88
hsa-miR-5196-3p	20.36	2.5	4.53
hsa-miR-374c-5p	10.64	156.99	2.59
hsa-miR-125b-2-3p	1485.33	245.29	231.97
hsa-miR-224-3p	4.81	1.04	1.23
hsa-miR-3944-5p	5.31	0.02	1.38
hsa-miR-1307-3p	2281.24	4.92	480.21
hsa-miR-4654	3.62	-0.33	1.08
hsa-miR-412-3p	4.74	-0.59	1.07
hsa-miR-3065-3p	30.09	0.62	6.04
hsa-miR-412-5p	252.87	-0.47	51.56
hsa-miR-6740-5p	0.32	637.17	0.3
hsa-miR-409-3p	3103.54	325.91	537.61
hsa-miR-1250-5p	81.01	0.33	15.72
hsa-miR-4451	-0.48	10.53	0.01
hsa-miR-1247-5p	191.15	-0.41	41.85
hsa-miR-6165	-0.48	1184.27	0.01
hsa-miR-142-3p	172.74	1410	13.38
hsa-miR-676-3p	36.04	-0.5	7.48
hsa-miR-4659a-3p	12.79	2.06	3.14
hsa-miR-5195-3p	-0.48	40.63	0.01
hsa-miR-937-3p	13.28	0.19	3.22
hsa-miR-376a-5p	237.38	139.21	27.08
hsa-miR-8089	-0.48	41.18	0.01
hsa-miR-16-2-3p	90.38	2.89	18.86
hsa-miR-4662a-5p	38.93	0.26	7.6
hsa-miR-1298-5p	213.25	-0.68	42.42
hsa-miR-6808-5p	-0.48	109.51	0.01
hsa-miR-642a-3p	23.4	1698.15	4.3
hsa-miR-432-3p	148.5	0.63	30.08
hsa-miR-3180	99.55	-0.7	21.54
hsa-miR-92b-5p	256.96	-0.62	49.09
hsa-miR-3663-5p	6.39	0.45	1.68
hsa-miR-4731-3p	2.13	15.56	1.12
hsa-miR-500b-5p	39.09	0.53	8.17
hsa-miR-4253	-0.48	11.49	0.01
hsa-miR-424-3p	209.55	28.92	38.34
hsa-miR-4534	-0.48	74.96	0.01
hsa-miR-302a-5p	34.67	-0.27	7.42
hsa-miR-6865-5p	1.32	33.09	1.18
hsa-miR-328-3p	25562.5	54.17	5519.02
hsa-miR-6069	-0.48	48.55	0.01
hsa-miR-100-3p	9.34	0.44	2.04
hsa-miR-504-5p	419.12	4.24	95
hsa-miR-101-3p	423.24	4472.36	71.4
hsa-miR-513a-5p	1.34	162.41	0.97
hsa-miR-6861-5p	0.56	16.64	0.48
hsa-miR-6849-5p	-0.48	76.83	0.25
hsa-miR-184	638.86	16.86	127.87
hsa-miR-6726-3p	18.85	0.11	4.25
hsa-miR-7641	33.71	76054.2	8.39
hsa-miR-3180-3p	99.55	1.64	21.54
hsa-miR-3157-3p	8.33	-0.49	1.9
hsa-miR-200c-3p	110.99	-0.41	24.48
hsa-miR-585-3p	55.25	-0.37	11.02
hsa-miR-935	3240.02	3.17	687.1
hsa-miR-485-5p	7455.44	36.2	1378.04
hsa-miR-3177-5p	14.41	-0.62	3.01
hsa-miR-6788-3p	7.27	0.07	1.55
hsa-miR-6515-3p	-0.48	70.72	0.01
hsa-miR-95-5p	21.14	0.07	4.57
hsa-miR-548j-5p	7.96	-0.42	1.95
hsa-miR-6085	-0.48	6211.9	0.01
hsa-miR-135b-5p	12979.8	1960.76	2207.97
hsa-miR-660-5p	1734.67	246.53	291.1
hsa-miR-4695-3p	7.9	-0.09	1.77
hsa-miR-1261	29.19	-0.53	6.58
hsa-miR-1269a	5.35	-0.55	1.28
hsa-miR-137	2218.91	3982.38	317.52
hsa-miR-887-3p	441.06	9.96	93.88
hsa-miR-487a-5p	1316.15	-0.22	290.84
hsa-miR-190b	40.14	-0.45	8.51
hsa-miR-323b-5p	22.15	-0.5	4.82
hsa-miR-1228-3p	18.62	124.9	5.34
hsa-miR-937-5p	-0.47	524.52	0.34
hsa-miR-4505	-0.48	25341.6	0.01
hsa-miR-6127	-0.48	2468.55	0.01
hsa-miR-501-3p	233.82	4.01	48.34
hsa-miR-548t-5p	2.26	-0.51	0.7
hsa-miR-8064	-0.48	36.62	0.01
hsa-miR-129-2-3p	2544.68	15533.3	421.46
hsa-miR-6797-3p	1.43	33.61	0.95
hsa-miR-6860	16.58	1.8	4.62
hsa-miR-556-3p	12.72	1.67	2.63
hsa-miR-6720-5p	13.6	0.47	3.39
hsa-let-7d-5p	116783	50813.8	15671.7
hsa-miR-376a-2-5p	72.19	0.08	16.01
hsa-miR-4327	-0.48	663.08	0.01
hsa-miR-629-3p	20.81	1.13	4.44
hsa-miR-362-5p	525.93	35.99	107.44
hsa-miR-7845-5p	6.38	20.52	1.73
hsa-miR-29c-5p	9631.04	1661.5	1734.67
hsa-miR-5191	3.95	-0.56	0.98
hsa-miR-32-3p	36.47	0.38	8.14
hsa-miR-10a-3p	1.39	-0.55	0.54
hsa-miR-1248	3.65	-0.53	0.94
hsa-miR-196b-5p	14.41	0.84	3.81
hsa-miR-7515	-0.48	6.37	0.01
hsa-miR-665	0.18	758.87	0.57
hsa-miR-5584-3p	9.69	2.2	2.08
hsa-miR-383-5p	6374.14	186.74	1375.76
hsa-miR-3940-5p	4.29	196.83	1.08
hsa-miR-4446-3p	150.83	2.97	32.03
hsa-miR-92b-3p	32077.2	11.66	7612.32
hsa-miR-27a-5p	5.52	-0.64	1.47
hsa-miR-302d-5p	-0.48	-0.71	0.01
hsa-miR-5100	42.93	98083	11.81
hsa-miR-371a-5p	-0.48	126.97	0.25
hsa-miR-1273g-3p	4.2	86228.5	1.3
hsa-miR-32-5p	403.23	4.82	93.22
hsa-miR-663b	30.91	0.47	7.18
hsa-miR-522-3p	38.89	2.61	8.99
hsa-miR-449a	281.83	4.64	61.54
hsa-miR-1276	8.12	0.55	2.08
hsa-miR-1283	8.16	-0.52	2.17
hsa-miR-509-3p	24.86	-0.54	5.96
hsa-miR-26a-1-3p	18.69	2.36	4.15
hsa-miR-511-5p	7.2	-0.42	1.77
hsa-miR-3610	-0.48	9.24	0.01
hsa-miR-610	-0.48	12.01	0.01
hsa-miR-4529-3p	4.51	-0.53	1.17
hsa-miR-5581-3p	75.47	-0.35	15.54
hsa-miR-6794-5p	5.52	241.09	1.42
hsa-miR-92a-1-5p	12.74	-0.53	2.86
hsa-miR-3157-5p	51.42	-0.42	11.29
hsa-miR-6855-5p	9.96	-0.59	2.48
hsa-miR-548at-5p	5.28	-0.41	1.29
hsa-miR-7152-3p	-0.48	57.49	0.01
hsa-miR-4465	-0.48	477.23	0.01
hsa-miR-7159-5p	-0.48	3.7	0.01
hsa-miR-3664-3p	1.24	-0.66	0.48
hsa-miR-149-5p	98083	2634.17	20498.1
hsa-miR-339-3p	642.77	60.2	134.02
hsa-miR-513b-5p	0.18	20.6	0.41
hsa-miR-206	2530.38	33.59	602.21
hsa-miR-2682-5p	34.03	-0.57	7.43
hsa-miR-1468-5p	157.76	-0.6	35.11
hsa-miR-128-2-5p	598.18	2.13	123.95
hsa-miR-4745-3p	9.93	-0.64	2.32
hsa-miR-376b-3p	1505.24	29.81	342.52
hsa-miR-3937	0.51	8.57	0.59
hsa-miR-5586-5p	15.8	0.57	3.47
hsa-miR-30e-3p	1184.27	550.76	164.72
hsa-miR-214-3p	53.14	4.76	11.38
hsa-miR-2277-5p	18.27	-0.47	4.57
hsa-miR-6785-5p	0.38	2244.41	0.44
hsa-miR-3124-5p	62.03	-0.38	15.51
hsa-miR-1303	50.27	-0.42	12.09
hsa-miR-500a-3p	70.55	16.1	13.81
hsa-miR-6734-5p	18.14	139.52	5.49
hsa-miR-6794-3p	26.1	2.31	6.27
hsa-let-7g-5p	187751	110564	24559.4
hsa-miR-378a-3p	10104.2	283.84	2408.07
hsa-let-7i-5p	164805	65566.8	23025.1
hsa-miR-454-3p	1640.76	116.78	352.68
hsa-miR-487b-5p	113.56	-0.11	29.76
hsa-miR-656-5p	16.76	-0.48	3.81
hsa-miR-889-3p	708.35	15.58	155.68
hsa-miR-4520-3p	3.21	-0.38	0.94
hsa-miR-634	-0.48	7.79	0.01
hsa-miR-1260b	102.99	812.68	14.67
hsa-miR-193a-5p	1085.34	22.56	264.92
hsa-miR-4742-3p	12.75	-0.41	3.38
hsa-miR-4314	-0.48	9.21	0.01
hsa-miR-517c-3p	0.32	4.56	0.25
hsa-miR-3928-3p	13.87	-0.55	3.56
hsa-miR-193b-3p	1457.63	633.9	209.43
hsa-miR-2276-3p	12.84	33.71	2.76
hsa-miR-136-5p	290.22	1478.62	133.19
hsa-miR-6759-3p	-0.48	5.04	0.01
hsa-miR-6770-5p	18.22	-0.61	4.16
hsa-miR-548ar-5p	3.81	-0.4	1.12
hsa-miR-512-3p	1.06	74.76	0.64
hsa-miR-95-3p	4217.06	980.03	881.17
hsa-miR-7162-3p	-0.48	10.08	0.01
hsa-miR-1224-5p	1401.15	150.21	309.63
hsa-miR-3064-5p	50.93	0.8	12.46
hsa-miR-615-3p	13.85	-0.05	3.77
hsa-miR-4633-5p	-0.48	105.48	0.01
hsa-miR-6842-3p	183.1	-0.67	39.33
hsa-miR-548h-5p	5.52	-0.59	1.46
hsa-miR-3939	2.45	-0.49	0.8
hsa-let-7e-3p	2302.29	2.02	534.37
hsa-miR-138-5p	60991.7	2485.74	14437.9
hsa-miR-140-5p	2878.29	1573.15	446.5
hsa-miR-6834-5p	1.71	-0.64	0.57
hsa-miR-3137	-0.48	29.2	0.01
hsa-miR-433-3p	5839.97	85.79	1371.01
hsa-miR-362-3p	5.89	83.88	2.79
hsa-miR-6848-3p	-0.48	15.07	0.45
hsa-miR-6752-3p	-0.18	14.38	0.39
hsa-miR-370-5p	45.24	-0.43	12.52
hsa-miR-566	0.18	3.24	0.36
hsa-miR-1273e	0.51	44.56	0.91
hsa-miR-6795-3p	0.98	13.03	0.45
hsa-miR-126-5p	1383.93	141.52	294.16
hsa-miR-187-5p	9.22	-0.06	2.59
hsa-miR-3654	-0.48	14.91	0.01
hsa-miR-29b-1-5p	127.59	4.69	32.68
hsa-let-7b-5p	1.33422e+06	279471	302254
hsa-miR-1972	0.66	73.83	0.93
hsa-miR-6786-3p	11.75	2.29	2.46
hsa-miR-221-5p	186.34	37.91	37.69
hsa-miR-4640-3p	65.59	4.72	14.89
hsa-miR-4479	2.53	-0.61	0.75
hsa-miR-6823-5p	0.98	-0.55	0.38
hsa-miR-4656	-0.47	50.32	0.34
hsa-miR-3180-5p	76.63	5.97	18.03
hsa-miR-105-5p	105.15	3.6	25.17
hsa-miR-4463	-0.48	69.82	0.01
hsa-miR-30a-3p	2181.59	500.4	435.47
hsa-miR-153-5p	276.21	1.62	66.51
hsa-miR-4449	2.69	18.49	1.43
hsa-miR-3192-5p	5.28	-0.6	1.37
hsa-miR-1277-3p	57.12	-0.12	13.16
hsa-miR-450a-1-3p	2.19	-0.42	0.71
hsa-miR-3934-5p	-0.48	21.93	0.01
hsa-miR-6859-3p	3.67	-0.45	0.98
hsa-miR-6728-3p	-0.48	4.44	0.01
hsa-miR-590-5p	7.69	190.27	2.89
hsa-miR-628-3p	531.19	35.39	128.52
hsa-miR-4476	-0.48	7.68	0.01
hsa-miR-2116-5p	4.81	0.12	1.55
hsa-miR-5010-5p	46.66	2.66	10.89
hsa-miR-15b-5p	1685.92	4155.16	721.62
hsa-miR-4422	4.06	-0.35	1.37
hsa-miR-99b-5p	105251	2832.34	26946
hsa-miR-6890-3p	-0.48	6.63	0.24
hsa-miR-345-3p	-0.48	14.44	0.01
hsa-miR-127-5p	20.3	-0.05	4.6
hsa-miR-148a-3p	106.29	183.46	17.17
hsa-miR-6715b-5p	-0.48	-0.62	0.01
hsa-miR-1914-3p	1.53	98.57	1.39
hsa-miR-23b-5p	505.69	3.05	115.5
hsa-miR-668-3p	385.33	4.05	102.9
hsa-miR-629-5p	34.16	0.16	8.82
hsa-miR-889-5p	73.24	-0.45	18.14
hsa-miR-548w	9.91	-0.35	2.77
hsa-miR-1260a	283.15	1807.84	35.88
hsa-miR-299-3p	288.98	53.68	56.64
hsa-miR-654-5p	553.25	4.7	137.45
hsa-miR-374a-3p	81.2	-0.27	22.21
hsa-miR-495-5p	228.24	-0.04	62.82
hsa-miR-1307-5p	18.48	47.94	3.18
hsa-miR-6746-3p	14.28	-0.47	3.89
hsa-miR-3648	5.76	13.6	2.45
hsa-miR-1243	23.17	-0.4	5.67
hsa-miR-4474-3p	5.52	-0.52	1.48
hsa-miR-203b-3p	0.61	-0.44	0.3
hsa-miR-4523	1.43	-0.77	0.58
hsa-miR-548s	13.86	0.23	3.4
hsa-miR-335-3p	188.73	5.52	48.21
hsa-miR-4419b	-0.48	6.54	0.25
hsa-miR-6738-3p	4.39	0.91	1.17
hsa-miR-574-5p	832.68	272.59	164.64
hsa-miR-3199	5.75	-0.56	1.6
hsa-miR-10a-5p	481.19	25.99	114.71
hsa-miR-495-3p	1307.98	1868.71	211.77
hsa-miR-1251-5p	34.73	-0.45	8.6
hsa-miR-5591-3p	-0.48	1.93	0.01
hsa-miR-4781-3p	8.81	-0.59	2.07
hsa-miR-6882-3p	8.85	-0.37	2.34
hsa-miR-548b-5p	21.23	-0.12	5.83
hsa-miR-153-3p	6499.69	1073.03	1449.43
hsa-miR-4487	-0.48	14.49	0.01
hsa-miR-1178-5p	-0.48	-0.68	0.01
hsa-miR-5587-5p	-0.48	0.91	0.36
hsa-miR-4745-5p	1.8	39.9	0.33
hsa-miR-5090	5.28	-0.36	0.85
hsa-miR-579-5p	13.31	-0.45	3.55
hsa-miR-548h-3p	52.86	-0.42	12.96
hsa-miR-6810-5p	5.79	-0.43	1.73
hsa-miR-425-5p	5591.96	1358.74	1150.26
hsa-miR-3614-5p	0.85	9.01	1.05
hsa-miR-139-3p	7220.12	127.56	1636.42
hsa-miR-6513-3p	5.49	0.24	1.85
hsa-miR-6798-3p	-0.17	7.43	0.37
hsa-miR-624-5p	32.84	1.72	8.95
hsa-miR-23a-3p	13620.8	9399.22	1135.56
hsa-miR-371b-5p	-0.17	1664.99	0.56
hsa-miR-3179	3.23	-0.63	1.1
hsa-miR-296-5p	221.9	55.16	52.17
hsa-miR-1306-3p	119.52	3.95	28.99
hsa-miR-4279	-0.48	0.11	0.01
hsa-miR-548aj-5p	5.05	0.19	1.5
hsa-miR-3200-3p	691.23	94.56	149.71
hsa-miR-584-5p	3764.53	230.32	1012.59
hsa-miR-4433a-5p	1.51	19.19	0.63
hsa-miR-190a-5p	528.39	4.23	130.15
hsa-miR-3613-3p	30.95	5.52	7.44
hsa-miR-345-5p	2154.78	7.04	591.76
hsa-let-7f-2-3p	167.98	1.71	45.59
hsa-miR-3187-3p	27.25	-0.6	7.31
hsa-miR-6810-3p	13.42	3.46	2.75
hsa-miR-640	-0.48	1.68	0.01
hsa-miR-532-5p	4897.62	137.42	1261.91
hsa-miR-3605-5p	61.21	7.77	15.75
hsa-miR-7108-3p	-0.18	5.01	0.64
hsa-miR-138-1-3p	92.96	-0.11	27.46
hsa-miR-6784-3p	0.48	5.91	0.77
hsa-miR-1296-3p	-0.48	2.9	0.29
hsa-miR-4649-3p	-0.48	25.8	0.01
hsa-miR-3622a-5p	60.87	-0.01	17.62
hsa-miR-499a-5p	3446.67	170.89	805.74
hsa-miR-936	-0.48	15.83	0.01
hsa-miR-6516-3p	-0.48	13.04	0.39
hsa-miR-128-1-5p	349.24	0.36	98.91
hsa-miR-100-5p	132084	34550.7	28629.7
hsa-miR-760	825.57	3.64	220.93
hsa-miR-3151-3p	-0.47	19.44	0.44
hsa-miR-429	103.51	1.83	26.83
hsa-miR-4537	-0.48	-0.65	0.01
hsa-miR-2467-3p	-0.47	7.63	0.46
hsa-miR-650	-0.48	3.36	0.01
hsa-miR-3202	-0.48	10.36	0.63
hsa-miR-363-3p	1637.8	878.19	253.16
hsa-miR-6813-3p	-0.47	16.41	0.37
hsa-miR-6761-5p	4.36	-0.54	1.22
hsa-miR-570-3p	6.84	0.68	1.96
hsa-miR-3529-5p	7.82	-0.52	2.16
hsa-miR-490-5p	190.93	7.11	46.86
hsa-miR-421	632.11	21.23	186.89
hsa-miR-6736-5p	2.54	-0.14	0.9
hsa-let-7a-3p	1320.62	3.36	342.93
hsa-miR-6798-5p	0.42	10.85	0.7
hsa-miR-4671-3p	8.09	-0.09	2.24
hsa-miR-891a-5p	59.67	-0.41	15.1
hsa-miR-6806-5p	-0.48	6.52	0.01
hsa-miR-4312	-0.48	9.24	0.01
hsa-miR-766-3p	559.54	52.97	139.61
hsa-miR-1180-3p	13868.9	34.6	3748.81
hsa-miR-541-3p	4.27	-0.23	1.33
hsa-let-7e-5p	99996.4	43675.6	16207.8
hsa-miR-4723-5p	7.08	-0.45	2.09
hsa-miR-4538	-0.48	13.07	0.01
hsa-miR-4796-3p	2.86	-0.41	0.96
hsa-miR-3663-3p	5.28	43.14	0.91
hsa-miR-500a-5p	54.73	6.95	13.8
hsa-miR-378d	24.12	8	5.22
hsa-miR-4513	-0.48	12.98	0.01
hsa-miR-4641	11.56	1.09	3.03
hsa-miR-2117	-0.48	0.77	0.01
hsa-miR-4440	26.53	-0.56	7.04
hsa-miR-6514-5p	22.49	-0.56	6.39
hsa-miR-31-3p	555.82	96.03	134.63
hsa-miR-659-3p	0.51	5.47	0.54
hsa-miR-1290	12.46	33.12	2.58
hsa-miR-182-5p	230.49	-0.42	59.05
hsa-miR-4521	19.56	-0.53	5.53
hsa-let-7c-5p	275150	179092	35794.8
hsa-miR-146b-5p	2315.54	428.61	496.59
hsa-miR-3154	-0.47	22.66	0.47
hsa-miR-146a-5p	2173.8	158.8	586.43
hsa-miR-340-3p	4501.39	236.34	1131.07
hsa-miR-4323	-0.48	11.42	0.49
hsa-miR-211-3p	0.98	702.66	0.88
hsa-miR-1284	16.86	0.11	4.45
hsa-miR-422a	15.29	-0.13	4.71
hsa-miR-3667-5p	-0.48	7.74	0.3
hsa-miR-1254	12.83	-0.49	3.66
hsa-miR-4732-5p	1.98	11.49	0.67
hsa-miR-302b-3p	110.74	0.76	29.76
hsa-miR-24-2-5p	19.71	-0.62	5.83
hsa-miR-6881-3p	16.93	0.22	4.44
hsa-miR-127-3p	32099	2855.4	7763.58
hsa-miR-6879-5p	-0.48	507.75	0.3
hsa-miR-6511b-3p	255.06	6.38	71.41
hsa-miR-2277-3p	103.69	3.31	28.12
hsa-miR-885-3p	556.56	5.57	153.99
hsa-miR-5095	3.47	-0.46	1.07
hsa-miR-671-3p	55.23	1.06	17.05
hsa-miR-1228-5p	4.44	-0.49	1.61
hsa-miR-3139	7.17	-0.49	2.03
hsa-miR-548ba	5.5	-0.41	1.96
hsa-miR-653-3p	3.17	-0.41	1.24
hsa-miR-6508-3p	8.19	0.01	2.35
hsa-miR-203a-3p	224.12	30.35	56.71
hsa-miR-1292-3p	3.86	-0.18	1.46
hsa-miR-22-3p	27975.2	13728.4	4366.24
hsa-miR-191-3p	142.24	20.91	32.46
hsa-miR-5003-3p	-0.48	1.26	0.01
hsa-miR-4723-3p	1.33	3.7	0.42
hsa-miR-3127-3p	7.55	-0.65	2.33
hsa-miR-708-3p	15.67	-0.38	4.45
hsa-miR-6090	-0.48	15073.6	0.01
hsa-miR-5692a	-0.48	-0.63	0.01
hsa-miR-196a-5p	7.9	-0.05	2.28
hsa-let-7g-3p	33.76	0.54	10.52
hsa-miR-5001-3p	29.54	-0.45	9.21
hsa-miR-449b-5p	19.46	-0.34	6.41
hsa-miR-1273c	10.24	1.77	2.81
hsa-miR-641	197.67	0.76	62.33
hsa-miR-1271-5p	956.46	109.51	267.8
hsa-miR-195-5p	2832.34	24726.6	755.29
hsa-miR-548as-5p	2.92	-0.7	1.06
hsa-miR-218-1-3p	7.99	-0.6	2.39
hsa-miR-4259	-0.48	5.88	0.01
hsa-miR-6875-3p	1.61	5.1	1.09
hsa-miR-6769b-3p	-0.48	2.9	0.01
hsa-miR-18b-3p	0.43	5.29	0.51
hsa-miR-758-3p	203.78	48.24	49.28
hsa-miR-943	5.97	-0.41	1.83
hsa-miR-6857-3p	-0.48	4.44	0.59
hsa-miR-572	-0.48	206.59	0.45
hsa-miR-593-5p	-0.48	-0.62	0.01
hsa-miR-551b-5p	2.91	-0.62	1.11
hsa-miR-4665-3p	-0.48	76.29	0.01
hsa-miR-602	0.25	12.47	0.32
hsa-miR-1251-3p	11.26	-0.46	3.4
hsa-miR-508-5p	2.3	-0.6	0.83
hsa-miR-1471	-0.48	16.02	0.01
hsa-miR-7114-5p	9.64	440.67	1.65
hsa-miR-6843-3p	6.8	-0.41	2.03
hsa-miR-200b-3p	101.03	10.51	30.73
hsa-miR-583	-0.48	0.55	0.01
hsa-miR-337-5p	45.55	17.5	9.52
hsa-miR-3607-5p	1.33	7.26	1.12
hsa-miR-5695	3.96	-0.36	1.48
hsa-miR-6875-5p	0.58	2116.01	0.32
hsa-miR-200a-3p	146.54	4.32	44.21
hsa-miR-365a-5p	10.01	1.96	2.9
hsa-miR-6511a-3p	254.9	1.25	86.83
hsa-miR-4666b	-0.48	9.59	0.01
hsa-miR-223-3p	1055.37	2116.01	337.83
hsa-miR-1537-3p	16.73	-0.36	5.36
hsa-miR-4780	37.53	-0.21	11.12
hsa-miR-1249-3p	2632.16	275.76	643.72
hsa-miR-323a-5p	1232.13	-0.59	405.69
hsa-miR-448	11.81	1.06	3.73
hsa-miR-410-5p	12.51	-0.51	4.27
hsa-miR-4524a-3p	7.91	-0.42	2.74
hsa-miR-660-3p	6.95	0.19	2.24
hsa-miR-556-5p	5.04	-0.43	1.82
hsa-miR-338-3p	6070.38	21091.9	607.75
hsa-miR-4671-5p	3.53	-0.45	1.4
hsa-miR-3943	75.51	0.29	24.25
hsa-miR-2278	7.53	-0.52	2.86
hsa-miR-4269	-0.48	3.92	0.01
hsa-miR-548am-5p	10.3	1.51	0.68
hsa-miR-135a-5p	2244.41	93.98	743.72
hsa-miR-6812-3p	0.56	14.23	0.57
hsa-miR-874-5p	265.49	80.16	54.03
hsa-miR-4429	14.16	3.57	3.83
hsa-miR-6865-3p	2.66	20.13	1.11
hsa-miR-3690	2.03	-0.49	0.8
hsa-miR-210-5p	29.05	1.85	8.87
hsa-miR-6503-5p	0.24	2.25	0.39
hsa-miR-488-5p	2.62	15.22	1.09
hsa-miR-5004-3p	5.43	-0.43	1.92
hsa-miR-1224-3p	19.93	0.33	5.77
hsa-miR-3945	-0.48	5.41	0.01
hsa-miR-622	-0.48	12.74	0.01
hsa-miR-3151-5p	16.82	-0.49	5.94
hsa-miR-6765-3p	-0.48	10.55	0.39
hsa-miR-6749-3p	2.66	-0.4	1.07
hsa-miR-34c-3p	156.56	0.33	51.42
hsa-miR-4732-3p	32.87	0.54	11.14
hsa-miR-508-3p	10.97	-0.5	3.43
hsa-miR-6807-5p	0.76	30.1	1.33
hsa-miR-6761-3p	4.51	0.26	1.8
hsa-miR-3936	4.85	-0.54	1.62
hsa-miR-4755-5p	2.53	-0.53	0.95
hsa-miR-5582-3p	6.85	-0.45	2.28
hsa-miR-320a	38645.2	3215.37	10623.4
hsa-miR-200a-5p	4.55	1.52	1.3
hsa-miR-617	-0.48	2.35	0.01
hsa-miR-3619-5p	0.79	-0.5	0.38
hsa-miR-4758-3p	0.25	18.4	0.37
hsa-miR-643	5.56	-0.54	1.83
hsa-miR-942-3p	9.04	-0.55	2.97
hsa-miR-6125	-0.48	14928.9	0.01
hsa-miR-199b-5p	35.88	13.54	8.16
hsa-miR-597-3p	19.58	-0.53	6.18
hsa-miR-1297	-0.48	-0.6	0.01
hsa-miR-6884-5p	2.69	-0.62	1.03
hsa-miR-503-3p	2.67	-0.42	1.1
hsa-miR-532-3p	109.51	30.63	23.72
hsa-miR-1910-5p	6.15	-0.38	2.41
hsa-miR-6889-3p	-0.48	25.34	0.01
hsa-miR-204-3p	764.86	14.93	220.19
hsa-miR-5008-5p	-0.48	15.16	0.24
hsa-miR-1185-2-3p	0.24	15.35	0.65
hsa-miR-1258	11.95	-0.51	4.3
hsa-let-7f-1-3p	181.22	19.18	59.37
hsa-miR-431-3p	285.88	9.72	98.04
hsa-miR-378f	24.61	6.63	6.06
hsa-miR-24-1-5p	190.06	29.53	59.53
hsa-miR-6514-3p	3.53	0.18	0.77
hsa-miR-6802-3p	7.09	-0.16	2.55
hsa-miR-381-5p	243.99	5.04	81.47
hsa-miR-513c-5p	19.7	6.23	4.66
hsa-miR-5689	-0.48	0.43	0.3
hsa-miR-4317	-0.48	4.33	0.01
hsa-miR-4790-5p	5.05	-0.44	1.65
hsa-miR-6830-5p	-0.12	15.82	0.46
hsa-miR-4776-5p	0.19	9.92	0.44
hsa-miR-217	0.85	-0.68	0.47
hsa-miR-582-3p	7.96	1.09	2.22
hsa-miR-6825-5p	4.51	-0.22	1.6
hsa-miR-4436b-3p	-0.48	5.22	0.3
hsa-miR-718	-0.48	6.72	0.01
hsa-miR-501-5p	64.39	3.04	20.42
hsa-miR-589-3p	31.57	-0.49	11.95
hsa-miR-378b	3.03	25.75	1.6
hsa-miR-3661	4.2	-0.67	1.7
hsa-miR-30b-3p	133.51	2.74	49.19
hsa-miR-1827	3.84	-0.56	1.43
hsa-miR-193b-5p	90.3	10.95	26.49
hsa-miR-3164	3.48	0.36	1.33
hsa-miR-4652-3p	-0.48	6.3	0.01
hsa-miR-1295a	4.44	-0.38	1.7
hsa-miR-3909	122.54	-0.6	45.84
hsa-miR-4423-5p	32.93	0.98	10.61
hsa-miR-5190	-0.48	17.12	0.01
hsa-miR-1273h-3p	9.18	1.46	3.02
hsa-miR-543	2287.62	197.21	749.71
hsa-miR-6753-3p	-0.48	15.28	0.01
hsa-miR-3126-5p	2.23	-0.55	1.14
hsa-miR-3607-3p	1.61	24.65	1.03
hsa-miR-337-3p	771.88	8.83	246.12
hsa-miR-4769-5p	-0.48	3.69	0.63
hsa-miR-3605-3p	308.46	0.58	110.34
hsa-miR-767-3p	26.57	3.12	7.77
hsa-miR-4787-3p	487.84	28.27	152.58
hsa-miR-6777-3p	-0.47	14.04	0.46
hsa-miR-1229-3p	66.41	5.64	20.35
hsa-miR-126-3p	76054.2	31561.7	15159.3
hsa-miR-375	449.54	-0.45	178.71
hsa-miR-6735-5p	2.85	-0.46	1.16
hsa-miR-124-3p	246175	675643	88395.2
hsa-miR-1197	40.34	0.29	13.14
hsa-miR-145-5p	1304.64	4364.09	223.33
hsa-miR-6788-5p	2.32	5.54	0.65
hsa-miR-3646	-0.48	16.97	0.01
hsa-miR-346	1026.38	7.93	352.18
hsa-miR-6870-3p	0.47	6.41	0.44
hsa-miR-939-3p	-0.48	3.62	0.3
hsa-miR-132-5p	9457.11	292.51	3251.32
hsa-miR-4313	-0.48	57.24	0.01
hsa-miR-432-5p	3860.8	540.26	1326.03
hsa-miR-3678-3p	1.71	-0.49	0.77
hsa-miR-516b-5p	7.01	0.08	2.47
hsa-miR-6862-5p	0.81	4.98	0.41
hsa-miR-1255a	6.63	-0.49	2.4
hsa-miR-6776-3p	0.25	4.2	0.87
hsa-miR-664b-3p	141.55	222.46	30.81
hsa-miR-18a-5p	66.17	14.88	19.14
hsa-miR-503-5p	30.72	0.5	10.94
hsa-miR-378i	214.26	319.24	36.52
hsa-miR-154-5p	2575.63	537.57	747.23
hsa-miR-708-5p	1138.2	36.45	415.18
hsa-miR-6075	-0.48	48.99	0.01
hsa-miR-1205	-0.48	-0.57	0.01
hsa-miR-758-5p	112.82	34.02	31.32
hsa-miR-627-5p	4.51	-0.35	1.98
hsa-miR-6797-5p	-0.48	27.88	0.25
hsa-miR-4740-5p	-0.48	1.72	0.36
hsa-miR-576-5p	242.1	5.54	78.72
hsa-miR-616-5p	2.85	-0.44	1.33
hsa-miR-6866-5p	5.28	-0.56	2.08
hsa-miR-20b-3p	5.29	-0.56	2.06
hsa-miR-1911-5p	6.15	-0.49	2.45
hsa-miR-539-5p	424.8	253.58	73.46
hsa-miR-4438	-0.48	-0.63	0.01
hsa-miR-7151-5p	6.34	0.29	2.4
hsa-miR-1179	114.18	-0.35	38.33
hsa-miR-382-3p	339.94	2	106.81
hsa-miR-6769a-5p	-0.48	24.92	0.38
hsa-miR-7978	1.42	-0.5	0.75
hsa-miR-485-3p	1505.24	64.81	511.68
hsa-miR-8068	-0.48	-0.67	0.01
hsa-miR-6851-3p	1.13	11.11	1.05
hsa-miR-491-5p	399.68	15.91	159.42
hsa-miR-4539	-0.48	22.53	0.01
hsa-miR-219b-5p	17.21	0.22	5.89
hsa-miR-190a-3p	16.51	1.2	5.47
hsa-miR-6083	-0.48	6.85	0.01
hsa-miR-4529-5p	1.1	-0.48	0.62
hsa-miR-1281	-0.48	27.79	0.01
hsa-miR-4322	-0.48	4.54	0.01
hsa-miR-216b-5p	5.05	-0.66	1.96
hsa-miR-548k	114.82	-0.45	39.74
hsa-miR-3613-5p	1658.74	0.14	610.05
hsa-miR-6128	-0.48	-0.6	0.01
hsa-miR-3622b-3p	3.36	-0.46	0.93
hsa-miR-3120-5p	3.5	-0.44	1.58
hsa-miR-5089-3p	1.06	-0.48	0.6
hsa-miR-601	-0.48	13.73	0.01
hsa-miR-205-3p	-0.48	-0.66	0.01
hsa-miR-6842-5p	11.12	-0.51	4.66
hsa-miR-4488	50.24	11.07	16.29
hsa-miR-4758-5p	3.67	29.34	0.75
hsa-miR-4453	-0.48	-0.61	0.01
hsa-miR-6756-3p	0.76	5.19	0.8
hsa-miR-331-5p	41.09	0.36	17.03
hsa-miR-1266-3p	-0.48	0.53	0.3
hsa-miR-4646-3p	1.71	5.38	1.13
hsa-miR-1262	5.55	-0.53	2.31
hsa-miR-4662b	0.67	-0.51	0.5
hsa-miR-769-5p	1023.63	725.64	170.7
hsa-miR-1226-5p	4.7	14.19	0.67
hsa-miR-938	-0.48	-0.6	0.01
hsa-miR-6805-5p	3.23	-0.7	1.22
hsa-miR-3147	-0.48	5.51	0.01
hsa-miR-4455	-0.48	17.93	0.01
hsa-miR-326	125.49	22.33	45.99
hsa-miR-3115	6.06	-0.45	2.39
hsa-miR-671-5p	375.07	105.25	99.85
hsa-miR-590-3p	987.87	-0.46	371.99
hsa-let-7d-3p	17523.2	4.84	5991.31
hsa-miR-3150a-3p	2.25	-0.63	1.05
hsa-miR-6851-5p	1.53	10.78	0.9
hsa-miR-369-5p	5068.32	118.95	1824.6
hsa-miR-6872-3p	1.98	113.76	0.94
hsa-miR-1231	2.8	-0.78	1.32
hsa-miR-502-3p	58.13	15.25	16.37
hsa-miR-4665-5p	1.51	6.16	0.95
hsa-miR-5682	7.95	-0.47	3.19
hsa-miR-2682-3p	126.08	-0.28	53.05
hsa-miR-4496	-0.48	23.3	0.01
hsa-miR-499a-3p	0.51	-0.49	0.41
hsa-miR-490-3p	132.35	17.4	43.34
hsa-miR-770-5p	459.65	22.06	194.9
hsa-miR-6715a-3p	1.02	-0.63	0.61
hsa-miR-563	-0.48	6.26	0.01
hsa-miR-539-3p	84.95	3.05	27.27
hsa-miR-204-5p	66260.3	15296.4	19725.1
hsa-miR-205-5p	4.15	0.18	1.52
hsa-miR-6892-3p	-0.48	5.19	0.01
hsa-miR-3184-3p	-0.48	2.19	0.29
hsa-miR-143-5p	2.06	8.62	1.35
hsa-miR-1304-5p	1.49	-0.49	0.78
hsa-miR-5010-3p	268.49	6.49	104.27
hsa-miR-4289	-0.48	2.31	0.01
hsa-miR-4707-3p	10.24	0.44	4.47
hsa-miR-4743-3p	0.76	-0.64	0.54
hsa-miR-4710	-0.48	10.88	0.01
hsa-miR-135b-3p	47.51	-0.66	20.82
hsa-miR-7157-5p	-0.47	1.98	0.86
hsa-miR-3190-5p	1.06	8.64	0.75
hsa-miR-7106-5p	-0.48	11.61	0.01
hsa-miR-494-5p	22.88	0.62	9.12
hsa-miR-4713-3p	-0.48	230.4	0.01
hsa-miR-7-1-3p	1725.84	358.14	616.57
hsa-miR-2113	22.88	-0.42	8.86
hsa-miR-3688-3p	2.9	0.07	1.16
hsa-miR-4294	-0.48	1.71	0.01
hsa-miR-5586-3p	1.02	-0.6	0.57
hsa-miR-30d-5p	22398.8	3215.29	6734.15
hsa-miR-3907	-0.48	182.19	0.01
hsa-miR-1234-3p	7.58	45.85	3.28
hsa-miR-4437	-0.48	-0.58	0.01
hsa-miR-125a-5p	156066	7379.04	53891.7
hsa-miR-6818-3p	3.17	0.17	1.29
hsa-miR-124-5p	115.83	51.6	26.57
hsa-miR-197-3p	2693.54	220.22	1041.78
hsa-miR-3146	1.02	-0.57	0.6
hsa-miR-4310	-0.48	13.55	0.01
hsa-miR-301b-3p	13.14	1.12	4.72
hsa-miR-194-3p	12.52	-0.24	4.13
hsa-miR-4797-3p	3.74	-0.52	1.8
hsa-miR-6765-5p	0.98	7.4	0.81
hsa-miR-7112-3p	8.85	-0.39	3.98
hsa-miR-4510	273.76	0.32	113.52
hsa-miR-4457	-0.48	-0.66	0.01
hsa-miR-548b-3p	13.04	0.51	4.88
hsa-miR-4660	2.38	-0.41	1.01
hsa-miR-3935	-0.47	8.08	0.34
hsa-miR-4804-5p	5.61	-0.59	2.36
hsa-miR-6890-5p	0.12	5.04	0.34
hsa-miR-122-3p	6.34	1.38	2.09
hsa-miR-6737-3p	0.32	18.63	0.43
hsa-miR-3620-3p	2.66	4.74	0.86
hsa-miR-3173-5p	124.61	1.75	48.34
hsa-miR-4436b-5p	-0.48	16.19	0.36
hsa-miR-6894-3p	8.73	1.61	2.4
hsa-miR-4659b-3p	1.28	-0.36	0.65
hsa-miR-382-5p	1751.77	701.93	373.36
hsa-miR-3198	0.55	103.73	1
hsa-miR-216a-5p	2.02	-0.45	1.08
hsa-miR-3132	0.32	13.41	1.08
hsa-miR-4285	-0.48	-0.6	0.01
hsa-miR-5186	-0.48	-0.65	0.01
hsa-miR-3659	0.32	3.36	0.41
hsa-miR-2115-5p	1.51	-0.43	0.91
hsa-miR-6819-3p	1.2	31.26	0.55
hsa-miR-6841-3p	-0.48	2.97	0.01
hsa-miR-6751-5p	1.39	-0.47	0.95
hsa-miR-579-3p	3.6	-0.4	1.49
hsa-miR-135a-3p	3.5	28.94	1.66
hsa-miR-4687-5p	3.59	6.03	1.02
hsa-miR-505-3p	571.02	68.24	172.58
hsa-miR-202-5p	4.69	1.02	0.87
hsa-miR-1539	-0.48	12.07	0.01
hsa-miR-103a-2-5p	19.96	1.02	7.45
hsa-miR-486-3p	113.89	-0.29	48.06
hsa-miR-6509-5p	1.34	4.36	1.04
hsa-miR-5703	-0.48	21.89	0.01
hsa-miR-4798-5p	0.81	-0.48	0.57
hsa-miR-28-3p	455.47	-0.39	212.79
hsa-miR-3612	4.39	-0.53	2.06
hsa-miR-3145-5p	-0.48	0.54	0.29
hsa-miR-6500-5p	-0.48	1.87	0.45
hsa-miR-4800-3p	0.66	-0.41	0.35
hsa-miR-6877-3p	-0.48	4.44	0.45
hsa-miR-181d-5p	3608.34	996.18	1030.02
hsa-miR-4685-5p	-0.48	2.9	0.01
hsa-miR-1182	-0.48	5.23	0.3
hsa-miR-4274	-0.48	14.22	0.01
hsa-miR-323b-3p	1894.58	-0.69	779.12
hsa-miR-7-5p	44639.9	4197.24	17570.1
hsa-miR-7705	3.46	-0.59	1.79
hsa-miR-5196-5p	-0.48	6.03	0.24
hsa-miR-4701-3p	1.91	28.74	1.3
hsa-miR-2276-5p	1.98	-0.46	1.17
hsa-miR-2681-5p	11.31	0.18	4.83
hsa-miR-4468	-0.48	2.25	0.01
hsa-miR-4700-3p	-0.48	1.58	0.01
hsa-miR-6836-5p	3.08	-0.49	1.62
hsa-miR-450a-2-3p	2.54	-0.41	1.34
hsa-miR-6726-5p	1.38	-0.55	1.03
hsa-miR-548ah-5p	2.62	-0.52	1.66
hsa-miR-1296-5p	8268.27	18.45	3205.12
hsa-miR-584-3p	14.18	-0.44	7.41
hsa-miR-585-5p	5.28	-0.39	2.68
hsa-miR-576-3p	4.02	-0.49	1.88
hsa-miR-4514	-0.48	4.67	0.01
hsa-miR-4717-5p	1.49	-0.37	0.86
hsa-miR-548ay-3p	1.71	-0.57	1.02
hsa-miR-548n	4.74	0.45	1.88
hsa-miR-4651	0.98	16.55	0.29
hsa-miR-4470	1.29	6.86	0.51
hsa-miR-141-3p	4.72	-0.36	2.27
hsa-miR-1238-3p	1.06	25.31	0.89
hsa-miR-944	1.2	-0.36	0.57
hsa-miR-93-3p	16.83	1.1	7.41
hsa-miR-6868-3p	3.9	0.11	1.81
hsa-miR-1267	0.32	4.69	0.38
hsa-miR-3162-3p	-0.48	21.85	0.01
hsa-miR-564	-0.48	71.18	0.01
hsa-miR-4706	1.98	-0.56	1.25
hsa-miR-4683	3.73	-0.58	1.96
hsa-miR-378c	79.7	-0.46	38.69
hsa-miR-2467-5p	3.04	-0.45	1.59
hsa-miR-6892-5p	2.73	-0.43	1.72
hsa-miR-3150a-5p	3.03	-0.43	1.86
hsa-miR-6863	-0.48	-0.66	0.01
hsa-miR-3120-3p	4.06	0.29	2
hsa-miR-489-3p	9.93	2.97	3.63
hsa-miR-17-3p	32.26	22.06	3.19
hsa-miR-6881-5p	2.04	6.64	1.02
hsa-miR-154-3p	237.16	340.34	40.16
hsa-miR-3649	-0.48	-0.63	0.01
hsa-miR-642b-5p	12.54	2.22	4.73
hsa-miR-6852-5p	2.38	-0.64	1.55
hsa-miR-3126-3p	2.85	-0.54	1.57
hsa-miR-3682-3p	1.24	19.8	1.26
hsa-miR-34c-5p	130.92	32.24	54.37
hsa-miR-199a-5p	325.25	114.58	90.16
hsa-miR-4716-3p	2.67	47.63	1.28
hsa-miR-1538	2.62	-0.34	1.48
hsa-miR-6816-3p	4.26	-0.38	2.24
hsa-miR-3149	2.61	-0.22	1.24
hsa-miR-3200-5p	119.32	0.74	62.66
hsa-miR-5581-5p	-0.47	49.15	0.34
hsa-miR-147b	0.77	-0.49	0.61
hsa-miR-4448	27.47	1.66	13.72
hsa-miR-26b-5p	42582	28233.7	7734.61
hsa-miR-3929	0.39	-0.59	0.56
hsa-miR-761	-0.48	-0.65	0.01
hsa-miR-6511b-5p	22.25	10.18	5.52
hsa-miR-6780a-5p	6.6	26.56	3.02
hsa-miR-4753-5p	0.18	6.3	0.73
hsa-miR-664a-3p	358.56	115.97	136.27
hsa-miR-8087	-0.48	15.35	0.01
hsa-miR-5009-3p	-0.48	0.79	0.01
hsa-miR-4795-3p	2.85	0.54	1.12
hsa-miR-211-5p	1205.34	202.01	495.61
hsa-miR-6766-5p	0.57	-0.46	0.52
hsa-miR-4520-2-3p	0.99	-0.59	0.78
hsa-miR-6895-5p	2.74	0.84	0.84
hsa-miR-6880-3p	1.2	14.35	0.81
hsa-miR-33a-5p	4608.53	209.55	2167.23
hsa-miR-1266-5p	4.8	-0.5	2.53
hsa-miR-6730-3p	-0.48	4.19	0.41
hsa-miR-544a	19.4	0.19	10.01
hsa-miR-3127-5p	23.06	8.84	4.47
hsa-miR-5091	0.62	-0.54	0.51
hsa-miR-92a-2-5p	0.76	-0.46	0.64
hsa-miR-487a-3p	575.86	369.12	95.14
hsa-miR-3125	4.08	27.53	2.53
hsa-miR-3671	-0.48	-0.41	0.01
hsa-miR-1286	5.27	0.43	2.53
hsa-miR-7113-5p	4.29	-0.49	2.84
hsa-miR-6840-3p	-0.48	36.8	0.24
hsa-miR-504-3p	3.95	-0.12	2.62
hsa-miR-423-5p	3322.05	417.98	1534.7
hsa-miR-599	0.57	-0.36	0.44
hsa-miR-497-3p	3.9	-0.62	1.96
hsa-miR-4757-5p	1.34	-0.7	0.9
hsa-miR-1273d	7.08	3.73	2.02
hsa-miR-5683	1.53	-0.46	0.85
hsa-miR-631	-0.48	5.92	0.01
hsa-miR-1470	-0.48	3.04	0.01
hsa-miR-6809-5p	2.18	13.12	0.75
hsa-miR-3174	2.34	5.93	0.99
hsa-miR-670-3p	3.63	-0.12	1.84
hsa-miR-22-5p	540.18	89.5	244.6
hsa-miR-4633-3p	-0.48	-0.57	0.01
hsa-miR-6832-5p	1.62	-0.69	1.24
hsa-miR-3133	-0.48	0.62	0.36
hsa-miR-4278	-0.48	-0.64	0.01
hsa-miR-33a-3p	23.17	0.04	12.1
hsa-miR-520f-5p	-0.48	-0.69	0.01
hsa-miR-4747-5p	0.39	-0.5	0.41
hsa-miR-150-5p	5733.51	452.81	2291.02
hsa-miR-3065-5p	6.18	3.64	1.29
hsa-miR-6885-5p	1.87	0.01	1.05
hsa-miR-3124-3p	1.42	-0.45	1.07
hsa-miR-148b-5p	4.51	0.87	2.26
hsa-miR-302c-5p	0.18	-0.53	0.35
hsa-miR-370-3p	798.28	148.52	356.52
hsa-miR-511-3p	2.21	0.19	1.07
hsa-miR-223-5p	7.03	-0.35	3.6
hsa-miR-3924	-0.48	0.81	0.01
hsa-miR-6770-3p	6.12	-0.36	3.04
hsa-miR-6767-5p	4.56	44.3	1.9
hsa-miR-6817-3p	1.06	-0.38	0.68
hsa-miR-3675-5p	0.98	-0.48	0.84
hsa-miR-552-3p	0.51	-0.5	0.57
hsa-let-7b-3p	184.4	20.3	73.56
hsa-miR-29b-2-5p	585.11	7.93	336.92
hsa-miR-1-3p	426.45	318.29	64.55
hsa-miR-1193	0.85	-0.74	0.74
hsa-miR-623	-0.48	10.24	0.01
hsa-miR-6501-3p	0.58	-0.67	0.72
hsa-miR-3617-5p	6.17	-0.43	4.06
hsa-miR-6766-3p	11.76	45.24	1.93
hsa-miR-4689	0.81	12.66	1.19
hsa-miR-7843-5p	0.32	-0.6	0.62
hsa-miR-25-5p	49.54	-0.47	25
hsa-miR-891b	1.77	0.36	0.6
hsa-miR-6774-5p	-0.18	2.21	0.37
hsa-miR-920	-0.48	-0.67	0.01
hsa-miR-105-3p	4.68	-0.56	2.72
hsa-miR-5589-5p	-0.48	-0.63	0.01
hsa-miR-6762-3p	14.12	0.38	6.08
hsa-miR-6745	-0.18	2.4	0.41
hsa-miR-4799-5p	1.57	-0.56	1.21
hsa-miR-3944-3p	1.72	-0.61	1.52
hsa-miR-6871-5p	1.98	0.1	0.52
hsa-miR-4645-3p	2.84	0.12	1.09
hsa-miR-6790-5p	-0.47	3.05	0.56
hsa-miR-3615	854.5	-0.45	471.02
hsa-miR-5580-3p	-0.47	2.66	0.34
hsa-miR-132-3p	3697.52	7379.04	1786.08
hsa-miR-548an	0.98	-0.45	0.89
hsa-miR-4664-3p	-0.18	7.35	0.39
hsa-miR-544b	0.47	-0.48	0.58
hsa-miR-574-3p	3748.15	183.9	2273.6
hsa-miR-4275	-0.48	0.52	0.01
hsa-miR-1264	4.92	1.5	2.16
hsa-miR-31-5p	2935.32	576.16	1222.91
hsa-miR-200b-5p	4.2	0.28	2.21
hsa-miR-711	-0.48	4.11	0.01
hsa-miR-6837-3p	0.62	-0.46	0.51
hsa-miR-6512-5p	-0.48	18.7	0.01
hsa-miR-192-3p	12.08	2.36	5.17
hsa-miR-573	-0.48	-0.62	0.01
hsa-miR-4501	1.67	-0.52	1.18
hsa-miR-548ae-3p	-0.48	0.98	0.01
hsa-miR-1180-5p	0.18	-0.78	0.44
hsa-miR-6884-3p	1.8	4.59	0.7
hsa-miR-6747-3p	2.69	0.36	0.9
hsa-miR-1238-5p	-0.48	3.46	0.01
hsa-miR-3684	0.85	-0.22	0.45
hsa-miR-4640-5p	3.59	6.63	0.74
hsa-miR-4786-5p	0.62	-0.57	0.59
hsa-miR-6743-3p	18.84	7.08	5.64
hsa-miR-656-3p	695.2	18.22	305.66
hsa-miR-1269b	0.84	-0.54	0.79
hsa-miR-99a-3p	315.96	5.7	206.57
hsa-miR-6772-3p	5.85	-0.42	3.42
hsa-miR-1912	58.27	-0.53	33.27
hsa-miR-5571-5p	-0.48	7.95	0.01
hsa-miR-340-5p	8566.79	4008.12	2018.08
hsa-miR-3619-3p	4.44	-0.47	2.59
hsa-miR-5584-5p	3.91	0.3	1.86
hsa-miR-6853-3p	1.98	-0.65	1.47
hsa-miR-4790-3p	2.97	-0.62	1.89
hsa-miR-4647	1.16	3.08	0.62
hsa-miR-4714-3p	1.8	-0.62	1.63
hsa-miR-1322	0.51	-0.5	0.5
hsa-miR-6755-5p	0.89	-0.53	0.75
hsa-miR-7155-3p	-0.18	2.19	0.37
hsa-miR-26b-3p	204.54	4.5	105.7
hsa-miR-4750-3p	0.36	2.69	0.71
hsa-miR-548v	3.16	0.76	1.76
hsa-miR-509-3-5p	4.01	-0.39	2.5
hsa-miR-933	-0.48	3.26	0.24
hsa-miR-377-5p	197.84	7.33	111.14
hsa-miR-675-5p	2.67	-0.62	1.69
hsa-miR-606	-0.48	0.11	0.01
hsa-miR-5697	0.62	-0.42	0.71
hsa-miR-548ap-5p	0.67	0.18	0.42
hsa-miR-940	189.73	303.03	50.53
hsa-miR-6501-5p	-0.48	-0.6	0.01
hsa-miR-5189-5p	-0.11	4.31	0.61
hsa-miR-3681-5p	0.79	-0.61	0.78
hsa-miR-500b-3p	0.57	-0.47	0.52
hsa-miR-1305	-0.48	60.69	0.29
hsa-miR-5192	0.47	-0.55	0.57
hsa-miR-4459	0.32	10142.8	0.62
hsa-miR-4661-5p	1.06	-0.44	0.82
hsa-miR-1343-5p	9.9	26.85	1.15
hsa-miR-4728-3p	5.52	8.29	1.65
hsa-miR-6874-5p	1.35	-0.46	0.71
hsa-miR-18b-5p	14.02	4.06	4.55
hsa-miR-3136-5p	0.67	-0.52	0.74
hsa-miR-5004-5p	2.18	-0.59	1.47
hsa-miR-101-5p	27.18	19.71	2.89
hsa-miR-4804-3p	1.88	-0.35	1.19
hsa-miR-4255	-0.48	-0.64	0.01
hsa-miR-6782-3p	0.51	1.86	0.76
hsa-miR-1293	0.66	-0.59	0.71
hsa-miR-633	-0.48	0.69	0.01
hsa-miR-7160-5p	-0.48	-0.6	0.01
hsa-miR-6846-5p	-0.48	4.06	0.01
hsa-miR-7114-3p	1.16	3.76	0.81
hsa-miR-1323	0.43	0.94	0.54
hsa-miR-3136-3p	-0.11	0.85	0.46
hsa-miR-27b-3p	54911.9	41803.6	7564.77
hsa-miR-6856-5p	-0.47	2.04	0.64
hsa-miR-4754	0.55	-0.71	0.77
hsa-miR-1911-3p	1.66	-0.42	1.35
hsa-miR-1271-3p	0.84	-0.48	0.68
hsa-miR-4282	-0.48	0.57	0.01
hsa-miR-1291	18.51	3.8	8.43
hsa-miR-648	-0.48	0.99	0.01
hsa-miR-6507-3p	5.79	14.65	2.14
hsa-miR-6131	0.62	92.04	0.83
hsa-miR-4670-3p	2.19	-0.52	1.4
hsa-miR-4749-5p	6.17	10.31	2.08
hsa-miR-6883-3p	2.06	-0.01	1.06
hsa-miR-4280	-0.48	0.44	0.01
hsa-miR-4446-5p	1.06	-0.13	0.72
hsa-miR-6716-3p	14.84	2.62	7.39
hsa-miR-3150b-5p	-0.47	3.23	0.34
hsa-miR-2355-5p	-0.48	0.88	0.36
hsa-miR-4760-5p	0.48	-0.49	0.57
hsa-miR-33b-5p	15.54	1.49	9.87
hsa-miR-1273g-5p	0.25	2.23	0.4
hsa-miR-4536-5p	3.21	-0.44	2.71
hsa-miR-6741-3p	3.81	1.66	1.49
hsa-miR-4794	-0.48	-0.4	0.01
hsa-miR-6877-5p	13.04	2.68	6.15
hsa-miR-6503-3p	-0.47	2.61	0.44
hsa-miR-8054	-0.48	-0.58	0.01
hsa-miR-6719-3p	-0.48	0.24	0.01
hsa-miR-4482-5p	0.24	-0.58	0.59
hsa-miR-4328	-0.48	0.18	0.01
hsa-miR-4747-3p	-0.48	0.01	0.01
hsa-miR-6864-5p	1.68	-0.41	1.35
hsa-miR-1915-5p	1.2	-0.48	1.15
hsa-miR-4668-5p	1.53	-0.14	1.2
hsa-miR-3074-3p	2.35	-0.43	2.04
hsa-miR-3681-3p	-0.48	1.61	0.01
hsa-miR-607	-0.48	0.72	0.39
hsa-miR-4781-5p	1.26	-0.7	1.18
hsa-miR-6762-5p	1.8	-0.43	1.63
hsa-miR-21-3p	20.64	7.12	8.82
hsa-miR-8080	-0.48	-0.63	0.01
hsa-miR-136-3p	1370.5	863.53	376.01
hsa-miR-4260	-0.48	1.66	0.01
hsa-miR-6857-5p	0.38	2.34	0.79
hsa-miR-186-5p	354.48	222.46	111.95
hsa-miR-6891-3p	-0.48	2.43	0.01
hsa-miR-4697-5p	-0.47	28.92	0.35
hsa-miR-6717-5p	1.8	82.62	0.65
hsa-miR-4638-5p	0.62	-0.52	0.8
hsa-miR-7156-5p	0.79	-0.47	0.78
hsa-miR-5197-5p	-0.48	0.18	0.01
hsa-miR-488-3p	1229.1	687.44	328.48
hsa-miR-5089-5p	0.32	-0.5	0.59
hsa-miR-5187-3p	-0.48	0.68	0.29
hsa-miR-212-5p	35	9.89	20.02
hsa-miR-125a-3p	141.01	203.78	28.39
hsa-miR-6764-3p	0.57	-0.46	0.71
hsa-miR-141-5p	0.18	-0.54	0.36
hsa-miR-4792	0.18	-0.56	0.39
hsa-miR-6854-5p	-0.48	-0.63	0.01
hsa-miR-183-3p	1.61	-0.62	1.92
hsa-miR-3129-5p	0.48	-0.55	0.72
hsa-miR-6870-5p	-0.48	3.54	0.01
hsa-miR-676-5p	0.57	-0.37	0.52
hsa-miR-376c-3p	7652.37	5145.7	1632.94
hsa-miR-188-3p	0.32	-0.45	0.62
hsa-miR-363-5p	2.6	-0.5	2.08
hsa-miR-550b-2-5p	-0.48	2.12	0.24
hsa-miR-498	1.35	2.9	1.13
hsa-miR-4677-3p	0.84	-0.36	0.83
hsa-miR-3161	-0.47	2.35	0.35
hsa-miR-6736-3p	-0.48	2.06	0.01
hsa-miR-4482-3p	-0.47	1.64	0.34
hsa-miR-3616-3p	-0.48	9.92	0.42
hsa-miR-587	-0.48	-0.57	0.01
hsa-miR-8077	-0.48	0.48	0.01
hsa-miR-4290	-0.48	2.24	0.01
hsa-miR-558	-0.48	-0.37	0.01
hsa-miR-6130	0.57	-0.61	0.62
hsa-miR-5011-5p	-0.48	0.18	0.01
hsa-miR-4522	-0.48	1.03	0.01
hsa-miR-518b	1.52	0.25	1.43
hsa-miR-383-3p	13.53	-0.39	10.97
hsa-miR-4292	-0.48	-0.6	0.01
hsa-miR-6515-5p	0.67	-0.5	0.8
hsa-miR-409-5p	88.57	54.84	25.11
hsa-miR-548ax	1.03	-0.59	1.01
hsa-miR-3691-3p	0.85	-0.36	1.11
hsa-miR-3685	-0.48	0.75	0.44
hsa-miR-6867-3p	-0.47	2.42	0.61
hsa-miR-339-5p	58.17	2.61	50.11
hsa-miR-424-5p	883.53	209.55	589.1
hsa-miR-149-3p	3.62	1.47	1.36
hsa-miR-6516-5p	21.67	14.88	6.17
hsa-miR-5194	-0.48	13.92	0.69
hsa-miR-4304	-0.48	2.2	0.01
hsa-miR-662	-0.48	6.64	0.01
hsa-miR-5585-5p	-0.48	1.14	0.01
hsa-miR-4518	-0.48	-0.08	0.01
hsa-miR-4763-5p	4.8	1.19	1.84
hsa-miR-1208	-0.48	2.73	0.01
hsa-miR-181b-3p	1.52	2.62	0.79
hsa-miR-4266	-0.48	-0.6	0.01
hsa-miR-198	-0.17	0.99	0.37
hsa-miR-7973	-0.48	0.18	0.01
hsa-miR-5188	0.62	-0.35	0.67
hsa-miR-1909-3p	-0.18	-0.67	0.37
hsa-miR-3074-5p	2.87	-0.55	3.22
hsa-miR-23a-5p	2.07	0.27	1.17
hsa-miR-6796-5p	3.17	6.89	1.8
hsa-miR-628-5p	87.61	134.25	31.18
hsa-miR-3191-3p	0.36	-0.65	0.62
hsa-miR-185-5p	3493.83	1311.64	1514.37
hsa-miR-1321	-0.48	0.72	0.01
hsa-miR-451a	171949	126099	33610.9
hsa-miR-4719	-0.48	1.72	0.01
hsa-miR-7151-3p	1.98	0.1	1.68
hsa-miR-1273h-5p	8.7	1.75	3.93
hsa-miR-451b	-0.48	-0.16	0.01
hsa-miR-525-5p	-0.18	1.2	0.47
hsa-miR-517-5p	1.35	-0.45	1.58
hsa-miR-525-3p	-0.48	0.83	0.01
hsa-miR-3175	-0.17	-0.68	0.37
hsa-miR-4663	0.32	-0.59	0.73
hsa-miR-1255b-5p	0.98	-0.5	0.52
hsa-miR-3975	-0.48	0.44	0.01
hsa-miR-4704-3p	-0.48	0.36	0.01
hsa-miR-6081	-0.48	0.43	0.01
hsa-miR-611	-0.48	-0.55	0.01
hsa-miR-4699-3p	-0.48	1.47	0.01
hsa-miR-6740-3p	0.61	1.91	0.67
hsa-miR-3170	0.18	-0.55	0.44
hsa-miR-4784	-0.47	1.94	0.34
hsa-miR-30c-5p	7703.61	10544.5	2527.31
hsa-miR-194-5p	1396.37	331.07	904.17
hsa-miR-6750-5p	1.06	-0.56	1.16
hsa-miR-567	-0.48	-0.12	0.01
hsa-miR-4316	-0.48	-0.63	0.01
hsa-miR-3670	-0.48	0.22	0.01
hsa-miR-4748	3.38	-0.4	3
hsa-miR-1250-3p	-0.48	2.42	0.01
hsa-miR-335-5p	734.02	483.31	125.19
hsa-miR-2115-3p	1.5	0.11	1.23
hsa-miR-6720-3p	2.38	0.2	1.79
hsa-miR-4704-5p	-0.48	-0.56	0.01
hsa-miR-5583-5p	-0.48	2.04	0.01
hsa-miR-6511a-5p	10.6	5.6	3.15
hsa-miR-6790-3p	-0.48	1.67	0.01
hsa-miR-185-3p	10.03	0.25	2.63
hsa-miR-452-3p	-0.48	-0.7	0.01
hsa-miR-6787-3p	-0.47	2.04	0.49
hsa-miR-1304-3p	10.53	22.18	2.01
hsa-miR-181c-3p	334.98	156.05	149.2
hsa-miR-6734-3p	1.81	0.1	1.43
hsa-miR-521	0.98	6.36	0.78
hsa-miR-103b	-0.48	0.18	0.01
hsa-miR-3121-5p	-0.48	2.36	0.29
hsa-miR-3156-3p	-0.48	0.62	0.01
hsa-miR-3134	1.44	-0.13	1.25
hsa-miR-4481	-0.48	5.9	0.01
hsa-miR-3181	-0.12	-0.66	0.43
hsa-miR-614	-0.48	-0.22	0.01
hsa-miR-548i	1.55	-0.48	1.57
hsa-miR-7856-5p	-0.48	-0.45	0.01
hsa-miR-515-5p	-0.48	1.71	0.24
hsa-miR-4782-3p	-0.48	0.63	0.01
hsa-miR-548f-5p	1.34	0.46	1.1
hsa-miR-8071	-0.48	9.3	0.01
hsa-miR-4726-5p	2.53	0.12	2.24
hsa-miR-4684-3p	0.42	-0.59	0.95
hsa-miR-4696	0.62	-0.49	0.92
hsa-miR-6773-3p	-0.48	0.97	0.01
hsa-miR-1288-3p	3.4	18.84	1.24
hsa-miR-325	-0.48	-0.61	0.01
hsa-miR-4303	-0.48	0.8	0.01
hsa-miR-6808-3p	0.84	-0.56	1.42
hsa-miR-3689a-3p	-0.48	-0.61	0.01
hsa-miR-4531	-0.48	0.5	0.01
hsa-miR-6077	-0.48	-0.59	0.01
hsa-miR-6809-3p	-0.48	1.02	0.01
hsa-miR-4421	1.02	0.09	1.03
hsa-miR-519e-3p	-0.48	1.43	0.01
hsa-miR-4802-5p	0.47	-0.53	1.02
hsa-miR-3938	0.8	-0.36	0.89
hsa-miR-6722-5p	-0.48	0.85	0.01
hsa-let-7f-5p	246175	307826	59113
hsa-miR-1233-3p	1.24	-0.4	1.44
hsa-miR-520e	-0.48	1.91	0.01
hsa-miR-155-3p	-0.48	0.83	0.01
hsa-miR-301a-3p	204.73	150.66	57.25
hsa-miR-6831-3p	-0.48	2.12	0.01
hsa-miR-3977	-0.48	0.47	0.01
hsa-miR-875-5p	-0.48	0.92	0.29
hsa-miR-3190-3p	4.81	1.48	2.28
hsa-miR-4319	-0.48	0.43	0.01
hsa-miR-3618	-0.48	0.38	0.01
hsa-miR-4504	0.32	-0.56	0.59
hsa-miR-520a-3p	-0.48	2.57	0.01
hsa-miR-3927-5p	-0.48	2.3	0.01
hsa-miR-16-5p	30313.8	59330.5	15815
hsa-miR-6129	0.12	2.51	0.54
hsa-miR-2114-5p	0.42	-0.5	0.98
hsa-miR-3686	-0.48	-0.6	0.01
hsa-miR-4418	-0.48	1.11	0.01
hsa-miR-499b-5p	0.87	-0.39	0.99
hsa-miR-4258	-0.48	0.43	0.01
hsa-miR-3920	-0.48	2.04	0.01
hsa-miR-519e-5p	-0.48	0.62	0.01
hsa-miR-542-3p	0.89	2.43	1
hsa-miR-6746-5p	6.5	3.22	3.46
hsa-miR-4423-3p	-0.48	0.75	0.01
hsa-miR-6849-3p	0.83	-0.21	1.08
hsa-miR-1207-3p	-0.48	0.69	0.01
hsa-miR-6078	-0.48	-0.6	0.01
hsa-miR-128-3p	75584.6	102829	18474.7
hsa-miR-3662	-0.48	-0.56	0.01
hsa-miR-4714-5p	-0.48	0.61	0.01
hsa-miR-548e-3p	1.61	-0.2	1.42
hsa-miR-3169	-0.48	-0.64	0.01
hsa-miR-4252	-0.48	0.52	0.01
hsa-miR-548aj-3p	-0.48	0.73	0.01
hsa-miR-4493	-0.48	2.14	0.01
hsa-miR-3153	-0.48	-0.58	0.01
hsa-miR-4774-3p	-0.48	-0.43	0.01
hsa-miR-520b	-0.48	0.99	0.01
hsa-miR-4703-5p	-0.48	0.29	0.01
hsa-miR-548e-5p	0.36	-0.69	0.83
hsa-miR-6079	-0.48	-0.53	0.01
hsa-miR-6795-5p	-0.48	1.43	0.3
hsa-miR-3714	-0.48	0.22	0.01
hsa-miR-4720-3p	-0.48	-0.42	0.01
hsa-miR-5197-3p	-0.48	-0.55	0.01
hsa-miR-4713-5p	-0.48	0.61	0.01
hsa-miR-6502-3p	-0.48	0.02	0.01
hsa-miR-5704	-0.48	2.16	0.3
hsa-miR-4533	-0.18	-0.65	0.46
hsa-miR-5579-3p	0.32	-0.45	0.5
hsa-miR-6848-5p	3.17	0.44	1.77
hsa-miR-450b-3p	-0.48	0.22	0.01
hsa-miR-875-3p	-0.48	-0.57	0.01
hsa-miR-381-3p	2252.74	1682.39	385.02
hsa-miR-6887-3p	-0.48	1.34	0.3
hsa-miR-6074	-0.48	1.38	0.01
hsa-miR-3922-3p	-0.48	0.87	0.01
hsa-miR-151a-3p	1421.59	790.03	475.99
hsa-miR-3155b	-0.48	0.69	0.01
hsa-miR-3672	-0.48	0.11	0.01
hsa-miR-6846-3p	-0.48	2.42	0.36
hsa-miR-1302	1.94	-0.35	2.02
hsa-miR-4425	-0.48	0.65	0.3
hsa-miR-4444	0.12	1.02	0.34
hsa-miR-7111-5p	-0.12	1.17	0.48
hsa-miR-519d-5p	-0.47	-0.68	0.34
hsa-miR-4733-3p	1.7	-0.51	2.33
hsa-miR-3183	-0.11	-0.73	0.69
hsa-miR-5702	-0.48	-0.12	0.01
hsa-miR-6813-5p	-0.18	-0.61	0.46
hsa-miR-548x-3p	-0.48	0.95	0.01
hsa-miR-891a-3p	0.51	-0.57	1.35
hsa-miR-3189-3p	-0.48	0.18	0.01
hsa-miR-4491	-0.47	-0.67	0.34
hsa-miR-8084	-0.48	0.52	0.01
hsa-miR-548a-3p	0.98	-0.41	1.21
hsa-miR-4756-3p	-0.48	0.76	0.01
hsa-miR-6774-3p	1.03	-0.38	1.3
hsa-miR-3529-3p	0.62	1.53	0.52
hsa-miR-4764-5p	-0.17	-0.52	0.37
hsa-miR-518c-5p	-0.48	0.37	0.25
hsa-miR-6735-3p	1.02	-0.12	0.82
hsa-miR-181d-3p	1.35	-0.52	2.13
hsa-miR-6792-5p	0.43	2.84	0.6
hsa-miR-6864-3p	-0.48	0.6	0.01
hsa-miR-4441	-0.48	1.4	0.01
hsa-miR-6866-3p	-0.47	3.52	0.46
hsa-miR-410-3p	1948.94	1561.37	520.44
hsa-miR-6807-3p	-0.48	-0.23	0.01
hsa-miR-4644	0.51	2.5	0.64
hsa-miR-371a-3p	2.85	1.3	1.64
hsa-miR-186-3p	-0.17	0.81	0.58
hsa-miR-1278	1.61	0.12	0.67
hsa-miR-6835-3p	-0.48	0.91	0.01
hsa-miR-5588-3p	-0.48	0.4	0.01
hsa-miR-3606-3p	-0.48	1.02	0.01
hsa-miR-3609	3.67	1.05	1.8
hsa-miR-1247-3p	0.18	1.13	0.62
hsa-miR-4694-5p	-0.48	0.87	0.01
hsa-miR-4673	-0.48	1.87	0.36
hsa-miR-874-3p	4622.13	3253.73	952.11
hsa-miR-3689b-3p	-0.48	-0.57	0.01
hsa-miR-6754-3p	2.23	0	0.93
hsa-miR-3942-3p	-0.48	-0.22	0.01
hsa-miR-4308	-0.48	-0.12	0.01
hsa-miR-3688-5p	0.18	-0.44	0.44
hsa-miR-6733-3p	0.18	-0.42	0.5
hsa-miR-1914-5p	2.92	0.51	2.91
hsa-miR-3942-5p	-0.48	-0.12	0.01
hsa-miR-1255b-2-3p	-0.47	2.2	0.35
hsa-miR-4735-3p	-0.48	-0.44	0.01
hsa-miR-5007-3p	-0.48	0.84	0.01
hsa-miR-8057	-0.48	-0.65	0.01
hsa-miR-4524a-5p	0.62	-0.36	0.67
hsa-miR-4456	-0.48	0.32	0.01
hsa-miR-1282	-0.48	0.92	0.01
hsa-miR-4305	-0.48	-0.22	0.01
hsa-miR-24-3p	28233.7	21877.6	6808.82
hsa-miR-6850-3p	-0.48	0.98	0.01
hsa-miR-1301-5p	-0.48	0.91	0.01
hsa-miR-208b-3p	0.62	-0.47	0.65
hsa-miR-3591-3p	-0.48	1.39	0.01
hsa-miR-4527	-0.48	-0.59	0.01
hsa-miR-1285-3p	6.33	7.46	0.69
hsa-miR-4643	-0.48	0.22	0.24
hsa-miR-6733-5p	0.84	-0.37	0.48
hsa-miR-4771	-0.48	-0.14	0.01
hsa-miR-924	-0.48	0.18	0.01
hsa-miR-152-3p	236.91	130.32	103.11
hsa-miR-605-3p	0.18	-0.46	0.55
hsa-miR-3160-5p	-0.48	0.62	0.3
hsa-miR-1324	-0.48	0.28	0.01
hsa-miR-518d-3p	-0.48	0.77	0.01
hsa-miR-4791	0.43	-0.63	1.35
hsa-miR-6133	-0.48	1.09	0.36
hsa-miR-4662a-3p	0.79	-0.42	0.72
hsa-miR-3201	-0.48	-0.67	0.01
hsa-miR-4256	-0.48	-0.61	0.01
hsa-miR-7113-3p	-0.18	-0.53	0.37
hsa-miR-7160-3p	0.57	-0.45	0.85
hsa-miR-6832-3p	-0.48	2.87	0.25
hsa-miR-6751-3p	-0.48	2.11	0.3
hsa-miR-5587-3p	-0.47	-0.66	0.34
hsa-miR-4707-5p	-0.17	5.56	0.59
hsa-miR-3934-3p	-0.48	0.36	0.01
hsa-miR-6839-5p	-0.47	0.66	0.34
hsa-miR-545-5p	1.06	-0.1	0.62
hsa-miR-613	-0.48	2.04	0.01
hsa-miR-526b-3p	-0.48	0.75	0.01
hsa-miR-3692-5p	-0.48	0.66	0.01
hsa-miR-3176	2.25	0.09	1.05
hsa-miR-4494	-0.48	0.48	0.01
hsa-miR-4467	-0.48	-0.61	0.38
hsa-miR-6895-3p	0.66	-0.4	0.76
hsa-miR-19b-2-5p	-0.48	0.67	0.01
hsa-miR-3140-3p	-0.17	-0.58	0.47
hsa-miR-1203	-0.48	0.14	0.01
hsa-miR-615-5p	-0.12	-0.53	0.4
hsa-miR-4727-5p	-0.17	-0.67	0.71
hsa-miR-4742-5p	0.56	-0.39	0.65
hsa-miR-151b	4480.55	3728.95	748.56
hsa-miR-6780b-3p	4.06	2.64	0.68
hsa-miR-4733-5p	1.1	-0.13	1.22
hsa-miR-6504-5p	0.48	-0.45	1.48
hsa-miR-5589-3p	-0.48	0.32	0.01
hsa-miR-6768-3p	-0.48	0.18	0.01
hsa-miR-367-3p	-0.48	0.43	0.01
hsa-miR-4528	-0.48	0.62	0.01
hsa-miR-4262	-0.48	-0.23	0.01
hsa-miR-3910	-0.48	-0.51	0.01
hsa-miR-4716-5p	1.03	3.85	0.61
hsa-miR-559	-0.48	0.32	0.01
hsa-miR-2114-3p	-0.48	0.11	0.25
hsa-miR-6844	-0.48	0.61	0.3
hsa-miR-384	-0.48	0.16	0.01
hsa-miR-5680	1.06	-0.05	0.89
hsa-miR-4540	-0.48	-0.05	0.01
hsa-miR-4722-5p	-0.12	-0.61	0.65
hsa-miR-876-5p	0.62	1.68	0.5
hsa-miR-3621	-0.48	0.99	0.01
hsa-miR-4795-5p	0.65	-0.41	1.1
hsa-miR-5590-5p	-0.48	0.43	0.01
hsa-miR-6769a-3p	-0.48	1.06	0.42
hsa-miR-4682	1.61	-0.06	1.24
hsa-miR-5583-3p	-0.48	0.13	0.01
hsa-miR-5692c	-0.48	-0.2	0.01
hsa-miR-7158-5p	0.79	-0.5	1.22
hsa-miR-3976	-0.48	0.11	0.01
hsa-miR-4686	-0.47	-0.58	0.31
hsa-miR-6737-5p	-0.48	0.43	0.25
hsa-miR-6836-3p	-0.48	1.24	0.42
hsa-miR-6759-5p	0.18	-0.6	0.39
hsa-miR-134-5p	598.1	368.59	268.81
hsa-miR-1295b-3p	-0.48	0.54	0.01
hsa-miR-608	-0.48	-0.52	0.01
hsa-miR-4420	-0.48	-0.57	0.01
hsa-miR-7161-3p	-0.48	-0.14	0.01
hsa-miR-23b-3p	43675.6	39368.1	4550.4
hsa-miR-4766-5p	-0.48	-0.64	0.38
hsa-miR-3678-5p	0.47	-0.38	0.43
hsa-miR-3128	-0.48	-0.07	0.01
hsa-miR-4999-3p	-0.47	0.11	0.34
hsa-miR-6827-3p	0.73	1.8	0.84
hsa-miR-8085	-0.48	0.17	0.01
hsa-miR-4263	-0.48	-0.52	0.01
hsa-miR-581	0.18	-0.46	0.39
hsa-miR-2909	-0.48	-0.04	0.01
hsa-miR-6791-3p	0.03	-0.56	0.69
hsa-miR-4726-3p	-0.48	-0.01	0.01
hsa-miR-6878-5p	0.03	-0.56	0.71
hsa-miR-1279	-0.48	0.11	0.01
hsa-miR-4650-5p	-0.12	1.4	0.54
hsa-miR-4307	-0.48	2.16	0.01
hsa-miR-649	-0.48	-0.56	0.01
hsa-miR-146a-3p	-0.48	0.22	0.3
hsa-miR-4666a-3p	-0.48	0.33	0.01
hsa-miR-892b	0.88	3.5	0.92
hsa-miR-514b-3p	-0.48	-0.57	0.01
hsa-miR-6779-3p	0.57	2.15	0.47
hsa-miR-378h	0.19	-0.47	0.78
hsa-miR-635	-0.48	-0.04	0.01
hsa-miR-3591-5p	-0.47	-0.57	0.34
hsa-miR-3689a-5p	-0.48	-0.41	0.01
hsa-miR-6780a-3p	-0.18	1.33	0.41
hsa-miR-4653-5p	-0.48	-0.42	0.01
hsa-miR-548au-3p	-0.48	-0.35	0.01
hsa-miR-3118	-0.48	0.36	0.24
hsa-miR-597-5p	-0.47	0.25	0.34
hsa-miR-4447	-0.48	-0.04	0.01
hsa-miR-7162-5p	-0.48	-0.38	0.01
hsa-miR-4273	-0.48	-0.53	0.01
hsa-miR-548ap-3p	-0.48	0.38	0.3
hsa-miR-4287	-0.48	-0.37	0.01
hsa-miR-6505-3p	2.25	1.52	1.84
hsa-miR-6811-3p	-0.48	-0.59	0.01
hsa-miR-6510-3p	-0.48	-0.37	0.01
hsa-miR-6845-3p	-0.11	1.4	0.64
hsa-miR-16-1-3p	-0.48	-0.53	0.01
hsa-miR-1204	-0.48	0.18	0.01
hsa-miR-4321	-0.48	-0.08	0.01
hsa-miR-8058	-0.48	-0.35	0.01
hsa-miR-5092	-0.48	-0.51	0.01
hsa-miR-4301	0.8	-0.05	0.93
hsa-miR-7703	0.32	-0.21	0.81
hsa-miR-200c-5p	-0.48	-0.43	0.01
hsa-miR-6835-5p	-0.48	-0.63	0.38
hsa-miR-6876-3p	0.98	-0.18	0.82
hsa-miR-4709-5p	-0.48	-0.06	0.01
hsa-miR-4251	-0.48	0.51	0.01
hsa-miR-4315	-0.48	-0.23	0.01
hsa-miR-4797-5p	-0.12	-0.62	0.83
hsa-miR-4680-5p	-0.48	0	0.01
hsa-miR-1288-5p	-0.48	-0.34	0.01
hsa-miR-548g-3p	-0.48	0.44	0.25
hsa-miR-507	-0.48	-0.14	0.01
hsa-miR-3178	-0.48	-0.72	0.41
hsa-miR-1265	-0.47	-0.54	0.34
hsa-miR-620	-0.48	-0.58	0.01
hsa-miR-2053	-0.48	0.62	0.01
hsa-miR-6883-5p	-0.18	-0.57	0.81
hsa-miR-4434	-0.48	-0.75	0.01
hsa-miR-302b-5p	-0.48	-0.12	0.01
hsa-miR-4720-5p	-0.48	-0.01	0.01
hsa-miR-4724-5p	-0.47	-0.6	0.46
hsa-miR-3064-3p	2.29	0.43	2.72
hsa-miR-25-3p	1673.29	1948.94	196.1
hsa-miR-7152-5p	-0.48	1.39	0.3
hsa-miR-203b-5p	0.66	0.29	0.58
hsa-miR-3682-5p	0.51	1.99	0.57
hsa-miR-6806-3p	-0.18	-0.47	0.5
hsa-miR-3972	-0.48	-0.21	0.01
hsa-miR-4761-3p	-0.12	-0.41	0.43
hsa-miR-1206	-0.48	-0.36	0.01
hsa-miR-6882-5p	9.68	12.77	1.94
hsa-miR-1199-5p	-0.48	0.3	0.01
hsa-miR-4502	-0.48	-0.31	0.01
hsa-miR-4469	-0.48	-0.65	0.24
hsa-miR-512-5p	-0.48	0.08	0.3
hsa-miR-548ai	4.51	8.08	1.68
hsa-miR-4751	-0.48	-0.62	0.25
hsa-miR-6839-3p	-0.48	0.17	0.01
hsa-miR-6814-3p	-0.48	-0.24	0.01
hsa-miR-4512	3.17	0.47	0.94
hsa-miR-548u	-0.48	-0.13	0.01
hsa-miR-5693	-0.48	-0.44	0.01
hsa-miR-3692-3p	-0.47	-0.59	0.46
hsa-miR-6776-5p	-0.47	0.55	0.34
hsa-miR-6084	-0.48	-0.34	0.01
hsa-miR-3143	0.24	-0.39	0.47
hsa-miR-4519	-0.48	0	0.01
hsa-miR-3655	-0.47	-0.58	0.48
hsa-miR-5588-5p	-0.11	-0.49	0.6
hsa-miR-548c-3p	0.18	1.07	0.39
hsa-miR-6512-3p	-0.48	-0.22	0.01
hsa-miR-6729-5p	-0.17	0.95	0.55
hsa-miR-4295	-0.48	-0.06	0.01
hsa-miR-4738-5p	-0.12	-0.51	0.59
hsa-miR-8067	-0.48	-0.36	0.01
hsa-miR-3620-5p	20.7	34.87	3.04
hsa-miR-4277	-0.48	-0.39	0.01
hsa-miR-4722-3p	-0.48	-0.16	0.01
hsa-miR-4746-5p	-0.48	0.26	0.25
hsa-miR-6731-5p	-0.48	-0.54	0.01
hsa-miR-3150b-3p	-0.48	-0.56	0.42
hsa-miR-514a-5p	-0.48	-0.66	0.3
hsa-miR-148a-5p	-0.18	-0.48	0.47
hsa-miR-1245b-3p	-0.48	-0.13	0.01
hsa-miR-4757-3p	0.42	-0.5	0.7
hsa-miR-4657	-0.48	0.36	0.3
hsa-miR-5591-5p	-0.48	-0.57	0.01
hsa-miR-4703-3p	-0.47	0.64	0.34
hsa-miR-492	-0.48	-0.37	0.01
hsa-miR-4756-5p	-0.48	-0.21	0.01
hsa-miR-5705	-0.47	-0.59	0.48
hsa-miR-5003-5p	-0.48	0.26	0.01
hsa-miR-6878-3p	0.48	3.53	1.03
hsa-miR-144-5p	19.85	16.14	6.99
hsa-miR-8074	-0.48	-0.4	0.01
hsa-miR-4648	-0.12	0.85	0.4
hsa-miR-499b-3p	0.97	-0.31	0.98
hsa-miR-4802-3p	-0.48	-0.45	0.01
hsa-miR-5011-3p	-0.48	-0.28	0.01
hsa-miR-302f	-0.48	-0.33	0.01
hsa-miR-5000-5p	-0.11	-0.46	0.63
hsa-miR-3925-3p	-0.12	0.92	0.46
hsa-miR-4458	-0.48	-0.14	0.01
hsa-miR-6080	-0.48	-0.58	0.01
hsa-miR-8055	-0.48	-0.17	0.01
hsa-miR-372-5p	-0.48	-0.29	0.01
hsa-miR-647	-0.48	-0.21	0.01
hsa-miR-6852-3p	-0.48	0.02	0.24
hsa-miR-1252-3p	-0.11	1.09	0.68
hsa-miR-4691-3p	-0.48	-0.65	0.36
hsa-miR-4506	0.25	1.43	0.19
hsa-miR-520c-3p	0.12	1.4	0.45
hsa-miR-4717-3p	0.58	-0.45	0.46
hsa-miR-4724-3p	-0.48	-0.33	0.01
hsa-miR-4760-3p	-0.18	0.72	0.41
hsa-miR-609	-0.48	-0.17	0.01
hsa-miR-4329	-0.48	-0.38	0.01
hsa-miR-664a-5p	127.33	105.85	57.65
hsa-miR-1469	-0.48	-0.03	0.01
hsa-miR-4715-5p	-0.47	-0.58	0.31
hsa-miR-921	-0.48	-0.21	0.01
hsa-miR-4475	-0.48	-0.11	0.01
hsa-miR-4445-3p	-0.48	-0.37	0.01
hsa-miR-3171	-0.48	-0.1	0.01
hsa-miR-4517	-0.48	-0.54	0.24
hsa-miR-668-5p	-0.48	-0.6	0.29
hsa-miR-6847-3p	-0.48	0.61	0.01
hsa-miR-6758-5p	1.94	0.25	0.89
hsa-miR-6873-5p	-0.11	0.76	0.46
hsa-miR-5195-5p	-0.48	-0.15	0.01
hsa-miR-4668-3p	-0.48	0.8	0.3
hsa-miR-6823-3p	-0.17	0.5	0.67
hsa-miR-3611	-0.12	-0.44	0.73
hsa-miR-520a-5p	-0.48	-0.36	0.01
hsa-miR-449c-3p	-0.48	0.43	0.29
hsa-miR-5047	-0.48	-0.64	0.3
hsa-miR-454-5p	8.01	5.09	2.98
hsa-miR-7107-3p	-0.47	0.57	0.54
hsa-miR-4300	-0.48	-0.41	0.01
hsa-miR-4318	-0.48	-0.44	0.01
hsa-miR-4632-3p	-0.12	-0.39	0.75
hsa-miR-6739-5p	-0.47	0.79	0.5
hsa-miR-3973	-0.48	-0.36	0.01
hsa-miR-4302	-0.48	-0.58	0.01
hsa-miR-1244	-0.04	-0.43	0.55
hsa-miR-6871-3p	-0.12	-0.45	0.75
hsa-miR-659-5p	0.67	0.11	0.81
hsa-miR-513b-3p	-0.48	-0.13	0.01
hsa-miR-3660	-0.12	0.35	0.48
hsa-miR-4524b-5p	-0.48	-0.41	0.01
hsa-miR-4509	-0.48	-0.24	0.01
hsa-miR-10b-3p	-0.48	0.11	0.29
hsa-miR-208b-5p	-0.48	0.65	0.01
hsa-miR-7848-3p	-0.12	-0.52	0.46
hsa-miR-6816-5p	-0.48	-0.24	0.01
hsa-miR-3155a	-0.48	-0.35	0.01
hsa-miR-182-3p	0.48	0.11	0.83
hsa-miR-4675	-0.48	-0.37	0.01
hsa-miR-4679	-0.48	-0.38	0.01
hsa-miR-4659b-5p	-0.48	-0.45	0.01
hsa-miR-4730	2.45	0.98	1.16
[truncated: 539 more rows]
