# Supplementary material for: cPAS-based sequencing on the BGISEQ-500 to explore small non-coding RNAs
Source: Clin Epigenetics. 2016 Nov 21;8:123. doi: 10.1186/s13148-016-0287-1 (PMC5117531; doi:10.1186/s13148-016-0287-1)
Supplement: Additional file 4: Table S2. — List of novel miRNA candidates. (XLSX 6531 kb) [file 13148_2016_287_MOESM4_ESM.xlsx]

## Sheet: roc_auc_cat6_super_report_w_bla
precursor_name	probability	sum 3p	sum 5p	sum	HBRR_bar_1_clean_count_3p	HBRR_bar_1_clean_count_5p	HBRR_bar_2_clean_count_3p	HBRR_bar_2_clean_count_5p	HBRR_bar_3_clean_count_3p	HBRR_bar_3_clean_count_5p	HBRR_bar_4_clean_count_3p	HBRR_bar_4_clean_count_5p	HBRR_bar_5_clean_count_3p	HBRR_bar_5_clean_count_5p	HBRR_bar_7_clean_count_3p	HBRR_bar_7_clean_count_5p	PAXgene1_clean_count_3p	PAXgene1_clean_count_5p	PAXgene3_clean_count_3p	PAXgene3_clean_count_5p	UHRR_bar_2_clean_count_3p	UHRR_bar_2_clean_count_5p	UHRR_bar_4_clean_count_3p	UHRR_bar_4_clean_count_5p	novomirank_score	precursor_sequence	precursor_structure	mirna_5p_sequence	mirna_3p_sequence	blacklist_5p	blacklist_3p
novel-mir-12135	0.994677	33679	971678	1005357	4824	141226	7173	139111	3999	121924	3060	215505	4795	121714	3738	187159	2004	20627	1012	12033	1327	5922	1747	6457	1.26868	GGCUGGUCCGAGUGCAGUGGUGUUUACAACUAAUUGAUCACAACCAGGUACAGCACUGCUUCAUUUGACUAGCCUUA	((((((((.(((((.((((((((((((..((..(((....)))..))))).))))))))).)))))))))))))...	GGCUGGUCCGAGUGCAGUGGUGUUU	CACUGCUUCAUUUGACUAGCCUUA	ENST00000579799.1|novel|misc_RNA;ENST00000365312.1|novel|misc_RNA;ENST00000363979.1|novel|misc_RNA;ENST00000580051.1|novel|misc_RNA;ENST00000365606.1|novel|misc_RNA;ENST00000516993.1|novel|misc_RNA;ENST00000364164.1|novel|misc_RNA;ENST00000384312.1|novel|misc_RNA;ENST00000384333.1|novel|misc_RNA;ENST00000627255.1|novel|misc_RNA;ENST00000580300.1|novel|misc_RNA;ENST00000363220.1|novel|misc_RNA;ENS…	ENST00000384119.1|novel|misc_RNA;ENST00000384187.1|novel|misc_RNA;ENST00000365498.1|novel|misc_RNA;ENST00000362918.1|known|misc_RNA;NONHSAT152781.1;ENST00000383990.1|novel|misc_RNA;ENST00000384312.1|novel|misc_RNA;ENST00000364407.1|novel|misc_RNA;ENST00000515983.1|novel|misc_RNA;ENST00000384419.1|novel|misc_RNA;ENST00000363171.1|novel|misc_RNA;NONHSAT008986.2;ENST00000362862.1|novel|misc_RNA;ENST…
novel-mir-12446	0.603967	15052	928395	943447	1385	134056	2142	132069	524	115313	968	207740	1223	116650	805	178935	3974	20446	3669	12014	175	5312	187	5860	1.35844	GGCUGGUCCGAGUGCAGUGGUGUUUACAAGUAUUUGAUUAUAACUAGUUACAGAUUUCUUUGUUUCCUUCUCCACUCCCACUGCCUCACUUGACUGGCCUA	((((((((.(((.(((((((.((..(((((.(((((((((....))))..)))))...)))))..........))..))))))))))....))))))))..	GGCUGGUCCGAGUGCAGUGGUGUUU	CUCCCACUGCCUCACUUGACUGGCCUA	ENST00000579799.1|novel|misc_RNA;ENST00000365312.1|novel|misc_RNA;ENST00000363979.1|novel|misc_RNA;ENST00000580051.1|novel|misc_RNA;ENST00000365606.1|novel|misc_RNA;ENST00000516993.1|novel|misc_RNA;ENST00000364164.1|novel|misc_RNA;ENST00000384312.1|novel|misc_RNA;ENST00000384333.1|novel|misc_RNA;ENST00000627255.1|novel|misc_RNA;ENST00000580300.1|novel|misc_RNA;ENST00000363220.1|novel|misc_RNA;ENS…	ENST00000363138.1|novel|misc_RNA;ENST00000384781.1|novel|misc_RNA;ENST00000364358.1|novel|misc_RNA;ENST00000362710.1|novel|misc_RNA
novel-mir-39367	0.930761	4	111431	111435	0	24091	0	22228	1	16343	1	18153	0	14367	0	14751	0	171	0	167	1	569	1	591	1.1883	GCGUUGGUGGUAUAGUGGUGAGCAUAGUUACCUUCUAAGUAGCUGGGAUUAUAGGCACGUACCAUCAUGCCU	((((.((((((((.(((((((...(((((((.......)))))))...))))...)))))))))))))))..	GCGUUGGUGGUAUAGUGGUGAGCAU	GAUUAUAGGCACGUACCAUCAUGCCU	NONHSAT152231.1	NONHSAT164381.1;NONHSAT201993.1;NONHSAT162926.1;NONHSAT223802.1
novel-mir-1989	0.993059	99969	1	99970	982	0	916	0	570	0	1222	0	939	0	867	0	1382	0	1068	0	46943	0	45080	1	0.962367	UUCCAUAUGACUGUCAUUGCUUAAAACUAGCUAGUAUGAGCAGGACGGUGGCCAUGGAAGU	((((((.(.((((((.(((((((..(((....))).))))))))))))).)..))))))..	UUCCAUAUGACUGUCAUUGCUUA	AGCAGGACGGUGGCCAUGGAAGU		NONHSAT193357.1;NONHSAT135873.2;NONHSAT190641.1;NONHSAT074524.2;NONHSAT190636.1;NONHSAT185555.1;NONHSAT065872.2;NONHSAT015915.2;NONHSAT065873.2
novel-mir-26786	0.543677	0	23682	23682	0	2464	0	2392	0	1087	0	1487	0	1251	0	1919	0	625	0	198	0	7710	0	4549	1.54946	GGUGGGAGGAUCGCUUGAGCCCAGGUGGUCAAGGCUACAGUGAGCUCUGAUUGCCAUUGUACUCCAGCCUGGGUAACAGUGAGACCCUGUCUC	((((((.(..(((((...((((((((((....((.(((((((.((.......)))))))))))))).)))))))...)))))..)))))))..	GGUGGGAGGAUCGCUUGAGCCCAGG	UGGGUAACAGUGAGACCCUGUCUC	NONHSAT197112.1;NONHSAT223714.1;ENST00000526730.1|known|antisense;NONHSAT164977.1;ENST00000527818.1|known|antisense;ENST00000587933.1|known|sense_intronic;NONHSAT179438.1;NONHSAT158827.1;ENST00000450080.1|known|antisense;NONHSAT147931.2;ENST00000628622.1|known|lincRNA;ENST00000451424.1|known|antisense;ENST00000305248.5|known|lincRNA;NONHSAT223515.1;NONHSAT150470.1;ENST00000413053.2|known|lincRNA;…	NONHSAT218543.1;NONHSAT207287.1;NONHSAT164117.1;NONHSAT157430.1;NONHSAT176648.1;NONHSAT056414.2;NONHSAT024853.2;NONHSAT025408.2;NONHSAT112845.2;NONHSAT112843.2;NONHSAT143815.2;NONHSAT209119.1;NONHSAT066904.2;NONHSAT193918.1;NONHSAT203271.1;NONHSAT026023.2;NONHSAT214053.1;NONHSAT153242.1;NONHSAT203666.1;NONHSAT211180.1;NONHSAT201036.1;ENST00000631089.1|novel|misc_RNA;NONHSAT223675.1;NONHSAT154883.…
novel-mir-11593	0.642761	21080	0	21080	1835	0	2171	0	1061	0	2162	0	2047	0	3015	0	160	0	69	0	3713	0	4847	0	1.00955	UAGCCCCUUUUUUACCAAAGACUGGAUGAACCCAGUCCCUGGUGGUCUAGUGGCUAGG	(((((.((...((((((..((((((......))))))..))))))...)).)))))..	UAGCCCCUUUUUUACCAAAGACU	UCCCUGGUGGUCUAGUGGCUAGG		ENST00000617702.1|known|lincRNA;NONHSAT001137.2;NONHSAT006245.2;NONHSAT150909.1;NONHSAT149692.1;NONHSAT001136.2;ENST00000415386.2|known|lincRNA;NONHSAT001211.2;NONHSAT001209.2;ENST00000453554.1|known|lincRNA;ENST00000438002.1|known|lincRNA
novel-mir-37209	0.83513	18963	0	18963	2047	0	2153	0	819	0	1344	0	1109	0	1290	0	564	0	179	0	5675	0	3783	0	1.60593	GGCUGGGUGCGAUGGGUCCCAUCUGUAAUCCCAGCGCUUUGGGAGGCCUAGGUGGGAGGAUCGCUUGAGCCCA	((((.((.(((((...(((((((((...((((((....))))))....)))))))))..))))))).))))..	GGCUGGGUGCGAUGGGUCCCAUCUG	GGUGGGAGGAUCGCUUGAGCCCA		NONHSAT197112.1;ENST00000526730.1|known|antisense;NONHSAT219099.1;ENST00000366110.4|known|antisense;NONHSAT046862.2;ENST00000544710.1|known|antisense;NONHSAT055808.2;ENST00000432047.4|known|sense_intronic;NONHSAT170905.1;NONHSAT167160.1;NONHSAT180093.1;NONHSAT136026.2;ENST00000492743.3|known|misc_RNA;NONHSAT224325.1;NONHSAT216202.1;ENST00000464331.3|known|misc_RNA;NONHSAT108199.2;ENST00000566019.…
novel-mir-18882	0.931343	16867	1	16868	2163	0	2296	0	802	0	1025	0	997	0	1033	0	317	0	124	0	5104	0	3006	1	1.31194	CGUGGCUUAAACGAUCCUCCCACCUCAGCAUCGCAAGUAGCUGGUACUUGGGAGGCUGAGGUGAGAGGAUCGCUUGAGCCCAGGAG	.(.(((((((.((((((((.(((((((((.((.((((((.....)))))).)).))))))))).)))))))).)))))))).....	CGUGGCUUAAACGAUCCUCCC	GAGGAUCGCUUGAGCCCAGGAG		ENST00000607978.1|known|antisense;NONHSAT192010.1;NONHSAT214899.1;NONHSAT046862.2;NONHSAT153056.1;ENST00000471607.3|known|misc_RNA;NONHSAT170905.1;ENST00000581392.2|known|misc_RNA;NONHSAT136026.2;ENST00000481903.3|known|misc_RNA;NONHSAT101044.2;NONHSAT224325.1;NONHSAT216202.1;ENST00000464331.3|known|misc_RNA;NONHSAT173552.1;NONHSAT181728.1;NONHSAT117849.2;ENST00000431605.1|known|processed_transcr…
novel-mir-27299	0.644948	0	9914	9914	0	1414	0	1496	0	779	0	2902	0	1308	0	1228	0	261	0	386	0	52	0	88	2.20771	GCGGCGGCGGCGGCGGCGGCGGCGGUGGUGGUUGUGGCGAGGCUGUGCGGCAGGGCGCACGGGACCUGUGCUGCAGCGGCUCUCUCAGGCCGUGGGUCGUCGCUGCAG	(((((((((((..(.(((((.(.((.(((.(((((((((((((((((((......)))))))..))).))))))))).))).)).)..))))).))))))))))))..	GCGGCGGCGGCGGCGGCGGCGGCGG	UCAGGCCGUGGGUCGUCGCUGCAG	NONHSAT193357.1;NONHSAT200111.1;NONHSAT098805.2;NONHSAT096285.2;NONHSAT183416.1;NONHSAT073225.2;NONHSAT159752.1;ENST00000584443.1|novel|miRNA;NONHSAT166655.1;NONHSAT076456.2;NONHSAT179534.1;NONHSAT168470.1;NONHSAT006593.2;NONHSAT121704.2;NONHSAT138908.2;ENST00000565336.1|known|lincRNA;NONHSAT174834.1;NONHSAT150478.1;ENST00000498967.3|known|lincRNA;NONHSAT156303.1;ENST00000421331.1|known|antisense…
novel-mir-28605	0.980657	2	9460	9462	0	1351	0	1407	0	748	1	2860	0	1148	1	1194	0	263	0	389	0	46	0	54	2.28016	GCGGCGGCGGCGGCGGCGGCGGCGGAGGGGGUACGCCGCGGACACCCUCCCUGCCCGGACUCGGCGCCGUC	..(((((((.((((.(.(((((.((((((.((.((...)).)).)))))))))))).).).)).)))))))	GCGGCGGCGGCGGCGGCGGCGGCGG	CCCUGCCCGGACUCGGCGCCGUC	NONHSAT193357.1;NONHSAT200111.1;NONHSAT098805.2;NONHSAT096285.2;NONHSAT183416.1;NONHSAT073225.2;NONHSAT159752.1;ENST00000584443.1|novel|miRNA;NONHSAT166655.1;NONHSAT076456.2;NONHSAT179534.1;NONHSAT168470.1;NONHSAT006593.2;NONHSAT121704.2;NONHSAT138908.2;ENST00000565336.1|known|lincRNA;NONHSAT174834.1;NONHSAT150478.1;ENST00000498967.3|known|lincRNA;NONHSAT156303.1;ENST00000421331.1|known|antisense…
novel-mir-5154	0.682635	8931	0	8931	1280	0	1343	0	719	0	2723	0	1097	0	1120	0	244	0	308	0	45	0	52	0	2.09411	GCCCUGCGCCGCCAUCACCCCUUUAAGUGCCAGGCCCGCGGCGCAUGCGCAGUCAGGCCGUUGUGCGCAGGCGCAGAGGCGGCGGCGGCGGCGGCGGCGGCGG	(((((((((((((.((.(((((((..(((((..((.(((((((...((........))))))))).)).)))))))))).)).)).)))))).)))).)))..	GCCCUGCGCCGCCAUCACCCCU	GCGGCGGCGGCGGCGGCGGCGGCGG		NONHSAT193357.1;NONHSAT200111.1;NONHSAT098805.2;NONHSAT096285.2;NONHSAT183416.1;NONHSAT073225.2;NONHSAT159752.1;ENST00000584443.1|novel|miRNA;NONHSAT166655.1;NONHSAT076456.2;NONHSAT179534.1;NONHSAT168470.1;NONHSAT006593.2;NONHSAT121704.2;NONHSAT138908.2;ENST00000565336.1|known|lincRNA;NONHSAT174834.1;NONHSAT150478.1;ENST00000498967.3|known|lincRNA;NONHSAT156303.1;ENST00000421331.1|known|antisense…
novel-mir-30525	0.989366	8780	1	8781	2040	0	1934	0	917	0	1321	0	1428	0	780	0	11	0	5	0	164	0	180	1	1.79531	GAAUGGGGUGGGGUGGGGGGCGCGGCCGCGCCGCUGGGCGCCCUCCCCGCCCUCCCCCCUCCCC	....((((.((((.((((((((.((..(((((....)))))...)).)))))))))))).))))	GAAUGGGGUGGGGUGGGGGGCGC	CCUCCCCGCCCUCCCCCCUCCCC		NONHSAT135873.2;NONHSAT190641.1;NONHSAT193357.1;NONHSAT190636.1
novel-mir-7593	0.977495	68	8394	8462	8	1200	12	1258	7	705	4	2574	15	1080	4	1073	8	197	8	221	1	38	1	48	2.05799	GCGGCGGCGGCGGCGGCGGCGGCGGCAGUAAUUGUUCCUGCCUCCUCCGCCACCUCCGCCCCUGC	((((.(((((.((.(((((.((.(((((.........))))).)).))))).)).))))).))))	GCGGCGGCGGCGGCGGCGGCGGCGG	UCCUCCGCCACCUCCGCCCCUGC	NONHSAT193357.1;NONHSAT200111.1;NONHSAT098805.2;NONHSAT096285.2;NONHSAT183416.1;NONHSAT073225.2;NONHSAT159752.1;ENST00000584443.1|novel|miRNA;NONHSAT166655.1;NONHSAT076456.2;NONHSAT179534.1;NONHSAT168470.1;NONHSAT006593.2;NONHSAT121704.2;NONHSAT138908.2;ENST00000565336.1|known|lincRNA;NONHSAT174834.1;NONHSAT150478.1;ENST00000498967.3|known|lincRNA;NONHSAT156303.1;ENST00000421331.1|known|antisense…
novel-mir-27987	0.825957	0	6945	6945	0	965	0	1024	0	592	0	2147	0	853	0	891	0	170	0	222	0	34	0	47	2.04505	GCGGCGGCGGCGGCGGCGGCGGCGAGGAUGAUGAUGUGCGCAGCGACUGCCUCCCCCGCCGCCGCCU	..(((((((((((.((.(((((((..(.((........)))..)).))))).)).))))))))))).	GCGGCGGCGGCGGCGGCGGCGGCG	CAGCGACUGCCUCCCCCGCCGCCGCCU	NONHSAT203290.1;NONHSAT193357.1;NONHSAT200111.1;NONHSAT098805.2;NONHSAT096285.2;NONHSAT183416.1;NONHSAT066811.2;ENST00000443469.1|known|antisense;NONHSAT073225.2;NONHSAT115567.2;NONHSAT159752.1;ENST00000584443.1|novel|miRNA;NONHSAT166655.1;NONHSAT076456.2;NONHSAT179534.1;NONHSAT168470.1;NONHSAT006593.2;NONHSAT191606.1;NONHSAT121704.2;NONHSAT138908.2;ENST00000565336.1|known|lincRNA;NONHSAT174834.1…	NONHSAT034412.2
novel-mir-28928	0.987988	6608	0	6608	1199	0	1149	0	445	0	1802	0	1046	0	835	0	22	0	17	0	32	0	61	0	2.19064	CCGCCCCCGCCUCCUCGCCCCCCCCGGCCCGGGGCGCUGGUGCUGGGGGGGGCCGGCGGCGGCGGCGGCG	(((((.(((((.((..((((((((((((((((....)))).)))))))))))).)).))))).)))))..	CCGCCCCCGCCUCCUCGCCCCCCCC	GGGGGGCCGGCGGCGGCGGCGGCG		ENST00000614046.1|known|lincRNA;NONHSAT171269.1;NONHSAT223223.1;NONHSAT186357.1;NONHSAT006742.2;ENST00000458252.1|known|antisense;NONHSAT179707.1;ENST00000440536.3|known|processed_transcript;NONHSAT175526.1;NONHSAT073225.2;NONHSAT016816.2
novel-mir-34027	0.672992	0	5752	5752	0	739	0	877	0	429	0	1774	0	721	0	910	0	66	0	144	0	28	0	64	2.15906	GGCGGCGGCGGCCGGCGGGCGGCGAUGGCGGCGGCGGAGGCCGGUGGCGACGACGCCCGCUGCGUGCGGCUGAGCG	..((((.(((..(((((((((.((.((.((.((((....)))).)).)).)).)))))))))..))).))))....	GGCGGCGGCGGCCGGCGGGCGGC	CGCCCGCUGCGUGCGGCUGAGCG	NONHSAT219268.1;NONHSAT208399.1;ENST00000608721.1|known|antisense;ENST00000523790.1|known|antisense;NONHSAT193357.1;NONHSAT135873.2;NONHSAT219269.1;NONHSAT166585.1;ENST00000519935.1|known|antisense;NONHSAT190641.1;NONHSAT150509.1;NONHSAT219273.1;NONHSAT219270.1;NONHSAT009800.2;NONHSAT173517.1;NONHSAT190636.1;NONHSAT219272.1;NONHSAT219271.1;NONHSAT219267.1
novel-mir-4643	0.72336	4990	117	5107	926	16	937	14	667	16	944	15	712	26	798	30	1	0	0	0	4	0	1	0	1.21847	GCUGGGAAGGUGGUGCUGCUGAGUGCGGGUUAUUCCAUUAGCUCCCUCUUCCCAUGUUC	((((((((((.((.((((..(((((.....)))))...)))).)).)))))))).))..	GCUGGGAAGGUGGUGCUGCUG	UUAGCUCCCUCUUCCCAUGUUC	NONHSAT222965.1;NONHSAT213209.1;NONHSAT161213.1
novel-mir-26882	0.959546	0	4922	4922	0	722	0	724	0	433	0	1512	0	651	0	619	0	107	0	85	0	24	0	45	2.17847	CGCGGCGGCGGCGGCGGCGGCGGCAACAUGGCCUCGGCUGGUAACGCCGCCGAGCCCCAGGACCGCGGC	((((((((.(((..((((((((...((..(((....))).))..)))))))).)))))..).)))))..	CGCGGCGGCGGCGGCGGCGGCGG	GCCGCCGAGCCCCAGGACCGCGGC	NONHSAT193357.1;NONHSAT200111.1;NONHSAT098805.2;NONHSAT096285.2;NONHSAT183416.1;ENST00000443469.1|known|antisense;NONHSAT115567.2;NONHSAT073225.2;NONHSAT059132.2;NONHSAT151376.1;NONHSAT104142.2;NONHSAT159752.1;ENST00000584443.1|novel|miRNA;NONHSAT166655.1;NONHSAT076456.2;NONHSAT179534.1;NONHSAT168470.1;NONHSAT138908.2;NONHSAT159262.1;ENST00000565336.1|known|lincRNA;NONHSAT174834.1;NONHSAT150478.1…
novel-mir-37775	0.55193	0	4772	4772	0	784	0	718	0	428	0	425	0	685	0	431	0	17	0	8	0	743	0	533	1.46656	UGUGUGUGUGUGUGUGUGUGUGUGUGCACGCACAUGCAUGGCCACACA	((((((..((((((((((((((....))))))))))))))..))))))	UGUGUGUGUGUGUGUGUGUGU	ACGCACAUGCAUGGCCACACA	ENST00000618309.1|known|processed_transcript;NONHSAT220709.1;NONHSAT221758.1;mmu-miR-1187;ENST00000427022.1|known|lincRNA;NONHSAT222327.1;NONHSAT216127.1;ENST00000627566.1|known|lincRNA;ENST00000573063.1|known|processed_transcript;NONHSAT222879.1;NONHSAT223879.1;NONHSAT221814.1;ENST00000570082.1|known|lincRNA;ENST00000427447.5|known|antisense;ENST00000445097.2|known|antisense;ENST00000503611.5|kn…
novel-mir-15741	0.958189	3	4669	4672	0	1180	0	832	0	444	0	845	1	706	0	414	1	120	0	83	0	12	1	33	2.06005	CGGCGGGCGGCGGGGCGGGGCCGGGGGCGGCGCUGCUGCCGCCGCCGCUGCCGCCGCCGCCGCUGCU	((((((.((((((((((((((.((.((((((...)))))).))))).))))).))))))))))))..	CGGCGGGCGGCGGGGCGGGGC	CGCUGCCGCCGCCGCCGCUGCU	NONHSAT193357.1;NONHSAT175057.1;NONHSAT135873.2;NONHSAT190641.1;NONHSAT077943.2;NONHSAT194494.1;NONHSAT077949.2;ENST00000434306.1|known|antisense;NONHSAT190636.1;NONHSAT037627.2	NONHSAT138770.2;ENST00000572067.1|known|lincRNA;NONHSAT151193.1;ENST00000608811.1|known|antisense;ENST00000369655.3|known|processed_transcript;ENST00000569039.5|known|antisense;ENST00000618508.1|novel|miRNA;NONHSAT172843.1;NONHSAT206898.1;ENST00000569981.2|known|antisense;NONHSAT141643.2;NONHSAT141639.2;NONHSAT157482.1;NONHSAT155133.1;NONHSAT157484.1;NONHSAT155132.1;NONHSAT023118.2;NONHSAT173195.…
novel-mir-22415	0.902648	7	4578	4585	2	674	1	665	0	398	1	1403	1	612	0	571	0	107	0	85	0	25	2	38	2.30241	CGCGGCGGCGGCGGCGGCGGCGGCAAGUCCUCCUCCUCCUCCUCCGCCUCCGCCGCCGCUGCCGCCGCCGCC	.((((((((((((((((((((((..........................)))))))))))))))))))))).	CGCGGCGGCGGCGGCGGCGGCGG	UCCGCCGCCGCUGCCGCCGCCGCC	NONHSAT193357.1;NONHSAT200111.1;NONHSAT098805.2;NONHSAT096285.2;NONHSAT183416.1;ENST00000443469.1|known|antisense;NONHSAT115567.2;NONHSAT073225.2;NONHSAT059132.2;NONHSAT151376.1;NONHSAT104142.2;NONHSAT159752.1;ENST00000584443.1|novel|miRNA;NONHSAT166655.1;NONHSAT076456.2;NONHSAT179534.1;NONHSAT168470.1;NONHSAT138908.2;NONHSAT159262.1;ENST00000565336.1|known|lincRNA;NONHSAT174834.1;NONHSAT150478.1…	NONHSAT193357.1;NONHSAT021253.2;NONHSAT200111.1;NONHSAT098805.2;NONHSAT183416.1;NONHSAT073225.2;NONHSAT115567.2;NONHSAT130776.2;NONHSAT155133.1;NONHSAT159752.1;ENST00000584443.1|novel|miRNA;NONHSAT166655.1;NONHSAT076456.2;NONHSAT168470.1;NONHSAT138908.2;ENST00000565336.1|known|lincRNA;NONHSAT174834.1;NONHSAT150478.1;ENST00000498967.3|known|lincRNA;NONHSAT156303.1;NONHSAT223124.1;ENST00000612047.1…
novel-mir-22697	0.559203	2	4123	4125	0	600	2	640	0	343	0	1192	0	528	0	471	0	142	0	144	0	27	0	36	2.14221	CGGCGGCGGCGGCGGCGGCGGCAGCAGCGCGGCCCCUUUAAACGCCUGCGGCGCCCCCCGCCCCCGCCAUCGCGCC	.(((((.(((((.((.((((.(.((((.(((...........)))))))).))))))))))).)))))........	CGGCGGCGGCGGCGGCGGCGG	GCCCCCCGCCCCCGCCAUCGCGCC	NONHSAT203290.1;NONHSAT193357.1;NONHSAT200111.1;NONHSAT070438.2;ENST00000488805.5|known|antisense;NONHSAT183416.1;NONHSAT120240.2;ENST00000443469.1|known|antisense;NONHSAT149139.1;NONHSAT115567.2;NONHSAT073225.2;NONHSAT059132.2;NONHSAT172882.1;NONHSAT151376.1;NONHSAT104142.2;NONHSAT130776.2;NONHSAT159752.1;ENST00000584443.1|novel|miRNA;NONHSAT166655.1;NONHSAT076456.2;NONHSAT179534.1;NONHSAT168470…
novel-mir-6407	0.887246	6	4019	4025	3	243	1	318	0	229	1	445	1	252	0	199	0	900	0	816	0	231	0	386	2.17481	CCGUCCGUCCGUCCGUGCGCGCGCGGCCGGGCCUCGGGGCGCGGCGGGGGCGGGGCCGCGUCGGGGCGGGCGGGCGCGCGGGC	((((.(((((((((((.(..((((((((.(.(((((........))))).)..))))))))..).))))))))))).))))..	CCGUCCGUCCGUCCGUGCGCGCG	UCGGGGCGGGCGGGCGCGCGGGC		NONHSAT194312.1;NONHSAT189178.1
novel-mir-11875	0.610791	4	3787	3791	0	513	1	607	0	406	1	738	0	526	0	737	0	11	1	9	1	128	0	112	1.39512	CAGGCUGGAGUGCAGUGGCGCGAUCUCCGCUCACUGUAAGCUCCGCCUUUC	.((((.((((((((((((.(((.....))))))))))..)))))))))...	CAGGCUGGAGUGCAGUGGCGCG	CUCACUGUAAGCUCCGCCUUUC	NONHSAT209806.1;NONHSAT191217.1;NONHSAT205575.1;NONHSAT211901.1;ENST00000608290.1|known|lincRNA;ENST00000360737.4|known|lincRNA;NONHSAT202268.1;ENST00000520980.2|known|antisense;NONHSAT209300.1;ENST00000607854.1|known|lincRNA;NONHSAT189456.1;NONHSAT217851.1;NONHSAT192880.1;NONHSAT223673.1;NONHSAT192054.1;ENST00000559003.5|known|antisense;NONHSAT188167.1;NONHSAT198240.1;NONHSAT183422.1;ENST0000057…	NONHSAT187739.1;NONHSAT202928.1;NONHSAT139162.2;NONHSAT036209.2;NONHSAT220034.1;NONHSAT192724.1;NONHSAT056017.2;NONHSAT188392.1;NONHSAT148307.1;NONHSAT201912.1;NONHSAT186659.1;NONHSAT182216.1;NONHSAT175931.1;NONHSAT169710.1;NONHSAT091956.2;NONHSAT202929.1;NONHSAT142537.2;NONHSAT022314.2;NONHSAT168813.1;NONHSAT180016.1;NONHSAT046904.2;NONHSAT016610.2;NONHSAT160365.1;NONHSAT034320.2;NONHSAT164940.1…
novel-mir-9085	0.967562	1237	2124	3361	143	46	173	64	101	38	113	42	156	42	144	28	0	2	0	4	90	813	317	1045	1.17119	CUAUACUUUCAGGAAUCAUUUCUAUAGUUUGUUACAAGAGAAGUUUCUCUGAAUGUGUAGAG	((((((.((((((((..((((((...((.....))...))))))))).))))).))))))..	CUAUACUUUCAGGAAUCAUUUCUAU	AGAAGUUUCUCUGAAUGUGUAGAG	ENST00000607547.2|novel|snoRNA;NONHSAT108423.2;ENST00000364880.2|known|snoRNA;ENST00000391249.2|novel|snoRNA;ENST00000384486.2|novel|snoRNA;ENST00000571722.3|known|snoRNA;ENST00000620446.1|known|snoRNA;NONHSAT018647.2;ENST00000362986.2|novel|snoRNA;ENST00000362899.2|novel|snoRNA;ENST00000363622.2|novel|snoRNA;ENST00000573866.2|known|lincRNA;NONHSAT127877.2;ENST00000628329.1|known|snoRNA;NONHSAT13…	ENST00000607547.2|novel|snoRNA;ENST00000588097.5|known|antisense;ENST00000364880.2|known|snoRNA;ENST00000363057.2|novel|snoRNA;ENST00000571722.3|known|snoRNA;ENST00000620446.1|known|snoRNA;NONHSAT088815.2;ENST00000362986.2|novel|snoRNA;ENST00000363622.2|novel|snoRNA;NONHSAT090712.2;ENST00000390880.2|novel|snoRNA;ENST00000628922.1|novel|snoRNA;ENST00000408534.2|novel|snoRNA;NONHSAT146422.2;ENST000…
novel-mir-16038	0.70027	3112	80	3192	233	5	288	12	191	11	329	11	260	13	301	26	979	1	480	0	26	0	25	1	0.919129	AUUGAAGGCUAAUUAGCAGUAUAACUAUAAAUAGUAAUGCUGCCAGUCUCCUUCAGA	..((((((...(((.(((((((.((((....)))).))))))).)))..))))))..	AUUGAAGGCUAAUUAGCAGUAU	AAUGCUGCCAGUCUCCUUCAGA	ENST00000384737.1|known|snoRNA;ENST00000626927.1|novel|miRNA	ENST00000384737.1|known|snoRNA;NONHSAT114006.2;ENST00000626927.1|novel|miRNA
novel-mir-2695	0.976459	3039	0	3039	487	0	430	0	270	0	264	0	441	0	263	0	9	0	4	0	495	0	376	0	1.60677	UGCAUAUGUAUAUAUAUACAUAUACAUAUGUGUGUGUGUGUGUGUGUGUGUG	..(((((((((((((((((((((((....)))))))))))))))))))))))	UGCAUAUGUAUAUAUAUACAUA	UGUGUGUGUGUGUGUGUGUGUG	NONHSAT166898.1;NONHSAT123074.2;NONHSAT209129.1;NONHSAT204404.1;NONHSAT146182.2;NONHSAT128202.2;NONHSAT120042.2;NONHSAT158302.1;NONHSAT212646.1;NONHSAT179455.1;NONHSAT216007.1;NONHSAT158359.1;NONHSAT139720.2;NONHSAT146183.2;NONHSAT174499.1;NONHSAT022112.2;NONHSAT139786.2;ENST00000419766.5|known|processed_transcript;NONHSAT216267.1;NONHSAT192303.1;NONHSAT213379.1;NONHSAT120043.2;NONHSAT079021.2;EN…	NONHSAT220709.1;NONHSAT221758.1;ENST00000427022.1|known|lincRNA;NONHSAT222327.1;NONHSAT216127.1;ENST00000627566.1|known|lincRNA;ENST00000573063.1|known|processed_transcript;NONHSAT222879.1;NONHSAT223879.1;NONHSAT221814.1;ENST00000570082.1|known|lincRNA;ENST00000427447.5|known|antisense;ENST00000445097.2|known|antisense;ENST00000503611.5|known|antisense;ENST00000460977.1|known|sense_overlapping;NO…
novel-mir-16078	0.94621	0	3020	3020	0	487	0	423	0	270	0	260	0	440	0	263	0	9	0	4	0	491	0	373	1.66504	UGUGUGUGUGUGUGUGUGUGUGUAUGAGAGCCAUAUAUAUAUAUAUAUAUAUG	.....(((((((((((((((((((((.....))))))))))))))))))))).	UGUGUGUGUGUGUGUGUGUGU	AUAUAUAUAUAUAUAUAUAUG	ENST00000618309.1|known|processed_transcript;NONHSAT220709.1;NONHSAT221758.1;mmu-miR-1187;ENST00000427022.1|known|lincRNA;NONHSAT222327.1;NONHSAT216127.1;ENST00000627566.1|known|lincRNA;ENST00000573063.1|known|processed_transcript;NONHSAT222879.1;NONHSAT223879.1;NONHSAT221814.1;ENST00000570082.1|known|lincRNA;ENST00000427447.5|known|antisense;ENST00000445097.2|known|antisense;ENST00000503611.5|kn…	ENST00000582639.1|novel|miRNA;NONHSAT175023.1;NONHSAT200453.1;NONHSAT217033.1;ENST00000408601.1|novel|miRNA;ENST00000590657.1|known|lincRNA;ENST00000450611.5|known|processed_transcript;NONHSAT176874.1;NONHSAT191819.1;NONHSAT223485.1;NONHSAT192475.1;NONHSAT196340.1;NONHSAT152798.1;NONHSAT172778.1;NONHSAT171897.1;ENST00000408310.1|novel|miRNA;NONHSAT090489.2;NONHSAT171943.1;NONHSAT039301.2;NONHSAT2…
novel-mir-26446	0.958866	0	2995	2995	0	476	0	435	0	265	0	265	0	438	0	257	0	9	0	4	0	486	0	360	1.35774	UGUGUGUGUGUGUGUGUGUGUGUGUCUGUGUACACGCACGUGUGCACACGCAGGAC	(.((((((((((((((((((((((......)))))))))))))))))))))).)..	UGUGUGUGUGUGUGUGUGUGU	GCACGUGUGCACACGCAGGAC	ENST00000618309.1|known|processed_transcript;NONHSAT220709.1;NONHSAT221758.1;mmu-miR-1187;ENST00000427022.1|known|lincRNA;NONHSAT222327.1;NONHSAT216127.1;ENST00000627566.1|known|lincRNA;ENST00000573063.1|known|processed_transcript;NONHSAT222879.1;NONHSAT223879.1;NONHSAT221814.1;ENST00000570082.1|known|lincRNA;ENST00000427447.5|known|antisense;ENST00000445097.2|known|antisense;ENST00000503611.5|kn…
novel-mir-37736	0.988876	0	2981	2981	0	485	0	425	0	263	0	268	0	434	0	255	0	9	0	4	0	483	0	355	1.5747	UGUGUGUGUGUGUGUGUGUGUGUGUCUGUGUGUGCGUGCACGUGUGUGCGCGGGUGCACAUGCAUAUU	...................((((((.(((((((.(((((((....))))))).))))))).)))))).	UGUGUGUGUGUGUGUGUGUGU	GCGCGGGUGCACAUGCAUAUU	ENST00000618309.1|known|processed_transcript;NONHSAT220709.1;NONHSAT221758.1;mmu-miR-1187;ENST00000427022.1|known|lincRNA;NONHSAT222327.1;NONHSAT216127.1;ENST00000627566.1|known|lincRNA;ENST00000573063.1|known|processed_transcript;NONHSAT222879.1;NONHSAT223879.1;NONHSAT221814.1;ENST00000570082.1|known|lincRNA;ENST00000427447.5|known|antisense;ENST00000445097.2|known|antisense;ENST00000503611.5|kn…
novel-mir-660	0.538051	48	2697	2745	1	17	5	35	2	18	10	22	4	16	2	38	0	1454	0	658	7	232	17	207	1.25189	AGUCUCGCUCUGUCGCCCAGGUAGGAGUGCAGUGGCGCGAUCUCGGCUCACUGCUGCCUUCCACCUCUGGGCUCAAGCGAUCCUCC	....(((((.((..((((((((.((((.((((((((.((....)))).))))))...)))).)))..))))).)))))))......	AGUCUCGCUCUGUCGCCCAGGU	CUCUGGGCUCAAGCGAUCCUCC	NONHSAT216632.1;NONHSAT183957.1;NONHSAT192373.1;NONHSAT184277.1;NONHSAT211972.1;NONHSAT187205.1;ENST00000602772.5|known|lincRNA;NONHSAT213363.1;ENST00000612546.1|novel|misc_RNA;NONHSAT208598.1;ENST00000618020.1|known|antisense;NONHSAT207159.1;NONHSAT215080.1;NONHSAT210414.1;ENST00000608495.1|known|lincRNA;ENST00000627964.1|novel|misc_RNA;ENST00000547793.3|novel|misc_RNA;ENST00000630404.1|known|an…	NONHSAT197112.1;NONHSAT192010.1;NONHSAT199289.1;NONHSAT153056.1;ENST00000471607.3|known|misc_RNA;NONHSAT170905.1;NONHSAT167160.1;NONHSAT180093.1;NONHSAT136026.2;NONHSAT101044.2;NONHSAT224325.1;NONHSAT216202.1;ENST00000464331.3|known|misc_RNA;NONHSAT173552.1;NONHSAT181728.1;NONHSAT117849.2;ENST00000596366.1|known|processed_transcript;ENST00000629939.1|known|antisense;ENST00000431605.1|known|proces…
novel-mir-36279	0.951064	11	2696	2707	1	374	0	427	1	283	0	538	0	377	0	533	0	9	0	8	4	76	5	71	1.23993	CAGGCUGGAGUGCAGUGGCGCGAUCAUGGCUCAUUGCAGCCCUGACCUCCCAGUCUCAA	.(((((((((..(((.((((((((........))))).))))))..)).)))))))...	CAGGCUGGAGUGCAGUGGCGCGA	GCAGCCCUGACCUCCCAGUCUCAA	NONHSAT209806.1;NONHSAT191217.1;NONHSAT205575.1;NONHSAT211901.1;NONHSAT182591.1;ENST00000608290.1|known|lincRNA;ENST00000360737.4|known|lincRNA;NONHSAT202268.1;ENST00000520980.2|known|antisense;NONHSAT209300.1;ENST00000607854.1|known|lincRNA;NONHSAT189456.1;NONHSAT217851.1;NONHSAT192880.1;NONHSAT223673.1;NONHSAT192054.1;ENST00000559003.5|known|antisense;NONHSAT188167.1;NONHSAT198240.1;NONHSAT1834…	NONHSAT158780.1
novel-mir-30056	0.961144	14	2686	2700	0	489	0	544	0	232	1	417	0	353	0	269	0	9	0	2	5	236	8	135	1.11726	GUCCCUGUAUUCGAAAGUGAUCGUGGGCUGCCUUUGCCCUGGUCAUUGAUAGUGCAGGGAGAG	.((((((((((....((((((((.((((.......))))))))))))...))))))))))...	GUCCCUGUAUUCGAAAGUGAUCGUG	UGGUCAUUGAUAGUGCAGGGAGAG	ENST00000439232.2|known|snoRNA;ENST00000364546.1|known|snoRNA	ENST00000364523.1|novel|snoRNA;ENST00000439232.2|known|snoRNA;ENST00000364729.1|known|snoRNA;ENST00000364546.1|known|snoRNA;ENST00000364642.1|known|snoRNA;NONHSAT189648.1;ENST00000363484.1|known|snoRNA
novel-mir-25681	0.728489	2504	41	2545	307	1	403	4	264	1	650	2	325	2	294	1	2	0	1	0	95	11	163	19	1.5229	GGCAUGCCUGUAGCCCCAGCUACUCUGGAUGCUGAGGCGGGAGAGUCGUUUGAGCUCAGGAGCUCUGGGGCUGUAGUGCGCUCUGCCG	(((((((((((((((((((...((((.((.(((.((((((.....)))))).))))).))))..)))))))))))).)))...)))).	GGCAUGCCUGUAGCCCCAGCUA	GGGCUGUAGUGCGCUCUGCCG	ENST00000355430.4|known|antisense;NONHSAT196492.1;ENST00000546682.5|known|processed_transcript;ENST00000625310.1|known|lincRNA;NONHSAT187606.1;NONHSAT204627.1;ENST00000484401.2|known|misc_RNA;ENST00000538624.1|known|antisense;ENST00000512693.1|known|lincRNA;ENST00000586432.5|known|antisense;ENST00000427035.1|known|lincRNA;ENST00000317114.1|known|antisense;NONHSAT207947.1;NONHSAT185435.1;NONHSAT21…	NONHSAT058730.2;ENST00000610674.1|novel|misc_RNA;ENST00000487762.3|known|misc_RNA;ENST00000461926.3|known|misc_RNA;NONHSAT115014.2;NONHSAT092776.2;ENST00000493013.3|known|misc_RNA;ENST00000585237.2|known|misc_RNA;NONHSAT036749.2;NONHSAT003845.2;ENST00000467883.3|known|misc_RNA;NONHSAT130197.2;ENST00000581458.2|known|misc_RNA;ENST00000479428.3|known|misc_RNA;ENST00000496780.3|known|misc_RNA;NONHSA…
novel-mir-30391	0.907013	2354	0	2354	363	0	318	0	198	0	215	0	313	0	203	0	9	0	4	0	429	0	302	0	1.41334	UUCACAGACACGCUACAGAGGCAGCUGCUGUUAGCUGUGUGUGUGUGUGUGUGUGUGUG	..((((.((((((((((.(.(((((((....))))))).).)))).)))))).))))..	UUCACAGACACGCUACAGAGGCA	UGUGUGUGUGUGUGUGUGUGUG		NONHSAT220709.1;NONHSAT221758.1;ENST00000427022.1|known|lincRNA;NONHSAT222327.1;NONHSAT216127.1;ENST00000627566.1|known|lincRNA;ENST00000573063.1|known|processed_transcript;NONHSAT222879.1;NONHSAT223879.1;NONHSAT221814.1;ENST00000570082.1|known|lincRNA;ENST00000427447.5|known|antisense;ENST00000445097.2|known|antisense;ENST00000503611.5|known|antisense;ENST00000460977.1|known|sense_overlapping;NO…
novel-mir-5408	0.858218	0	2306	2306	0	350	0	324	0	196	0	201	0	326	0	202	0	7	0	3	0	397	0	300	1.39266	UGUGUGUGUGUGUGUGUGUGUGUAUAUGUAAUACUCUCUACUCCAUAUAUAUAUAUAUG	((((((((((((((.(((.(.((((.....)))).)..)))..))))))))))))))..	UGUGUGUGUGUGUGUGUGUGUG	CUCUACUCCAUAUAUAUAUAUAUG	NONHSAT220709.1;NONHSAT221758.1;ENST00000427022.1|known|lincRNA;NONHSAT222327.1;NONHSAT216127.1;ENST00000627566.1|known|lincRNA;ENST00000573063.1|known|processed_transcript;NONHSAT222879.1;NONHSAT223879.1;NONHSAT221814.1;ENST00000570082.1|known|lincRNA;ENST00000427447.5|known|antisense;ENST00000445097.2|known|antisense;ENST00000503611.5|known|antisense;ENST00000460977.1|known|sense_overlapping;NO…
novel-mir-6121	0.914966	0	2289	2289	0	351	0	321	0	199	0	199	0	323	0	196	0	7	0	3	0	393	0	297	1.68945	UGUGUGUGUGUGUGUGUGUGUGUAUACUGUGUCUAUGUGUGUGUGUGUAUAUAUAUAGUGUAUAUAAAUAUACAUAGUUUGUGCAUAUAUAUGUAUAUAUGCAUAUAUACU	.(((((((((((((((((((((((((.(((..((((((((((.(((((((((.....))))))))).)))))))))).....)))))))))))))))))))))))))))).	UGUGUGUGUGUGUGUGUGUGUG	UAUGUAUAUAUGCAUAUAUACU	NONHSAT220709.1;NONHSAT221758.1;ENST00000427022.1|known|lincRNA;NONHSAT222327.1;NONHSAT216127.1;ENST00000627566.1|known|lincRNA;ENST00000573063.1|known|processed_transcript;NONHSAT222879.1;NONHSAT223879.1;NONHSAT221814.1;ENST00000570082.1|known|lincRNA;ENST00000427447.5|known|antisense;ENST00000445097.2|known|antisense;ENST00000503611.5|known|antisense;ENST00000460977.1|known|sense_overlapping;NO…	NONHSAT197909.1;ENST00000624215.1|known|antisense;NONHSAT209965.1;NONHSAT153392.1;NONHSAT165179.1;NONHSAT167607.1;ENST00000408737.1|novel|miRNA;NONHSAT179249.1;NONHSAT201682.1;NONHSAT183583.1;NONHSAT102257.2;NONHSAT192960.1;NONHSAT179455.1;NONHSAT198366.1;NONHSAT155851.1;ENST00000424389.1|known|processed_transcript;NONHSAT219566.1;NONHSAT212310.1;NONHSAT152466.1;NONHSAT203385.1;NONHSAT155850.1;NO…
novel-mir-6682	0.870398	2	2126	2128	1	329	0	292	0	171	1	183	0	296	0	175	0	8	0	5	0	378	0	289	1.80203	UGUGUGUGUGUGUGUGUGUGUGUAUAUAUCCACACACAUAUAUAUAUGUGUGGAUAUAUAUACGCGCAUAUAUAUGCAUAUAUAUGU	((((((((((((((((((((((((((((((((((((.((....)).)))))))))))))))))))))))))))))))))))).....	UGUGUGUGUGUGUGUGUGUGUG	AUAUAUAUGCAUAUAUAUGU	NONHSAT220709.1;NONHSAT221758.1;ENST00000427022.1|known|lincRNA;NONHSAT222327.1;NONHSAT216127.1;ENST00000627566.1|known|lincRNA;ENST00000573063.1|known|processed_transcript;NONHSAT222879.1;NONHSAT223879.1;NONHSAT221814.1;ENST00000570082.1|known|lincRNA;ENST00000427447.5|known|antisense;ENST00000445097.2|known|antisense;ENST00000503611.5|known|antisense;ENST00000460977.1|known|sense_overlapping;NO…	NONHSAT201075.1;ENST00000527818.1|known|antisense;NONHSAT099742.2;NONHSAT179991.1;NONHSAT153781.1;NONHSAT120042.2;NONHSAT048153.2;NONHSAT185437.1;ENST00000635687.1|known|lincRNA;ENST00000430963.5|known|antisense;NONHSAT199332.1;NONHSAT103685.2;NONHSAT201653.1;NONHSAT055408.2;NONHSAT213379.1;NONHSAT129479.2;NONHSAT176510.1;NONHSAT187413.1;NONHSAT221713.1;ENST00000401164.2|novel|miRNA;NONHSAT167635…
novel-mir-25205	0.992273	629	1478	2107	15	206	14	259	10	122	14	461	18	211	9	184	308	13	236	10	2	1	3	11	1.71559	GGCGGCGGAGGCGGCGGUGGCGGCAGCGGUUGUUCCUGCCUCUCCGCCACCUCCACCGCGG	.((((.(((((.(((((.((.(((((.((....))))))))).))))).))))).))))..	GGCGGCGGAGGCGGCGGUGGCGG	CUCUCCGCCACCUCCACCGCGG	NONHSAT203290.1;NONHSAT193357.1;ENST00000611393.1|novel|miRNA;ENST00000617883.1|novel|miRNA;NONHSAT096285.2;ENST00000443469.1|known|antisense;NONHSAT075709.2;NONHSAT190636.1;NONHSAT157366.1;NONHSAT104113.2;NONHSAT138911.2;NONHSAT119697.2;ENST00000563328.4|known|antisense;NONHSAT138908.2;NONHSAT021728.2;ENST00000523790.1|known|antisense;NONHSAT119698.2;ENST00000610686.1|novel|miRNA;NONHSAT138907.2…	ENST00000610686.1|novel|miRNA
novel-mir-25192	0.720744	0	2095	2095	0	277	0	269	0	233	0	292	0	288	0	347	0	11	0	17	0	163	0	198	1.18346	AAGUGCUGGGAUUACAGGUGUGAGCCACCUCGCCCGGCCUAAAUCUGUGUUCCUAUAUUUGU	(((((.(((((.(((((((....(((.........)))....))))))).))))))))))..	AAGUGCUGGGAUUACAGGUGUGAGC	CUAAAUCUGUGUUCCUAUAUUUGU	ENST00000626786.2|known|lincRNA;ENST00000571302.1|known|sense_overlapping;NONHSAT219432.1;ENST00000507794.2|known|antisense;NONHSAT214785.1;NONHSAT223110.1;NONHSAT221190.1;ENST00000626770.1|known|antisense;NONHSAT212009.1;NONHSAT212681.1;ENST00000445770.3|known|lincRNA;NONHSAT216202.1;NONHSAT212789.1;NONHSAT210357.1;NONHSAT221364.1;NONHSAT219476.1;NONHSAT219218.1;ENST00000429998.3|known|processed…
novel-mir-2584	0.996531	1971	0	1971	304	0	278	0	162	0	174	0	275	0	158	0	8	0	5	0	347	0	260	0	1.56606	UGCAUAUGUAUAUAUAUACAUAUACAUAUAUGUGUGUAUGUGUAUGUGUGUGUGUGUGUGUGUGUG	.((((((((((((((((((((((((((((((....)))))))))))))))))))))))))))))).	UGCAUAUGUAUAUAUAUACAUA	UGUGUGUGUGUGUGUGUGUGUG	NONHSAT166898.1;NONHSAT123074.2;NONHSAT209129.1;NONHSAT204404.1;NONHSAT146182.2;NONHSAT128202.2;NONHSAT120042.2;NONHSAT158302.1;NONHSAT212646.1;NONHSAT179455.1;NONHSAT216007.1;NONHSAT158359.1;NONHSAT139720.2;NONHSAT146183.2;NONHSAT174499.1;NONHSAT022112.2;NONHSAT139786.2;ENST00000419766.5|known|processed_transcript;NONHSAT216267.1;NONHSAT192303.1;NONHSAT213379.1;NONHSAT120043.2;NONHSAT079021.2;EN…	NONHSAT220709.1;NONHSAT221758.1;ENST00000427022.1|known|lincRNA;NONHSAT222327.1;NONHSAT216127.1;ENST00000627566.1|known|lincRNA;ENST00000573063.1|known|processed_transcript;NONHSAT222879.1;NONHSAT223879.1;NONHSAT221814.1;ENST00000570082.1|known|lincRNA;ENST00000427447.5|known|antisense;ENST00000445097.2|known|antisense;ENST00000503611.5|known|antisense;ENST00000460977.1|known|sense_overlapping;NO…
novel-mir-31808	0.995298	1928	12	1940	25	0	32	2	22	0	27	2	13	4	22	1	1086	3	645	0	31	0	25	0	0.944124	AAUUACAGAUUGUCUCAGAGAAAACAAAUGAGUUACUCUCUCGGACAAGCUGUAGGUC	..((((((.((((((.(((((.(((......)))..))))).)))))).))))))...	AAUUACAGAUUGUCUCAGAGA	UCUCUCGGACAAGCUGUAGGUC	NONHSAT184170.1;NONHSAT184171.1
novel-mir-10707	0.74504	1905	2	1907	288	0	275	0	166	0	185	0	179	0	120	0	55	0	25	0	278	1	334	1	1.66193	GACGGGACGGGGACGGGCGGUGGUCUCCCAAAUCCGGCCCCCUCCUCCCCGCGCCGCCG	(.(((..((((((.(((.((.((((..........)))))).)))))))))..))).).	GACGGGACGGGGACGGGCGGUGGU	CCCCUCCUCCCCGCGCCGCCG		NONHSAT132809.2;ENST00000494911.5|known|antisense;NONHSAT132807.2;NONHSAT018658.2;ENST00000419640.1|known|lincRNA;NONHSAT220910.1;NONHSAT018659.2;NONHSAT132808.2
novel-mir-2700	0.549931	1188	646	1834	65	90	83	96	41	76	126	101	131	99	132	108	606	36	1	32	0	4	3	4	1.43839	AAAAGUAAUGGCAGUUUUUGUUAUUAAAACAAAACAAAACAAACAUAAAACAAACGGCAAAAGCCGCCAUUACUUUUGCACCAA	((((((((((((.(((((((((.................................))))))))).)))))))))))).......	AAAAGUAAUGGCAGUUUUUGU	CCGCCAUUACUUUUGCACCAA	ENST00000620629.1|novel|miRNA;NONHSAT194833.1;ENST00000410264.2|novel|miRNA;ENST00000581313.1|novel|miRNA;ENST00000408404.1|known|miRNA;ENST00000616217.1|novel|miRNA;ENST00000583581.1|novel|miRNA;ENST00000410699.3|novel|miRNA;ENST00000584930.1|novel|miRNA;ENST00000408456.1|novel|miRNA;NONHSAT224333.1;ENST00000616665.1|novel|miRNA;NONHSAT222462.1;NONHSAT163639.1;ENST00000615026.1|novel|miRNA;NONHS…	ENST00000408404.1|known|miRNA;ENST00000408630.3|novel|miRNA;NONHSAT189294.1;ENST00000401226.2|novel|miRNA;ENST00000408345.2|novel|miRNA;ENST00000408430.1|novel|miRNA;ENST00000408251.1|novel|miRNA;ENST00000408531.1|novel|miRNA;NONHSAT006664.2;ENST00000582387.1|novel|miRNA;ENST00000390736.3|novel|miRNA;ENST00000516566.1|novel|miRNA;ENST00000401198.2|novel|miRNA;ENST00000617315.1|novel|miRNA;ENST000…
novel-mir-37463	0.995594	0	1831	1831	0	275	0	244	0	150	0	156	0	259	0	156	0	6	0	2	0	332	0	251	1.48546	UGUGUGUGUGUGUGUGUGUGUACAUAUAUACACACAUAUAUACACAUAUAUA	((((((((((((((((((((((......))))))))))))))))))))))..	UGUGUGUGUGUGUGUGUGUGU	ACACAUAUAUACACAUAUAUA	ENST00000618309.1|known|processed_transcript;NONHSAT220709.1;NONHSAT221758.1;mmu-miR-1187;ENST00000427022.1|known|lincRNA;NONHSAT222327.1;NONHSAT216127.1;ENST00000627566.1|known|lincRNA;ENST00000573063.1|known|processed_transcript;NONHSAT222879.1;NONHSAT223879.1;NONHSAT221814.1;ENST00000570082.1|known|lincRNA;ENST00000427447.5|known|antisense;ENST00000445097.2|known|antisense;ENST00000503611.5|kn…	NONHSAT157553.1;NONHSAT150882.1;NONHSAT004152.2;NONHSAT206102.1;ENST00000514986.1|known|processed_transcript;NONHSAT167607.1;ENST00000450611.5|known|processed_transcript;NONHSAT207237.1;NONHSAT202474.1;NONHSAT048153.2;NONHSAT193677.1;NONHSAT004720.2;ENST00000626826.1|known|macro_lncRNA;ENST00000514298.1|known|processed_transcript;NONHSAT154983.1;NONHSAT218827.1;NONHSAT155273.1;NONHSAT197875.1;NON…
novel-mir-21093	0.551402	1818	0	1818	322	0	321	0	141	0	502	0	239	0	217	0	22	0	25	0	9	0	20	0	1.98131	CACGCACGCCCAGCGCUGACCCGCCAGGUCGGGGUCUCACCACUGGCGGUGGCGGCGGCGGCGGCG	..(((.((((...(((((.((((((((...((.......)).))))))).).)))))..)))))))	CACGCACGCCCAGCGCUGACCCGCCA	GCGGUGGCGGCGGCGGCGGCG		NONHSAT193357.1;NONHSAT200111.1;NONHSAT096285.2;ENST00000488805.5|known|antisense;NONHSAT183416.1;NONHSAT066811.2;NONHSAT149139.1;NONHSAT073225.2;NONHSAT115567.2;NONHSAT172882.1;NONHSAT151376.1;NONHSAT104142.2;NONHSAT159752.1;NONHSAT155983.1;ENST00000584443.1|novel|miRNA;NONHSAT166655.1;NONHSAT076456.2;NONHSAT168470.1;NONHSAT023647.2;ENST00000598149.5|known|processed_transcript;NONHSAT121704.2;NO…
novel-mir-10365	0.807853	868	901	1769	98	130	173	127	60	99	53	196	108	141	142	159	146	12	88	9	0	13	0	15	1.35593	GGCUGGUCUGAGUGCAGUGGUGUUUACAAUUGAUCACAACCAGUUACAGGUUUCUUGGUUCCUUUCCACUCCCACUGCUUCAUCUGACUAGCC	((((((((((((.(((((((...........(((((.((((.......))))...)))))...........)))))))))))...))))))))	GGCUGGUCUGAGUGCAGUGGUGUU	UCCCACUGCUUCAUCUGACUAGCC	ENST00000362835.1|novel|misc_RNA;ENST00000579799.1|novel|misc_RNA;ENST00000365014.1|novel|misc_RNA;ENST00000384187.1|novel|misc_RNA;ENST00000365312.1|novel|misc_RNA;ENST00000580051.1|novel|misc_RNA;NONHSAT207254.1;ENST00000384312.1|novel|misc_RNA;ENST00000384333.1|novel|misc_RNA;ENST00000515983.1|novel|misc_RNA;ENST00000627255.1|novel|misc_RNA;ENST00000580300.1|novel|misc_RNA;ENST00000363220.1|no…	ENST00000570889.1|novel|misc_RNA;ENST00000364684.1|novel|misc_RNA;ENST00000364714.1|novel|misc_RNA;ENST00000363215.1|novel|misc_RNA;ENST00000384467.1|novel|misc_RNA;ENST00000362572.1|novel|misc_RNA;ENST00000364052.1|novel|misc_RNA;ENST00000365606.1|novel|misc_RNA;ENST00000384506.1|novel|misc_RNA;ENST00000384312.1|novel|misc_RNA;ENST00000365512.1|novel|misc_RNA;ENST00000364112.1|novel|misc_RNA;ENS…
novel-mir-8192	0.573836	0	1750	1750	0	262	0	236	0	148	0	153	0	250	0	143	0	6	0	2	0	318	0	232	1.7127	UGUGUGUGUGUGUGUGUGUGUGUAUAUAUAUAUAUAUAUAUAUAUAUACACACACAAA	((((((((((((((((((((((((((....))))))))))))))))))))))))))..	UGUGUGUGUGUGUGUGUG	UAUAUAUACACACACAAA	ENST00000618309.1|known|processed_transcript;NONHSAT220709.1;NONHSAT221758.1;mmu-miR-1187;ENST00000450611.5|known|processed_transcript;NONHSAT222327.1;NONHSAT216127.1;ENST00000629776.1|known|lincRNA;ENST00000627566.1|known|lincRNA;ENST00000573063.1|known|processed_transcript;NONHSAT222879.1;NONHSAT223879.1;NONHSAT221814.1;ENST00000427447.5|known|antisense;ENST00000445097.2|known|antisense;ENST000…	NONHSAT199223.1;NONHSAT164977.1;NONHSAT183649.1;NONHSAT158996.1;NONHSAT223458.1;ENST00000566582.1|known|lincRNA;NONHSAT201531.1;NONHSAT224082.1;NONHSAT212686.1;NONHSAT139713.2;NONHSAT011597.2;NONHSAT173153.1;NONHSAT173898.1;ENST00000568095.5|known|lincRNA;NONHSAT224286.1;NONHSAT202605.1;NONHSAT059792.2;NONHSAT214390.1;ENST00000585165.1|novel|miRNA;NONHSAT139793.2;NONHSAT069053.2;NONHSAT059793.2;N…
novel-mir-8253	0.876521	1716	0	1716	5	0	13	0	9	0	19	0	11	0	8	0	1078	0	565	0	3	0	5	0	1.73645	GGCGGGCGGAGCGCGGCGCGUGGGGCUCGCCAUUAGCCGUCGCUCCGCUUCGCCAU	(((((((((((((((((..((((......))))..)))).)))))))).)))))..	GGCGGGCGGAGCGCGGCGCGUG	UUAGCCGUCGCUCCGCUUCGCCAU
novel-mir-36616	0.997121	260	1431	1691	48	276	54	303	31	140	43	276	33	249	51	187	0	0	0	0	0	0	0	0	1.0914	UAGCAAGGGCUCCGGAAGGUCAUCCUUGGGCCGGAUGACCUUCCAGAGUCCUUGCCA	..((((((((((.((((((((((((.......)))))))))))).))))))))))..	UAGCAAGGGCUCCGGAAGGUCA	UGACCUUCCAGAGUCCUUGCCA
novel-mir-10628	0.716989	1654	25	1679	15	1	17	1	11	0	21	0	14	0	27	0	724	10	682	12	75	0	68	1	1.40168	UGAGGCAGGAGAAUCGCAUUGAACCUGAGAGGCAGAGGUUGCAGUGGCACGAUCUCAGGUCACUGCAACCUCUGCCUCCGGUAUUCAAGCGAUUCUCCUGCCUCAGCCUUU	(((((((((((((((((.(((((.(((.((((((((((((((((((((.(.......))))))))))))))))))))))))..))))))))))))))))))))))......	UGAGGCAGGAGAAUCGCAUUG	AUUCUCCUGCCUCAGCCUUU	ENST00000624072.1|known|antisense;NONHSAT094530.2;NONHSAT138359.2;NONHSAT066034.2;NONHSAT161725.1;NONHSAT089980.2;NONHSAT076705.2;NONHSAT025397.2;ENST00000366384.4|novel|misc_RNA;ENST00000553843.5|known|antisense;NONHSAT179860.1;NONHSAT224158.1;NONHSAT212394.1;NONHSAT221040.1;NONHSAT025398.2;ENST00000515614.2|known|lincRNA;ENST00000623959.1|known|antisense;NONHSAT214897.1;NONHSAT179831.1;NONHSAT2…	ENST00000517884.1|known|antisense;ENST00000596643.5|known|lincRNA;ENST00000597357.1|known|antisense;ENST00000608346.1|known|antisense;ENST00000629324.2|known|lincRNA;ENST00000612546.1|novel|misc_RNA;ENST00000610965.1|novel|misc_RNA;ENST00000618020.1|known|antisense;NONHSAT175518.1;NONHSAT214855.1;NONHSAT170677.1;ENST00000621282.4|known|antisense;NONHSAT221190.1;NONHSAT149159.1;ENST00000584410.2|k…
novel-mir-32972	0.993983	0	1627	1627	0	61	0	127	0	52	0	78	0	76	0	62	0	683	0	480	0	3	0	5	1.4653	UAUCCGCUGGCUUACUCUCUCUCGGUUGUCCUCUCCGCUGGGGAGGGAGUGAGGCGCGGGUGCC	(((((((.(.((((((((((((((((.(......).))).))))))))))))).))))))))..	UAUCCGCUGGCUUACUCUCUCU	AGGGAGUGAGGCGCGGGUGCC
novel-mir-36880	0.984398	51	1470	1521	11	320	9	342	6	215	11	235	9	201	5	149	0	3	0	4	0	1	0	0	1.50455	UCCUCCUAGCUCUGUCUUUCCAGUAGUGUGUCAGUUUAUAAAUCAAUUGGAAGGGCAGAAGCCAGGAGGAAGU	(((((((.((((((((((((((((..((((......)))).....))))))))))))).))).)))))))...	UCCUCCUAGCUCUGUCUUUCCA	AAGGGCAGAAGCCAGGAGGAAGU
novel-mir-5944	0.995163	0	1402	1402	0	195	0	179	0	102	0	134	0	166	0	113	0	7	0	3	0	296	0	207	1.5915	UGUGUGUGUGUGUGUGUGUGUGAGCGCGCGCGUGCGCGCACACCCACACGCACACACAAA	((((((((((((((.(((((((.((((....)))).))))))).))))))))))))))..	UGUGUGUGUGUGUGUGUGUGUG	CACACCCACACGCACACACAAA	NONHSAT220709.1;NONHSAT221758.1;ENST00000427022.1|known|lincRNA;NONHSAT222327.1;NONHSAT216127.1;ENST00000627566.1|known|lincRNA;ENST00000573063.1|known|processed_transcript;NONHSAT222879.1;NONHSAT223879.1;NONHSAT221814.1;ENST00000570082.1|known|lincRNA;ENST00000427447.5|known|antisense;ENST00000445097.2|known|antisense;ENST00000503611.5|known|antisense;ENST00000460977.1|known|sense_overlapping;NO…	ENST00000422956.6|known|processed_transcript;NONHSAT190024.1;NONHSAT223484.1;ENST00000529841.5|known|lincRNA;NONHSAT098528.2;NONHSAT214364.1;NONHSAT040303.2;NONHSAT161366.1;NONHSAT180521.1;NONHSAT169227.1;NONHSAT174443.1;NONHSAT216399.1;NONHSAT161933.1;NONHSAT187596.1;NONHSAT210117.1;NONHSAT208343.1;NONHSAT112759.2;NONHSAT223485.1;ENST00000626826.1|known|macro_lncRNA;NONHSAT199469.1;NONHSAT218302…
novel-mir-8496	0.897675	1378	4	1382	112	1	131	0	63	0	107	1	57	2	78	0	413	0	405	0	3	0	9	0	1.61043	AGGGGCGCAGGCGGGAGGGCGGCGGGGCUGAGCGCGCCCUCCGUGCUGCGUCCCUCG	((((((((((...((((((((((........)).))))))))...))))))))))..	AGGGGCGCAGGCGGGAGGGCG	CCCUCCGUGCUGCGUCCCUCG	NONHSAT161775.1;NONHSAT163236.1
novel-mir-21430	0.772111	0	1359	1359	0	184	0	188	0	87	0	289	0	159	0	106	0	109	0	182	0	20	0	35	1.99577	GGCGGCGGCGGCGGCGGGGGGACCCGGGGCCCCGCCCGCCCGCCGGCCGCCUGCCGCCGC	((((((((((((((((((.((...(((....))).)).)))))).)))))).))))))..	GGCGGCGGCGGCGGCGGGGG	CCCGCCGGCCGCCUGCCGCCGC	NONHSAT193357.1;NONHSAT105822.2;NONHSAT200111.1;NONHSAT096285.2;NONHSAT070438.2;NONHSAT115567.2;NONHSAT205125.1;NONHSAT105843.2;NONHSAT105839.2;hsa-miR-3960;NONHSAT159262.1;NONHSAT105827.2;NONHSAT174834.1;NONHSAT150478.1;NONHSAT203710.1;NONHSAT105840.2;NONHSAT175196.1;NONHSAT203712.1;NONHSAT152437.1;NONHSAT203709.1;ENST00000612047.1|novel|miRNA;NONHSAT106528.2;NONHSAT142635.2;NONHSAT175911.1;ENST…	ENST00000564834.1|known|lincRNA;NONHSAT124273.2
novel-mir-33991	0.995118	1176	168	1344	86	9	109	9	108	10	147	5	73	3	132	11	10	1	5	0	196	57	310	63	1.5016	ACAGGUGUGAGCCACUGUGCCUGGCUCCACCUAAUGUUUUCAUUCAGGACUAAAUGAAACAUAAAUGAAGAUAAAUGGGCCAGUCGCGGUGGCUCACGCCUGUAAUC	(((((((((((((((((((.(((((.(((.....((((((((((((........))).......)))))))))..)))))))).)))))))))))))))))))....	ACAGGUGUGAGCCACUGUGCCUGGC	CGCGGUGGCUCACGCCUGUAAUC	NONHSAT220317.1;NONHSAT152204.1;ENST00000527818.1|known|antisense;NONHSAT069843.2;ENST00000578660.1|known|processed_transcript;ENST00000445300.1|known|lincRNA;ENST00000453082.5|known|processed_transcript;NONHSAT220371.1;NONHSAT156262.1;ENST00000438238.1|known|antisense;ENST00000619492.1|known|sense_intronic;NONHSAT164186.1;NONHSAT179662.1;NONHSAT184403.1;NONHSAT222909.1;ENST00000626527.1|known|an…	NONHSAT196492.1;ENST00000517884.1|known|antisense;NONHSAT216632.1;NONHSAT210473.1;ENST00000508313.1|known|lincRNA;ENST00000608290.1|known|lincRNA;ENST00000431826.1|known|processed_transcript;NONHSAT205206.1;NONHSAT201981.1;ENST00000504332.1|known|antisense;ENST00000621282.4|known|antisense;NONHSAT207801.1;NONHSAT195327.1;NONHSAT217165.1;ENST00000628757.2|known|processed_transcript;ENST00000474963…
novel-mir-38534	0.926962	1131	200	1331	98	20	157	30	89	17	98	13	103	12	107	17	79	1	54	0	170	32	176	58	1.15027	AGAAUUGCUUGAACCUGGGAGGUGGAGGGUGCAAUGAGAUUGGCUCACAGCAAUCUCUUCCUCUCGGGUUCAAGUGAUUCUCCUGCCUC	((((((((((((((((((((((.(((((.(((..((((.....))))..))).))))).))))))))))))))))))))))........	AGAAUUGCUUGAACCUGGG	GUUCAAGUGAUUCUCCUGCCUC	ENST00000500276.6|known|antisense;NONHSAT211333.1;NONHSAT216668.1;ENST00000590435.5|known|processed_transcript;ENST00000612546.1|novel|misc_RNA;ENST00000610965.1|novel|misc_RNA;NONHSAT210511.1;NONHSAT210492.1;NONHSAT193109.1;NONHSAT204316.1;NONHSAT192995.1;NONHSAT192475.1;NONHSAT210684.1;ENST00000611604.2|known|antisense;ENST00000428865.2|known|antisense;NONHSAT203563.1;NONHSAT203402.1;NONHSAT203…	ENST00000507424.1|known|lincRNA;ENST00000609293.1|known|lincRNA;NONHSAT207285.1;ENST00000509399.1|known|lincRNA;NONHSAT205316.1;ENST00000611316.1|known|lincRNA;NONHSAT206749.1;NONHSAT216664.1;ENST00000525114.1|known|lincRNA;NONHSAT217810.1;ENST00000520980.2|known|antisense;ENST00000520562.1|known|antisense;NONHSAT221190.1;NONHSAT222959.1;NONHSAT207801.1;NONHSAT218580.1;NONHSAT216370.1;NONHSAT2117…
novel-mir-24963	0.991819	0	1310	1310	0	142	0	130	0	109	0	154	0	144	0	153	0	18	0	11	0	205	0	244	1.25685	GCUGGGAUUACAGGCGUGAGCCACCCCGCCCUGCCAACAACCCAAGUUUGCCUGGCGCAGUGGCUCUGCCUGUAAUCUCAGCUG	((((((((((((((((.(((((((..((((..((.(((.......))).))..))))..)))))))))))))))))))))))..	GCUGGGAUUACAGGCGUGAGCC	CUCUGCCUGUAAUCUCAGCUG	NONHSAT222950.1;NONHSAT216632.1;ENST00000434516.1|known|antisense;ENST00000501381.3|known|antisense;ENST00000592413.2|known|antisense;NONHSAT224258.1;ENST00000618020.1|known|antisense;ENST00000458003.1|known|antisense;ENST00000582536.1|known|antisense;ENST00000504332.1|known|antisense;ENST00000602042.1|known|antisense;NONHSAT222959.1;NONHSAT216370.1;NONHSAT217165.1;ENST00000556225.1|known|antisen…	ENST00000432452.2|known|lincRNA;ENST00000618285.1|known|lincRNA;ENST00000625198.1|known|lincRNA;ENST00000563775.1|known|antisense;ENST00000525043.4|known|lincRNA
novel-mir-33020	0.965299	277	964	1241	1	63	3	66	1	45	3	77	1	81	0	79	130	304	136	156	0	40	2	53	1.73722	UCCGGUAGGGUUCGGGCCUUCCGGAUGCGGCUUGGGCGCUCUUCGGGGACCUCCGUGGCGCGGAAGACCCGAGCCUGCCGGGGG	(((((((((.((((((.(((((((..((((...(((..(((...)))..)))))))..).)))))).)))))))))))))))..	UCCGGUAGGGUUCGGGCCUUCC	AAGACCCGAGCCUGCCGGGGG
novel-mir-12213	0.500585	22	1213	1235	1	169	4	241	0	141	11	233	3	197	3	232	0	0	0	0	0	0	0	0	1.1966	UGUCCAGGGCCUUACCUCUUCAGAUUCUGACUCAAUCUGGGGUGGAGCCCUGGAGUCU	..((((((((.((((((...((((((.......)))))))))))).))))))))....	UGUCCAGGGCCUUACCUCUUCAG	GGGGUGGAGCCCUGGAGUCU		ENST00000624919.1|known|sense_overlapping;NONHSAT192459.1
novel-mir-10904	0.957708	7	1227	1234	3	163	0	165	0	160	1	216	1	138	0	191	0	43	0	38	0	63	2	50	1.04766	UUCCAGCAGUAGUCAGCCAUCCGGACAGAACCGUUCCUGUGAUGGUGUUACACUGCUGGGAGAG	((((((((((.((..((((((...((((........))))))))))...))))))))))))...	UUCCAGCAGUAGUCAGCCAUCCGGA	GUGAUGGUGUUACACUGCUGGGAGAG	NONHSAT105161.2;ENST00000391100.1|known|snoRNA	NONHSAT105161.2;ENST00000391100.1|known|snoRNA
novel-mir-14880	0.991062	1187	0	1187	115	0	134	0	86	0	179	0	134	0	147	0	238	0	149	0	0	0	5	0	1.41507	AGGCUGGCCUGGAGGGCAGGCCAGAGAUUGGGGCUGCCAUCUGGUGCCAGCCUUU	(((((((((((((.(((((.((........)).))))).))))).))))))))..	AGGCUGGCCUGGAGGGCAGGC	CUGCCAUCUGGUGCCAGCCUUU	NONHSAT169000.1;NONHSAT082498.2;ENST00000556586.1|known|lincRNA
novel-mir-9598	0.965919	4	1164	1168	0	175	0	255	0	104	0	210	0	155	0	150	0	24	0	59	3	15	1	17	0.799166	GCCGAGACUAGAGUCACAUCCUGACACAACUCUUGUCCUGGUGUGCUAGAGUACUCGAAGA	..(((((((..((.((((((..((((.......))))..))))))))..))).))))....	GCCGAGACUAGAGUCACAUCCU	GGUGUGCUAGAGUACUCGAAGA	NONHSAT158811.1;ENST00000626835.1|novel|miRNA;ENST00000391305.1|known|snoRNA	ENST00000364113.1|known|snoRNA;ENST00000629167.1|novel|miRNA;eca-miR-8986a;NONHSAT158811.1;ENST00000391305.1|known|snoRNA;ENST00000626835.1|novel|miRNA;NONHSAT158810.1
novel-mir-10932	0.995822	0	1164	1164	0	0	0	2	0	0	0	1	0	1	0	0	0	701	0	457	0	1	0	1	1.04383	UCAGCCCUCCGUAUCCACAGGUCCACACACAGAACCUGCUGGUAUGGAGGGCCAACC	...((((((((((.((((((((.(.......).))))).))))))))))))).....	UCAGCCCUCCGUAUCCACAGGU	CUGCUGGUAUGGAGGGCCAACC	NONHSAT179352.1
novel-mir-10052	0.993165	976	129	1105	2	0	2	0	2	0	4	0	4	0	7	0	504	37	450	92	1	0	0	0	1.13229	AGAGUUGCUGCCGCUGCUGUCCUCACACCCGCUCGUGGGAAGCAGCGCCUGUCGCAACUCG	.(((((((.(((((((((.(((.(((........)))))))))))))...)).))))))).	AGAGUUGCUGCCGCUGCUGUC	GAAGCAGCGCCUGUCGCAACUCG	NONHSAT179370.1
novel-mir-811	0.95798	1087	2	1089	36	0	33	0	19	0	17	0	31	0	21	0	523	2	400	0	5	0	2	0	1.27685	UGGGGAGAGGAGGGGACCAGGGCUGUGAAUUACCUUCCCUUCCCCACCCUCUCCUGCAG	..((((((((.(((((..((((..(........)..)))))))))..))))))))....	UGGGGAGAGGAGGGGACCAGG	CUUCCCCACCCUCUCCUGCAG
novel-mir-15079	0.858631	740	343	1083	93	75	124	79	83	57	138	55	118	43	175	27	5	3	4	4	0	0	0	0	1.65227	UGGCUCCCUUCUCUCCGUCUGCCUCCUGGCCGCGGGGCCCGGAGAGCUGGGAGCCAGA	((((((((..(((((((...(((((........))))).)))))))..))))))))..	UGGCUCCCUUCUCUCCGUCUGC	GCCCGGAGAGCUGGGAGCCAGA
novel-mir-11457	0.723073	1033	12	1045	109	4	122	3	57	0	124	1	92	1	101	3	228	0	196	0	3	0	1	0	1.44037	UGGGUAGGAGGGCAGGAAGGUGGGUCUUCUUGUGACUGAAGGUCCCCCGGAUCUGCCCCUCCAGA	......((((((((((..((.((((((((........))))).)))))...)))).))))))...	UGGGUAGGAGGGCAGGAAGGUGGGUCU	GUCCCCCGGAUCUGCCCCUCCAGA		NONHSAT056148.2;NONHSAT176601.1
novel-mir-28055	0.561752	1038	0	1038	170	0	244	0	130	0	193	0	136	0	164	0	1	0	0	0	0	0	0	0	1.31666	UGGCUUGCCGGGGUAGGGGCUCCGCUAGGGGCUGGAGUCCGUCCCUUCGCCAGCGCAGA	(((((.((.((((.(.((((((((((...))).))))))).)))))..)).))).))..	UGGCUUGCCGGGGUAGGGGCU	UCCGUCCCUUCGCCAGCGCAGA
novel-mir-4346	0.98744	37	944	981	0	81	1	71	1	53	0	79	2	70	0	63	0	0	0	2	18	220	15	305	1.30937	GGGAUUACAGGCGUGAGCCACUGCGCCCGGACAACUUUUUUAAUAGUUGAAAAAAUAAAAUAAUAUUGUGGUGCUGAACACAGUGGCUCAUGCCUGUAGUCAUGU	..((((((((((((((((((((((((((((.(((((........)))))................))).))))).......))))))))))))))))))))....	GGGAUUACAGGCGUGAGCCACUGC	AGUGGCUCAUGCCUGUAGUCAUGU	ENST00000565944.1|known|lincRNA;NONHSAT190899.1;NONHSAT199698.1;NONHSAT200453.1;ENST00000582536.1|known|antisense;ENST00000505089.6|known|lincRNA;NONHSAT203577.1;ENST00000608495.1|known|lincRNA;NONHSAT205939.1;NONHSAT222959.1;ENST00000582320.2|known|lincRNA;ENST00000618408.1|novel|miRNA;NONHSAT192475.1;NONHSAT198240.1;ENST00000615718.1|known|lincRNA;ENST00000597886.1|known|lincRNA;ENST00000454968…	NONHSAT211116.1
novel-mir-11056	0.99971	251	727	978	18	64	19	72	9	58	9	80	14	67	14	66	7	2	5	4	70	141	86	173	1.19642	UGUUGGGAUUACAGGCGUGAGCCACCGCACCCUCCUGGGCUAGGCUAUUUAAUAACAUAAGAAAGUGCGGUGGCUCACGCCUGUAAUCCCAACA	((((((((((((((((((((((((((((((.((..((..................))..))...))))))))))))))))))))))))))))))	UGUUGGGAUUACAGGCGUGAGC	CUCACGCCUGUAAUCCCAACA	NONHSAT180219.1;NONHSAT189626.1;NONHSAT153171.1;NONHSAT173521.1;ENST00000504409.3|known|lincRNA;ENST00000561979.1|known|sense_intronic;NONHSAT192373.1;NONHSAT190921.1;NONHSAT186386.1;NONHSAT220975.1;NONHSAT179863.1;NONHSAT187385.1;NONHSAT170947.1;NONHSAT208242.1;NONHSAT179916.1;NONHSAT203680.1;NONHSAT175312.1;NONHSAT192994.1;ENST00000592201.1|known|antisense;NONHSAT198927.1;NONHSAT165165.1;NONHSA…	NONHSAT180219.1;NONHSAT189626.1;NONHSAT175941.1;NONHSAT173521.1;ENST00000504409.3|known|lincRNA;ENST00000561979.1|known|sense_intronic;NONHSAT192373.1;NONHSAT190921.1;NONHSAT186386.1;NONHSAT220975.1;NONHSAT179863.1;NONHSAT187385.1;NONHSAT170947.1;NONHSAT208242.1;NONHSAT179916.1;NONHSAT203680.1;NONHSAT175312.1;NONHSAT192994.1;ENST00000592201.1|known|antisense;NONHSAT198927.1;NONHSAT165165.1;NONHSA…
novel-mir-11057	0.999859	251	727	978	18	64	19	72	9	58	9	80	14	67	14	66	7	2	5	4	70	141	86	173	1.22124	UGUUGGGAUUACAGGCGUGAGCCACCGUACCCUCCUGGGCUAGGCUAUUUAAUAACAUAAGAAAGUGCGGUGGCUCACGCCUGUAAUCCCAACA	((((((((((((((((((((((((((((((.((..((..................))..))...))))))))))))))))))))))))))))))	UGUUGGGAUUACAGGCGUGAGC	CUCACGCCUGUAAUCCCAACA	NONHSAT180219.1;NONHSAT189626.1;NONHSAT153171.1;NONHSAT173521.1;ENST00000504409.3|known|lincRNA;ENST00000561979.1|known|sense_intronic;NONHSAT192373.1;NONHSAT190921.1;NONHSAT186386.1;NONHSAT220975.1;NONHSAT179863.1;NONHSAT187385.1;NONHSAT170947.1;NONHSAT208242.1;NONHSAT179916.1;NONHSAT203680.1;NONHSAT175312.1;NONHSAT192994.1;ENST00000592201.1|known|antisense;NONHSAT198927.1;NONHSAT165165.1;NONHSA…	NONHSAT180219.1;NONHSAT189626.1;NONHSAT175941.1;NONHSAT173521.1;ENST00000504409.3|known|lincRNA;ENST00000561979.1|known|sense_intronic;NONHSAT192373.1;NONHSAT190921.1;NONHSAT186386.1;NONHSAT220975.1;NONHSAT179863.1;NONHSAT187385.1;NONHSAT170947.1;NONHSAT208242.1;NONHSAT179916.1;NONHSAT203680.1;NONHSAT175312.1;NONHSAT192994.1;ENST00000592201.1|known|antisense;NONHSAT198927.1;NONHSAT165165.1;NONHSA…
novel-mir-33364	0.866618	133	829	962	31	228	22	216	23	92	18	95	21	128	18	70	0	0	0	0	0	0	0	0	1.09049	UUUCCUCUCUGCCCCAUAGGGUGUAGCUCUAACUACCCUCUAGGGAAGAGAAGGUUGGG	...(((((((..(((.(((((.((((......)))).)))))))).)))).))).....	UUUCCUCUCUGCCCCAUAGGGU	CCUCUAGGGAAGAGAAGGUUGGG	mml-miR-3059-5p;mmu-miR-3059-5p;ENST00000577262.2|novel|miRNA	mmu-miR-3059-3p;ENST00000577262.2|novel|miRNA;mml-miR-3059-3p
novel-mir-18983	0.957828	930	0	930	9	0	15	0	10	0	16	0	8	0	10	0	520	0	342	0	0	0	0	0	1.68745	CCGGGCCGAGGCGGGCGCGGGGCGGCGACGGGGCCUCGCUCUUUGUCUCGGCUCGCUC	.((((((((((((((.(((((((.........)))))))..))))))))))))))...	CCGGGCCGAGGCGGGCGCGGGG	UCGCUCUUUGUCUCGGCUCGCUC
novel-mir-38220	0.998859	258	653	911	36	85	32	125	26	64	61	136	42	106	54	128	0	1	0	0	5	5	2	3	1.01542	GAGUAGCCACUAGCCACAUGUCAGUUCAUGCUUUUAAGGCUAUAUGUGCCUAGUGGCUGCUGUCU	.((((((((((((.(((((((.((((...........))))))))))).))))))))))))....	GAGUAGCCACUAGCCACAUGUC	UAUGUGCCUAGUGGCUGCUGUCU	NONHSAT204318.1;NONHSAT204320.1;NONHSAT188022.1;NONHSAT150602.1;ENST00000623075.1|known|sense_overlapping;NONHSAT202749.1;NONHSAT204319.1;NONHSAT164456.1;NONHSAT183033.1;NONHSAT187511.1;NONHSAT192475.1;NONHSAT202750.1
novel-mir-17354	0.760667	910	1	911	177	0	191	0	86	0	159	0	155	1	139	0	3	0	0	0	0	0	0	0	1.51233	GGGGGGGGAAGCGGGGGCAGACAGAGGACAGCUCUGAUGCCCUCGCCCUCCCUAGU	.(((((((..(((((((((..(((((.....))))).))))))))))))))))...	GGGGGGGGAAGCGGGGGCAGACAGA	UGAUGCCCUCGCCCUCCCUAGU
novel-mir-20497	0.962501	0	907	907	0	119	0	109	0	63	0	79	0	120	0	69	0	3	0	2	0	191	0	152	1.55415	UGUGUGUGUGUGUGUGUGUGUACAUAUAUAUACACAUAUAUACACAUAUAUGAUAGC	((((((((((((((((((((((......)))))))))))))))))))))).......	UGUGUGUGUGUGUGUGUGUGU	ACAUAUAUACACAUAUAUGAUAGC	ENST00000618309.1|known|processed_transcript;NONHSAT220709.1;NONHSAT221758.1;mmu-miR-1187;ENST00000427022.1|known|lincRNA;NONHSAT222327.1;NONHSAT216127.1;ENST00000627566.1|known|lincRNA;ENST00000573063.1|known|processed_transcript;NONHSAT222879.1;NONHSAT223879.1;NONHSAT221814.1;ENST00000570082.1|known|lincRNA;ENST00000427447.5|known|antisense;ENST00000445097.2|known|antisense;ENST00000503611.5|kn…
novel-mir-28503	0.999117	0	906	906	0	119	0	104	0	65	0	78	0	120	0	68	0	6	0	1	0	197	0	148	1.5039	UGUGUGUGUGUGUGUGUGUGUAGUGUGUAUGUGCAUAUAUACACACACACACAUACAUACAUACAUG	.((((((((((((((((((((.((((((((((....)))))))))))))))))))))))))))))).	UGUGUGUGUGUGUGUGUGUGU	ACACACAUACAUACAUACAUG	ENST00000618309.1|known|processed_transcript;NONHSAT220709.1;NONHSAT221758.1;mmu-miR-1187;ENST00000427022.1|known|lincRNA;NONHSAT222327.1;NONHSAT216127.1;ENST00000627566.1|known|lincRNA;ENST00000573063.1|known|processed_transcript;NONHSAT222879.1;NONHSAT223879.1;NONHSAT221814.1;ENST00000570082.1|known|lincRNA;ENST00000427447.5|known|antisense;ENST00000445097.2|known|antisense;ENST00000503611.5|kn…	NONHSAT186577.1;NONHSAT107273.2;NONHSAT125130.2;NONHSAT164271.1;NONHSAT205644.1;NONHSAT198375.1;ENST00000563495.1|known|sense_intronic;NONHSAT183897.1;NONHSAT037087.2;ENST00000410134.1|novel|miRNA;ENST00000447834.1|known|antisense;NONHSAT217405.1;NONHSAT178979.1;NONHSAT189632.1;NONHSAT149188.1;NONHSAT154936.1;NONHSAT206401.1;NONHSAT141590.2;NONHSAT160243.1;NONHSAT178510.1;NONHSAT107272.2;NONHSAT1…
novel-mir-28748	0.93549	859	41	900	72	0	82	4	77	0	115	2	60	1	114	0	2	0	1	1	125	13	211	20	1.31576	UUAUAGGCAUGAGCCACCGCGCUCGGCCCCCACUAGUCCUUUAACCUCCUAUCUCCCUGGGAAAUAUAUAAUAGUAAUAGCCACCGGGCGCGGUGGCUCACGCCUGUAAUC	((((((((.((((((((((((((((((....((((...........(((((......))))).........))))....)))...))))))))))))))).))))))))..	UUAUAGGCAUGAGCCACCGCGCU	CGCGGUGGCUCACGCCUGUAAUC	NONHSAT196492.1;NONHSAT122594.2;NONHSAT219747.1;ENST00000325660.3|known|antisense;ENST00000533812.6|known|lincRNA;NONHSAT215502.1;NONHSAT224524.1;NONHSAT138198.2;ENST00000593888.4|known|sense_intronic;NONHSAT133133.2;NONHSAT151256.1;NONHSAT176941.1;NONHSAT022168.2;ENST00000455557.2|known|sense_overlapping;ENST00000580608.1|novel|miRNA;NONHSAT128145.2;NONHSAT102852.2;NONHSAT060068.2;NONHSAT210630.…	NONHSAT196492.1;ENST00000517884.1|known|antisense;NONHSAT216632.1;NONHSAT210473.1;ENST00000508313.1|known|lincRNA;ENST00000608290.1|known|lincRNA;ENST00000431826.1|known|processed_transcript;NONHSAT205206.1;NONHSAT201981.1;ENST00000504332.1|known|antisense;ENST00000621282.4|known|antisense;NONHSAT207801.1;NONHSAT195327.1;NONHSAT217165.1;ENST00000628757.2|known|processed_transcript;ENST00000474963…
novel-mir-11231	0.94119	67	822	889	11	77	7	115	1	58	10	69	7	75	5	66	0	104	1	58	6	85	19	115	1.28212	UGUCACCCCAUAGAUCGCCAGGGCUGAUUCGGCUGAUCUGGCUGUCUAGGCGGGUGGCCCC	.((((((((.(((((.((((((((((...)))))...))))).))))).).)))))))...	UGUCACCCCAUAGAUCGCCAGG	UGGCUGUCUAGGCGGGUGGCCCC	ENST00000365642.1|known|misc_RNA;ENST00000364912.1|known|misc_RNA;ENST00000365347.1|known|misc_RNA;ENST00000363328.1|known|misc_RNA;NONHSAT070573.2;NONHSAT131925.2;ENST00000364923.1|known|misc_RNA;ENST00000613143.1|known|misc_RNA;NONHSAT039197.2;ENST00000362770.1|known|misc_RNA;NONHSAT094955.2;NONHSAT018190.2;NONHSAT047408.2;ENST00000365328.1|known|misc_RNA;NONHSAT103149.2;ENST00000365188.1|known…	ENST00000410327.1|known|misc_RNA;NONHSAT143115.2;ENST00000365525.1|known|misc_RNA;NONHSAT130816.2;NONHSAT033245.2;ENST00000364331.1|known|misc_RNA
novel-mir-32266	0.916435	787	61	848	136	8	107	10	59	0	108	11	83	12	71	3	5	1	5	0	84	5	129	11	1.60433	GGACUUUGGGAGGCUGAGGCGGAAGGAUCAACUUGAACUCCUGGACUCAAAUGAUCCUCGCGCCUCAGCCUCCCAAAGUGC	(.(((((((((((((((((((..(((((((..((((..........)))).)))))))..))))))))))))))))))).)	GGACUUUGGGAGGCUGAGG	CGCCUCAGCCUCCCAAAGUGC	NONHSAT165293.1;NONHSAT223153.1;NONHSAT171833.1;ENST00000339021.4|known|antisense;NONHSAT152117.1;NONHSAT156017.1;NONHSAT167048.1;NONHSAT152153.1;NONHSAT216894.1;NONHSAT143682.2;ENST00000417577.2|known|antisense;NONHSAT166303.1;NONHSAT215615.1;NONHSAT150859.1;NONHSAT071967.2;NONHSAT133982.2;NONHSAT209052.1;NONHSAT202767.1;NONHSAT098468.2;ENST00000563701.1|known|lincRNA;NONHSAT125823.2;NONHSAT1386…	NONHSAT218707.1;NONHSAT209806.1;ENST00000581011.5|known|processed_transcript;ENST00000616934.1|novel|miRNA;ENST00000360737.4|known|lincRNA;NONHSAT199177.1;NONHSAT221372.1;ENST00000366110.4|known|antisense;NONHSAT208544.1;ENST00000450686.1|known|antisense;ENST00000600342.5|known|antisense;ENST00000582536.1|known|antisense;ENST00000520980.2|known|antisense;ENST00000504332.1|known|antisense;NONHSAT2…
novel-mir-1848	0.999859	840	7	847	43	0	38	3	17	1	69	2	91	0	80	0	500	0	1	0	0	0	1	1	1.16853	GGUGCAAAGGUAAUGGUGGUUUUUGCCAUUACUUUCAAUAGUAAUUACCGCCAUUACCUUUGCACCAA	((((((((((((((((((((..((((.(((......))).))))..))))))))))))))))))))..	GGUGCAAAGGUAAUGGUGGUUU	ACCGCCAUUACCUUUGCACCAA	ENST00000615222.1|novel|miRNA;ENST00000581228.1|known|miRNA;ENST00000390745.1|novel|miRNA;ENST00000579932.1|known|miRNA	NONHSAT223272.1;ENST00000408404.1|known|miRNA;NONHSAT223386.1;ENST00000408077.2|novel|miRNA;ENST00000411007.1|novel|miRNA;NONHSAT197714.1;ENST00000619458.1|novel|miRNA;ENST00000408486.1|novel|miRNA
novel-mir-4628	0.647745	845	2	847	152	0	160	0	102	0	159	1	107	0	125	0	22	0	5	0	5	1	8	0	1.87306	GGCGGAAGAGGAGCCCGAGCCUGGCCGCGGGCUGGGCCCCGCCGCAGCUCCAGCUGGCCGGCUUGGUCCUGCGGUCCCUU	((.(((..((((..(((((((.(((((((((((((((...))).)))).)).)).)))))))))))))))....))))).	GGCGGAAGAGGAGCCCGAGCCUGGCC	CCGGCUUGGUCCUGCGGUCCCUU
novel-mir-27537	0.997429	726	113	839	123	11	131	19	84	6	108	33	81	17	109	22	63	3	20	1	3	0	4	1	0.998256	GGCACUGACCACGUCACUGGAUCUGAUUAGCCAGAUUCAGUGUCUGGUGAGGGUCCCUUU	(((.((.((((.(.(((((((((((......))))))))))).))))).)).))).....	GGCACUGACCACGUCACUGGAUCU	UUCAGUGUCUGGUGAGGGUCCCUUU
novel-mir-31737	0.996947	837	1	838	112	0	177	0	104	1	130	0	134	0	129	0	22	0	28	0	0	0	1	0	1.3884	GAGGCAGGGGAGGCUCUCCAGGCUUUGGGGCCGUGACAGCAGCUUGGGUCUCUCCUGCUUCCA	((((((((((((((...((((((((((.........))).)))))))))))))))))))))..	GAGGCAGGGGAGGCUCUCCAGGCU	CUUGGGUCUCUCCUGCUUCCA		NONHSAT040606.2;ENST00000556397.1|known|lincRNA;NONHSAT177246.1
novel-mir-676	0.998063	797	37	834	56	1	45	3	38	2	53	3	50	5	47	3	68	0	32	0	175	9	233	11	1.26919	UUGGGACUACAGGCCUGAGCCACCACUUCCCGCCCAGUUAUUUUGAAAUAUACAAUAAAUUGGCCGGAUGCGGUGGCUCACGCCUGUAAUCCCAGCA	((((((.(((((((.(((((((((.(.(((.(((...(((((...........)))))...))).))).).))))))))).))))))).))))))..	UUGGGACUACAGGCCUGAGCC	CUCACGCCUGUAAUCCCAGCA	ENST00000526730.1|known|antisense;NONHSAT172424.1;ENST00000500113.1|known|antisense;NONHSAT200015.1;ENST00000413634.1|known|processed_transcript;NONHSAT184411.1;NONHSAT154668.1;ENST00000538624.1|known|antisense;ENST00000582866.1|known|lincRNA;NONHSAT211541.1;NONHSAT189946.1;ENST00000414257.1|known|processed_transcript;NONHSAT178144.1;NONHSAT159590.1;ENST00000625812.2|known|processed_transcript;NO…	NONHSAT222950.1;NONHSAT216632.1;ENST00000434516.1|known|antisense;ENST00000501381.3|known|antisense;ENST00000592413.2|known|antisense;NONHSAT221035.1;NONHSAT224258.1;ENST00000618020.1|known|antisense;ENST00000458003.1|known|antisense;ENST00000582536.1|known|antisense;ENST00000504332.1|known|antisense;ENST00000602042.1|known|antisense;ENST00000596329.3|known|antisense;NONHSAT222959.1;NONHSAT216370…
novel-mir-27654	0.984133	16	815	831	0	47	2	61	2	46	2	87	3	58	2	78	1	251	2	182	1	0	1	5	1.43196	CCCGCUCUCCCGAAGCUGUUCGGGCAGUGUCCGAACGGCUUCGGAGGGGCGAGA	..((((((.((((((((((((((((...)))))))))))))))).))))))...	CCCGCUCUCCCGAAGCUGUUCG	AACGGCUUCGGAGGGGCGAGA
novel-mir-8844	0.798837	0	798	798	0	0	0	0	0	0	0	0	0	0	0	1	0	1	0	1	0	245	0	550	1.07664	AAGUAUGUCAAAGUGAAGAAAGGGAGCACUCUCAGGGUUUCUAUGCUGUUGGCAGCUUAC	((((.((((((((((.(((((..(((....)))....))))).)))).))))))))))..	AAGUAUGUCAAAGUGAAGAAA	UCUAUGCUGUUGGCAGCUUAC	NONHSAT089458.2	NONHSAT089458.2
novel-mir-16500	0.927258	787	1	788	167	0	142	0	27	0	80	0	149	0	147	0	4	0	1	0	34	0	36	1	1.16176	CUCUGUGGUUUUACUUUACUCACAGGACUAUUGUUAGAUCUGUGGGAAGGAAUUACAAGACAGUU	.(((((((((...((((.((((((((.(((....))).)))))))))))))))))).))).....	CUCUGUGGUUUUACUUUACUCACAG	GUGGGAAGGAAUUACAAGACAGUU	ENST00000383865.1|novel|snoRNA;ENST00000516910.1|novel|snoRNA;NONHSAT160632.1;ENST00000363418.1|novel|snoRNA;ENST00000384416.1|known|snoRNA	ENST00000383865.1|novel|snoRNA;NONHSAT160632.1;ENST00000384416.1|known|snoRNA
novel-mir-3850	0.669955	748	11	759	90	1	92	0	58	3	76	0	85	0	88	1	4	0	4	0	92	2	159	4	1.31353	GUGCUUGCGCAUAACUGGGGCCGCCUGGCCUCCCGCGGGCGGCCUUUUUAACCGCGAGCGACAAGA	(((((((((..(((..(((((((((((........))))))))))).)))..))))))).))....	GUGCUUGCGCAUAACUGGGGCCGC	CCUUUUUAACCGCGAGCGACAAGA	ENST00000628590.1|novel|snoRNA;ENST00000408535.2|known|snoRNA;ENST00000582965.1|known|lincRNA;NONHSAT055273.2	ENST00000628590.1|novel|snoRNA;ENST00000408535.2|known|snoRNA;ENST00000582965.1|known|lincRNA;NONHSAT055273.2
novel-mir-26279	0.964862	742	8	750	60	0	100	1	52	0	67	1	70	2	60	2	211	1	117	1	4	0	1	0	1.32073	CCGGGGUGGGGAAGCAGGUUCCUGGGCUCACGGGCAGGCAUCUGCCUCCUCUACCCCUGC	..((((((((((.((((((.((((..........)))).)))))).))).)))))))...	CCGGGGUGGGGAAGCAGGUUCC	CAUCUGCCUCCUCUACCCCUGC	ENST00000620019.1|known|sense_intronic;NONHSAT189642.1
novel-mir-38629	0.855989	11	730	741	2	153	1	215	1	87	0	73	2	116	1	46	0	34	2	5	2	0	0	1	1.62565	CAUCUCCCGCCUCCUUUUCCCGCCGACUGAGAGGGCGGGGAAAGGGCCGGGAAGGGC	....(((((.(.((((((((((((.........))))))))))))).))))).....	CAUCUCCCGCCUCCUUUUCCCGCC	CGGGGAAAGGGCCGGGAAGGGC
novel-mir-1650	0.845372	732	4	736	39	0	54	1	29	0	66	0	43	2	38	1	53	0	39	0	135	0	236	0	1.62992	GUGAACCCAGGAGGCUGGAGUGCACUGGCGCGAUUUUGGCUCACUGCGUGCAGUGCUCCAAGAUCGCGCCAGUGCACUCCAGCCUGGGCGACAGA	((...((((...(((((((((((((((((((((((((((..(((((....)))))..)))))))))))))))))))))))))))))))..))...	GUGAACCCAGGAGGCUGGAGUGCA	CACUCCAGCCUGGGCGACAGA	NONHSAT173688.1	ENST00000366234.7|known|processed_transcript;NONHSAT211333.1;ENST00000366110.4|known|antisense;NONHSAT222492.1;NONHSAT208598.1;ENST00000618020.1|known|antisense;NONHSAT217851.1;NONHSAT210414.1;ENST00000627964.1|novel|misc_RNA;NONHSAT223192.1;ENST00000539163.1|known|processed_transcript;ENST00000559003.5|known|antisense;ENST00000584382.1|known|sense_intronic;NONHSAT223148.1;ENST00000443897.1|known…
novel-mir-7233	0.956424	246	464	710	25	97	56	114	36	58	34	75	41	65	48	54	5	0	1	0	0	0	0	1	1.24125	GCCAUCUCCUCUGUUCUUUGCUGUACACGUGGCUGGCAAAGAGAAGCGAAGAUGGAGC	.((((((.(.((.(((((((((((.......)).))))))))).)).).))))))...	GCCAUCUCCUCUGUUCUUUGC	AAAGAGAAGCGAAGAUGGAGC	NONHSAT179648.1	NONHSAT200873.1;NONHSAT154380.1;NONHSAT148100.2;NONHSAT221999.1;NONHSAT149133.1;ENST00000592431.1|known|lincRNA;NONHSAT064215.2;NONHSAT149134.1;NONHSAT180327.1;NONHSAT149132.1;NONHSAT165534.1;NONHSAT148099.2
novel-mir-11186	0.771226	705	0	705	0	0	2	0	0	0	0	0	0	0	0	0	406	0	297	0	0	0	0	0	1.15546	UGGGACUUGGGGGUCCCACGUGCUAACCUUAGACAGUGGAGCCACCCAGAGUCCUGCU	.(((((((((((((.((((.(((((....))).)))))).))).)))).))))))...	UGGGACUUGGGGGUCCCACG	UGGAGCCACCCAGAGUCCUGCU
novel-mir-2291	0.602007	11	684	695	3	144	1	125	0	75	2	108	2	122	3	109	0	1	0	0	0	0	0	0	1.14008	AGCCUUCUUUGCUCAUGCUCUAGUCUAGAUUUGUGCUUUCUGAGCCUGGGCACAGGGGUCA	.((((.((.((((((.((((.((...((.......))..)))))).)))))).))))))..	AGCCUUCUUUGCUCAUGCUCUAG	UGAGCCUGGGCACAGGGGUCA		NONHSAT118917.2;NONHSAT129067.2
novel-mir-2521	0.593112	687	4	691	78	0	114	0	67	0	137	0	110	0	150	0	6	0	4	0	7	1	14	3	1.47809	ACCACUGCACCCUAGCCUGAGUGACAGAGUGAGCCCACGUCUCUUUUUUUUUUUUUUUUUGAGACGGAGUUUCAAUCUGUCACCUAGGCUGGAGUGCAGUGGUGC	((((((((((.((((((((.((((((((.((((.(..((((((.................))))))..).)))).)))))))).)))))))).))))))))))..	ACCACUGCACCCUAGCCUGA	AGGCUGGAGUGCAGUGGUGC	NONHSAT188174.1;NONHSAT091001.2;NONHSAT205673.1;NONHSAT172231.1;NONHSAT174362.1;NONHSAT027557.2;NONHSAT188784.1;NONHSAT105120.2;NONHSAT171759.1;ENST00000613921.1|known|antisense;ENST00000598322.1|known|sense_intronic;NONHSAT177642.1;NONHSAT027672.2;NONHSAT198507.1;NONHSAT170905.1;NONHSAT024474.2;NONHSAT178153.1;NONHSAT198954.1;ENST00000532680.1|known|lincRNA;NONHSAT163514.1;NONHSAT090998.2;ENST00…	ENST00000631276.2|known|processed_transcript;NONHSAT221374.1;NONHSAT212911.1;ENST00000366110.4|known|antisense;NONHSAT214899.1;NONHSAT208598.1;ENST00000582536.1|known|antisense;NONHSAT214855.1;NONHSAT219432.1;NONHSAT223009.1;NONHSAT210511.1;ENST00000627964.1|novel|misc_RNA;NONHSAT207801.1;ENST00000539163.1|known|processed_transcript;ENST00000413755.5|known|processed_transcript;ENST00000427447.5|k…
novel-mir-22544	0.552763	0	682	682	0	154	0	104	0	41	0	71	0	172	0	80	0	29	0	19	0	3	0	9	2.03733	GAGGAGGAGGAGGAGGAGGAGGACGCGGGCCUGGUGGCCGAGGCCGAGGCCGUGGCUGCCGGCUGGAUGCUCGAUUUCCUCUGCCUCUCUCUU	(((((((.((((((((..(((....(.((((.((((((((.(((....))).)))))))))))).)...)))..)))))))).)))).)))..	GAGGAGGAGGAGGAGGAGGAGGA	CUCGAUUUCCUCUGCCUCUCUCUU	NONHSAT102690.2;ENST00000568506.1|known|antisense;ENST00000375206.6|known|processed_transcript;NONHSAT115697.2;NONHSAT083209.2;NONHSAT200789.1;NONHSAT177724.1;ENST00000520017.1|known|antisense;NONHSAT191527.1;NONHSAT125856.2;NONHSAT106744.2;NONHSAT204310.1;NONHSAT208719.1;NONHSAT200793.1;ENST00000623664.1|known|lincRNA;NONHSAT173760.1;NONHSAT200100.1;NONHSAT078879.2;NONHSAT196677.1;NONHSAT006212.…	NONHSAT137748.2;NONHSAT118408.2;NONHSAT117716.2;NONHSAT117058.2;NONHSAT116426.2;NONHSAT116718.2;NONHSAT118074.2;NONHSAT117057.2;NONHSAT116719.2;NONHSAT118073.2;NONHSAT118409.2;NONHSAT116427.2;NONHSAT117417.2;NONHSAT137658.2;NONHSAT117416.2;NONHSAT117715.2
novel-mir-802	0.903127	664	15	679	50	0	42	1	33	0	44	1	44	0	39	0	68	0	32	0	130	5	182	8	1.12778	CUAGGAUUACAGGAUUGAGCCACCAUGUCCUGUCUCUAUUUUCACUUUUAUUUUUAGAGACCGGGACCUGGCAUAGUGGCUCACGCCUGUAAUCCCAGCA	((.((((((((((..((((((((((.((((((((((((................)))))).)))))).))).....)))))))..)))))))))).))..	CUAGGAUUACAGGAUUGAGCC	CUCACGCCUGUAAUCCCAGCA	NONHSAT197791.1;NONHSAT174595.1;NONHSAT170936.1;NONHSAT211417.1;NONHSAT202969.1;NONHSAT209053.1;NONHSAT176941.1;NONHSAT108486.2;NONHSAT183359.1;ENST00000392674.3|novel|misc_RNA;ENST00000550837.1|known|antisense;ENST00000548810.1|known|antisense;NONHSAT108289.2;NONHSAT001858.2;NONHSAT051107.2;NONHSAT168976.1;NONHSAT039495.2;NONHSAT179462.1;NONHSAT197866.1;NONHSAT151099.1;NONHSAT148099.2;NONHSAT022…	NONHSAT222950.1;NONHSAT216632.1;ENST00000434516.1|known|antisense;ENST00000501381.3|known|antisense;ENST00000592413.2|known|antisense;NONHSAT221035.1;NONHSAT224258.1;ENST00000618020.1|known|antisense;ENST00000458003.1|known|antisense;ENST00000582536.1|known|antisense;ENST00000504332.1|known|antisense;ENST00000602042.1|known|antisense;ENST00000596329.3|known|antisense;NONHSAT222959.1;NONHSAT216370…
novel-mir-28561	0.724664	668	3	671	91	0	109	2	87	0	156	1	104	0	117	0	0	0	2	0	0	0	2	0	1.54718	GUGGGCUGGGGCUGGGGACCGGGGAGUACUGGGAAUGGAGCCUGGGCCUCGGCACCAUGCCCAGA	.(((((..(((((((((.((.(((....(.......)...))).))))))))).))..)))))..	GUGGGCUGGGGCUGGGGACCGGG	UGGGCCUCGGCACCAUGCCCAGA		NONHSAT194501.1;ENST00000482019.1|known|lincRNA;NONHSAT092231.2
novel-mir-19190	0.958207	645	22	667	26	1	31	1	5	1	18	1	18	5	15	2	331	5	200	5	1	1	0	0	0.902638	UUAGGGAGGCGAGAUUGAGCCUUUUGUGAGGUUACAAAUUAAAGCUCUGUCUGUGUCUCUAGG	(((((((.((.((((.((((..((((((....)))))).....)))).)))))).))))))).	UUAGGGAGGCGAGAUUGAGCCUUU	AAGCUCUGUCUGUGUCUCUAGG
novel-mir-10752	0.514607	1	645	646	1	17	0	14	0	10	0	14	0	18	0	9	0	315	0	242	0	2	0	4	1.54954	CCUCUCCGCCACCUCCACCGCGGCUUAUCCCCUGGCUGGCGGCGUUGGCGGGGCGGGGGACAGUA	..((((((((.((.(((.(((.(((...((...))..))).))).))).))))))))))......	CCUCUCCGCCACCUCCACCGCG	CGUUGGCGGGGCGGGGGACAGUA	ENST00000610686.1|novel|miRNA
novel-mir-30850	0.919651	304	340	644	25	16	28	13	30	16	19	29	30	15	26	23	4	31	0	26	60	72	82	99	1.01598	AAGGUCUCACUAUGUUGCCCAGGCUGGCCUCAAACUAACUCCUGGGCUCAAGUGAUCCUCCUGCCU	.(((..(((((.((..(((((((.(((.......)))...))))))).))))))).))).......	AAGGUCUCACUAUGUUGCCCAGGCU	GCUCAAGUGAUCCUCCUGCCU	NONHSAT210992.1;NONHSAT122587.2;ENST00000478699.2|known|misc_RNA;ENST00000381108.3|known|lincRNA;ENST00000424415.1|known|lincRNA;NONHSAT172377.1;NONHSAT129647.2;ENST00000480496.3|known|misc_RNA;NONHSAT188466.1;ENST00000492147.3|known|misc_RNA;NONHSAT201887.1;NONHSAT167407.1;ENST00000492743.3|known|misc_RNA;NONHSAT201301.1;NONHSAT108460.2;NONHSAT192475.1;NONHSAT211908.1;NONHSAT211583.1;NONHSAT2136…	NONHSAT181083.1;ENST00000501381.3|known|antisense;ENST00000597357.1|known|antisense;ENST00000471800.3|known|misc_RNA;NONHSAT181639.1;ENST00000428254.5|known|antisense;ENST00000599360.1|known|antisense;NONHSAT190336.1;NONHSAT210414.1;NONHSAT131773.2;NONHSAT177382.1;NONHSAT203577.1;NONHSAT174415.1;NONHSAT164070.1;NONHSAT149009.1;NONHSAT117842.2;ENST00000565937.1|known|sense_intronic;NONHSAT123371.2…
novel-mir-37379	0.607267	0	644	644	0	89	0	78	0	43	0	56	0	41	0	37	0	7	0	14	0	95	0	184	1.42091	UUGGCCUCCCAAAGUGCUGGGAUUACCGGCGUGGCUCACCACGCCAGGCCAGCCUGGGUGGGCUUCUG	..(((((((((..(.(((((.....(((((((((....))))))).)))))))))))).)))))....	UUGGCCUCCCAAAGUGCUGGGAUUA	AGGCCAGCCUGGGUGGGCUUCUG	NONHSAT222667.1;NONHSAT221965.1;ENST00000501381.3|known|antisense;NONHSAT223515.1;ENST00000508845.1|known|sense_intronic;NONHSAT220293.1;NONHSAT217810.1;ENST00000618020.1|known|antisense;ENST00000324348.7|known|antisense;NONHSAT217851.1;NONHSAT214785.1;NONHSAT222959.1;NONHSAT223148.1;ENST00000556225.1|known|antisense;ENST00000434411.5|known|processed_transcript;NONHSAT216202.1;ENST00000447617.1|k…	NONHSAT094651.2
novel-mir-33007	0.993593	641	0	641	17	0	22	0	13	0	19	0	15	0	21	0	292	0	234	0	2	0	6	0	1.37394	GGGACGGGAGCUGCGGCGCUGGCUACGAGAGUGACCCAGUCAGCGUUGGUUCCCGUCUUGG	(((((((((((..(((((((((((((....)).....))))))))))))))))))))))..	GGGACGGGAGCUGCGGCGCUGGCU	UCAGCGUUGGUUCCCGUCUUGG
novel-mir-46	0.979764	637	0	637	13	0	14	0	6	0	10	0	16	0	17	0	342	0	205	0	4	0	10	0	1.73771	GCCCCGCAGCCCCGAGGGGUCUGGGCGCGCUGAAGACCCCUUCGGCUGCUGGGCCA	((((.((((((..(((((((((.((....))..))))))))).)))))).))))..	GCCCCGCAGCCCCGAGGGGUCU	ACCCCUUCGGCUGCUGGGCCA		NONHSAT010897.2
novel-mir-15248	0.729766	250	361	611	6	1	6	1	2	2	3	1	2	0	4	1	92	191	135	164	0	0	0	0	1.35356	UCUCCCCGCAGCCGGACCGGAACUAUGUGAUCCCGGAAGUUCCGGGGCCUUUGCUGUGUGG	....((((((((.((.((((((((.(.((....)).)))))))))..))...)))))).))	UCUCCCCGCAGCCGGACCGGAACU	UCCGGGGCCUUUGCUGUGUGG
novel-mir-28703	0.997613	589	9	598	1	0	1	0	1	1	1	0	3	0	5	0	303	2	274	6	0	0	0	0	1.051	UAACUCUUAGAAUCCCCAAAGCAUUCUGUGAAGUGGUUUGGGGAUUCUAAGAGGAAG	...(((((((((((((((((.((((......)))).)))))))))))))))))....	UAACUCUUAGAAUCCCCAAAGC	UUUGGGGAUUCUAAGAGGAAG	ENST00000450155.5|known|lincRNA;NONHSAT005194.2
novel-mir-25137	0.68033	584	3	587	25	1	23	2	12	0	12	0	14	0	6	0	385	0	105	0	2	0	0	0	1.88744	GGGGCUGCGGGGCGGGCGGGCGGGUCCGGGAGCGCGCUGCCGGCUCACCGCCCUUCCCGCCCGCGC	......((((((((((.(((((((.((((.((....)).))))..).))))))..))))))).)))	GGGGCUGCGGGGCGGGCGGGCGGGU	UCACCGCCCUUCCCGCCCGCGC
novel-mir-3817	0.915559	586	0	586	88	0	133	0	70	0	72	0	80	0	78	0	43	0	21	0	1	0	0	0	1.75328	GGGGGGGGGGGGGGCGCUCCAGGGGCCUGCUGCAUCCUCUGGCCCUCUGCCUCCCCACAG	(((((((.(((((((....((((((.(....)...))))))))))))).)))))))....	GGGGGGGGGGGGGGCGCUCCAGG	UCUGGCCCUCUGCCUCCCCACAG	NONHSAT142659.2
novel-mir-147	0.787472	567	15	582	40	0	37	0	29	1	34	0	35	0	32	0	64	0	32	0	110	7	154	7	1.20906	CUGAGAUUACACACGUGAGCCACCGGCCUUUCCUUGUGUCUUACUUAAAAGUAAUACUCGGCCGGGCGCAGUGGCUCACGCCUGUAAUCCCAGCA	(((.(((((((..((((((((((.(((((..((..((((..((((....))))))))..))..)))).).))))))))))..))))))).)))..	CUGAGAUUACACACGUGAGCC	CUCACGCCUGUAAUCCCAGCA	NONHSAT198097.1;NONHSAT212258.1;NONHSAT162864.1;NONHSAT132761.2;NONHSAT081631.2;ENST00000592283.1|known|antisense;NONHSAT121584.2;ENST00000447125.5|known|sense_overlapping;NONHSAT182710.1;NONHSAT202475.1;ENST00000420364.1|known|sense_overlapping;NONHSAT179662.1;NONHSAT081839.2;NONHSAT167482.1;NONHSAT016616.2;NONHSAT000338.2;NONHSAT132760.2;NONHSAT137657.2;ENST00000427447.5|known|antisense;NONHSAT…	NONHSAT222950.1;NONHSAT216632.1;ENST00000434516.1|known|antisense;ENST00000501381.3|known|antisense;ENST00000592413.2|known|antisense;NONHSAT221035.1;NONHSAT224258.1;ENST00000618020.1|known|antisense;ENST00000458003.1|known|antisense;ENST00000582536.1|known|antisense;ENST00000504332.1|known|antisense;ENST00000602042.1|known|antisense;ENST00000596329.3|known|antisense;NONHSAT222959.1;NONHSAT216370…
novel-mir-562	0.756418	579	0	579	76	0	73	0	43	0	43	0	51	0	62	0	175	0	48	0	5	0	3	0	1.82351	GUGGCCAAGGGUGGAGUGGGGGCGCGGUGCCGGAGACCGGUUCGUUCGGGCGCGGUCUCCAGUCCUCUUUUUGCCCUCA	..(((.(((((.(((.(((((((.((.((((.(((.(......)))).))))))))))))).))).))))).)))....	GUGGCCAAGGGUGGAGUGGGGGCG	UCUCCAGUCCUCUUUUUGCCCUCA
novel-mir-35275	0.995263	9	567	576	0	128	1	102	3	103	0	99	2	72	3	63	0	0	0	0	0	0	0	0	1.27718	AAAAGUAAUUGUGAUUUUUGUUAUUACUUUUAAUGGCAAAACCCAUGAUUACUUUUGC	(((((((((((((..(((((((((((....)))))))))))..)))))))))))))..	AAAAGUAAUUGUGAUUUUUGUU	CAAAACCCAUGAUUACUUUUGC	ENST00000612847.1|novel|miRNA;NONHSAT205258.1;ENST00000390749.2|novel|miRNA;NONHSAT164758.1;ENST00000620946.1|novel|miRNA;ENST00000408561.1|novel|miRNA;ENST00000408835.1|novel|miRNA;ENST00000401218.1|novel|miRNA;ENST00000617580.1|novel|miRNA;ENST00000408277.1|novel|miRNA;ENST00000410711.1|novel|miRNA;ENST00000390750.1|novel|miRNA;ENST00000411217.1|novel|miRNA;ENST00000630475.1|novel|miRNA;ENST000…	ENST00000453934.1|known|lincRNA;ENST00000408546.2|novel|miRNA;ENST00000577540.1|novel|miRNA;ENST00000631215.1|novel|miRNA
novel-mir-36321	0.566986	568	3	571	0	0	3	0	1	0	2	0	0	0	4	0	323	0	228	0	4	1	3	2	1.89562	GCGCUGCGGCACGGGUCGGGCCGGUCGGGCCGGGCAAAGAAGGCCGAGACGUGCUCCUGGAAGACUCGCCCUCCGGUCCCGGUGUCA	((((((.(((.((((..((((.((((...(((((.......(((((...)).))))))))..)))).))))))))))).))))))..	GCGCUGCGGCACGGGUCGGGCCGGU	UCGCCCUCCGGUCCCGGUGUCA
novel-mir-27385	0.543728	0	566	566	0	108	0	88	0	41	0	51	0	61	0	23	0	23	0	24	0	65	0	82	1.80566	AGGGGCGGGUCGGGGGGCGGUGCGAGGCCCAGCCGGGCGCCCCGCUGGCGGGUCGCGCGCGCGCCCGCGCACUCUUCCUGC	.((((.((((..(.((((((((((.(((((.(((((........)))))))))).))))).))))).)..)))).))))..	AGGGGCGGGUCGGGGGGCGGUG	CGCGCCCGCGCACUCUUCCUGC
novel-mir-7723	0.702123	555	0	555	120	0	95	0	51	0	78	0	65	0	52	0	2	0	0	0	33	0	59	0	1.573	AGCCAGAGGUCUUCUGGUUUUCUUGAGGUGGCUGGAAUCAAAUGGGCUAUUUGGAAAAGGGGGAUGUGAGGGCUAUCUGGCUGU	((((((((((((((..((((((((.((((((((...........)))))))).)....)))))))..))))))).)))))))..	AGCCAGAGGUCUUCUGGUUUUCUU	GGGGAUGUGAGGGCUAUCUGGCUGU		ENST00000411291.1|known|misc_RNA;NONHSAT114928.2;ENST00000365347.1|known|misc_RNA;ENST00000364025.1|known|misc_RNA;ENST00000464584.2|known|misc_RNA;ENST00000411010.1|known|misc_RNA;NONHSAT131925.2;NONHSAT126871.2;ENST00000364923.1|known|misc_RNA;NONHSAT131086.2;ENST00000410520.1|known|misc_RNA;ENST00000364711.1|known|misc_RNA;NONHSAT021539.2;NONHSAT055708.2;NONHSAT089198.2;ENST00000411037.1|known…
novel-mir-461	0.979123	540	8	548	23	0	54	0	14	0	18	0	13	0	10	2	261	3	140	3	5	0	2	0	1.04217	UGCAGAGGAGACAAAGCAAGCCUCAUCAGGCCCAUUGCUUGCUCUGCUCUCCCUUGUACU	(((((.(((((((.(((((((...............))))))).)).))))).)))))..	UGCAGAGGAGACAAAGCAAGCC	UUGCUCUGCUCUCCCUUGUACU	NONHSAT039454.2;ENST00000554169.1|known|antisense;NONHSAT169661.1;NONHSAT039455.2	NONHSAT039454.2;ENST00000554169.1|known|antisense;NONHSAT169661.1;NONHSAT039455.2
novel-mir-36076	0.977694	7	541	548	0	72	2	69	1	55	2	80	0	83	0	78	1	69	0	33	0	2	1	0	1.80015	AAUCGGCCGCGCCGUCGCAGGCACCCGAACGUCGCGAGCGGGGCCUGGGGACGCGGGGCCGAGUGC	..((((((.(((.(((.(((((.((((..((...))..)))))))))..)))))).))))))....	AAUCGGCCGCGCCGUCGCAGGCA	CCUGGGGACGCGGGGCCGAGUGC
novel-mir-25328	0.990119	522	21	543	34	7	44	4	37	2	63	4	40	2	44	1	181	0	79	1	0	0	0	0	0.95894	UGGCUCAAGGUUCAAGAAGGCCAAUGUUGUGAGCACAGGCCUUCUCGAGCCUUGAGUGUG	..(((((((((((.((((((((..((((...))))..)))))))).)))))))))))...	UGGCUCAAGGUUCAAGAAGGC	CCUUCUCGAGCCUUGAGUGUG
novel-mir-19487	0.700927	2	540	542	0	72	1	69	0	55	0	80	0	82	0	78	0	69	0	33	1	2	0	0	1.5836	AAUCGGCCGCGCCGUCGCAGGCACCCGAACGUCGCGAGCGGGGCCUGGGGACGCGGAGCCGAGUG	..(((((..(((.(((.(((((.((((..((...))..)))))))))..))))))..)))))...	AAUCGGCCGCGCCGUCGCAGGC	CCUGGGGACGCGGAGCCGAGUG
novel-mir-15215	0.75019	532	0	532	95	0	115	0	49	0	56	0	68	0	62	0	60	0	19	0	7	0	1	0	1.65516	GGGAGGGGGGGUGGGAGGGGGUGCAGUGGCUAGGCCCCUAACCUAGCAGAACCUGGUCCUUCCUGCUGUCACCUCCAGG	.(((((((.(((((((((((...(((..((((((.......)))))).....))).))))))))))).)).)))))...	GGGAGGGGGGGUGGGAGGGGGU	UCCUUCCUGCUGUCACCUCCAGG	NONHSAT123172.2;NONHSAT152749.1;NONHSAT219520.1;NONHSAT219521.1;NONHSAT219522.1	NONHSAT120341.2;NONHSAT212010.1;ENST00000441052.1|known|lincRNA;NONHSAT120340.2
novel-mir-20899	0.767417	532	0	532	95	0	115	0	49	0	56	0	68	0	62	0	60	0	19	0	7	0	1	0	1.66108	GGGAGGGGGGGUGGGAGGGGGUGCAGUGGCUAGGCCCCUAACCUAGCAGAACCUGGUCCUUCCUGCUGUCACCUCCAGG	.(((((((.(((((((((((...(((..((((((.......)))))).....))).))))))))))).)).)))))...	GGGAGGGGGGGUGGGAGGGGGU	UCCUUCCUGCUGUCACCUCCAGG	NONHSAT123172.2;NONHSAT152749.1;NONHSAT219520.1;NONHSAT219521.1;NONHSAT219522.1	NONHSAT120341.2;NONHSAT212010.1;ENST00000441052.1|known|lincRNA;NONHSAT120340.2
novel-mir-20904	0.668706	532	0	532	95	0	115	0	49	0	56	0	68	0	62	0	60	0	19	0	7	0	1	0	1.6561	GGGAGGGGGGGUGGGAGGGGGUGCAGUGGCUAGGCCCCUAACCUAGCAGAACCUGGUCCUUCCUGCUGUCACCUCCAGG	.(((((((.(((((((((((...(((..((((((.......)))))).....))).))))))))))).)).)))))...	GGGAGGGGGGGUGGGAGGGGGU	UCCUUCCUGCUGUCACCUCCAGG	NONHSAT123172.2;NONHSAT152749.1;NONHSAT219520.1;NONHSAT219521.1;NONHSAT219522.1	NONHSAT120341.2;NONHSAT212010.1;ENST00000441052.1|known|lincRNA;NONHSAT120340.2
novel-mir-39467	0.716763	532	0	532	95	0	115	0	49	0	56	0	68	0	62	0	60	0	19	0	7	0	1	0	1.66432	GGGAGGGGGGGUGGGAGGGGGUGCAGUGGCUAGGCCCCUAACCUAGCAGAACCUGGUCCUUCCUGCUGUCACCUCCAGG	.(((((((.(((((((((((...(((..((((((.......)))))).....))).))))))))))).)).)))))...	GGGAGGGGGGGUGGGAGGGGGU	UCCUUCCUGCUGUCACCUCCAGG	NONHSAT123172.2;NONHSAT152749.1;NONHSAT219520.1;NONHSAT219521.1;NONHSAT219522.1	NONHSAT120341.2;NONHSAT212010.1;ENST00000441052.1|known|lincRNA;NONHSAT120340.2
novel-mir-27867	0.816017	291	236	527	10	12	16	12	5	5	14	13	12	9	16	9	42	0	23	1	74	72	79	103	1.29956	GGUAUUACAGGCGUGAGCCACUGCGCCUGGAUUGUAUUUGUUUUUUGUUGUUUUUUUGUUAAAAAGGCUAGGCUAAGGCUGGGUGAGGUGCCUCACGCCUGUAAUCCCA	((.((((((((((((((.((((.(((((((...((....(((((((...............)))))))...)).....))))))).)))).)))))))))))))).)).	GGUAUUACAGGCGUGAGCCAC	UGCCUCACGCCUGUAAUCCCA	NONHSAT101933.2;NONHSAT101939.2;NONHSAT010715.2;NONHSAT208693.1;NONHSAT198517.1;NONHSAT194205.1;NONHSAT192443.1;NONHSAT101978.2;NONHSAT218660.1;ENST00000623726.1|known|sense_overlapping;NONHSAT186603.1;NONHSAT165117.1;ENST00000555332.5|known|lincRNA;NONHSAT223292.1;NONHSAT201418.1;NONHSAT192444.1;NONHSAT171661.1;NONHSAT199893.1;NONHSAT194128.1;NONHSAT142286.2;NONHSAT167986.1;NONHSAT217924.1;NONHS…	NONHSAT176974.1;ENST00000624945.1|known|antisense;NONHSAT023366.2;NONHSAT216632.1;ENST00000569291.1|known|lincRNA;NONHSAT177029.1;NONHSAT078529.2;NONHSAT164311.1;NONHSAT157912.1;NONHSAT089609.2;NONHSAT089607.2;NONHSAT176289.1;NONHSAT179246.1;NONHSAT214739.1;NONHSAT164313.1;NONHSAT169936.1;NONHSAT171080.1;ENST00000415932.1|known|lincRNA;NONHSAT118711.2;NONHSAT062896.2;NONHSAT188404.1;NONHSAT179991…
novel-mir-10304	0.941881	424	102	526	63	9	35	17	27	4	39	9	23	9	21	9	10	3	26	1	58	21	122	20	1.2192	UGGGAUUACAGGAGUGAGCCACCGUACCCAGCUGAGACCCUGUCCCUUUAAAAAAAAGACUUGUAGCUGGGUGCAGUGGCUCACACCUGUAAUCCCA	((((((((((((.(((((((((.(((((((((((.......(((.............)))...))))))))))).))))))))).))))))))))))	UGGGAUUACAGGAGUGAGCC	UGGCUCACACCUGUAAUCCCA	ENST00000500276.6|known|antisense;NONHSAT116674.2;NONHSAT148529.1;NONHSAT177191.1;NONHSAT154307.1;ENST00000592413.2|known|antisense;NONHSAT068656.2;ENST00000324348.7|known|antisense;ENST00000618020.1|known|antisense;ENST00000458003.1|known|antisense;ENST00000582536.1|known|antisense;NONHSAT031173.2;ENST00000602042.1|known|antisense;NONHSAT121492.2;ENST00000621282.4|known|antisense;NONHSAT207801.1…	ENST00000500276.6|known|antisense;NONHSAT216632.1;ENST00000631276.2|known|processed_transcript;ENST00000571302.1|known|sense_overlapping;NONHSAT219432.1;ENST00000507794.2|known|antisense;NONHSAT214785.1;NONHSAT223110.1;NONHSAT221190.1;ENST00000626770.1|known|antisense;NONHSAT218363.1;NONHSAT212681.1;NONHSAT217165.1;NONHSAT213612.1;NONHSAT215211.1;ENST00000626804.2|known|antisense;NONHSAT216202.1;…
novel-mir-10609	0.994771	2	518	520	0	0	0	1	0	0	0	0	2	0	0	0	0	320	0	197	0	0	0	0	1.16257	UGAGCCACCAUGUCCGACCUCAAGUCUUUACCUUUAAGAAACACACUCUUAGGCCAGGCGUGGUGGCUUACA	((((((((((((((.(.(((.(((((((.......))))........)))))).).))))))))))))))..	UGAGCCACCAUGUCCGACCUCA	AGGCCAGGCGUGGUGGCUUACA	NONHSAT198181.1;NONHSAT117631.2;NONHSAT118343.2;NONHSAT154803.1;NONHSAT107242.2;NONHSAT161639.1;NONHSAT117988.2;NONHSAT117329.2;NONHSAT116978.2;ENST00000566733.2|known|lincRNA;NONHSAT116628.2	NONHSAT216893.1;NONHSAT067917.2;NONHSAT184547.1;NONHSAT220059.1;NONHSAT196631.1;NONHSAT200452.1;NONHSAT176289.1;NONHSAT196632.1;ENST00000577295.1|known|antisense;NONHSAT184746.1;ENST00000574460.1|known|antisense;ENST00000598735.1|known|antisense;NONHSAT220702.1;NONHSAT165173.1;ENST00000635306.1|known|lincRNA;NONHSAT177419.1;NONHSAT196633.1;NONHSAT152283.1;NONHSAT157006.1;NONHSAT201657.1;NONHSAT07…
novel-mir-15053	0.828829	8	507	515	1	111	0	123	1	43	1	84	1	75	2	52	2	1	0	3	0	6	0	9	1.826	GGCGGCGGGCGGGGGAGGGGCUGGGCCGCGGCGCCUUCUCUUCUCUGCCCCGCUCCGU	((.(((((((((((((((((..((((......))))))))))))))).))))))))..	GGCGGCGGGCGGGGGAGGGGC	CUUCUCUUCUCUGCCCCGCUCCGU	ENST00000610008.1|known|lincRNA;NONHSAT137326.2;NONHSAT193357.1;NONHSAT190641.1;NONHSAT196680.1;ENST00000441169.1|known|lincRNA;NONHSAT184985.1;NONHSAT196679.1
novel-mir-9653	0.540386	8	498	506	1	57	2	72	0	50	0	54	1	41	0	33	0	106	0	25	1	23	3	37	0.737166	GUUCUCUAUAGGAAGCCAUAGCACUCCUAAUGUUUGGUGCUAUGUUUUCCUGAGGAGAUAUA	..(((((.(((((((.(((((((((..........))))))))).))))))).)))))....	GUUCUCUAUAGGAAGCCAUAG	AUGUUUUCCUGAGGAGAUAUA	ENST00000364831.1|novel|snoRNA;ENST00000363782.1|novel|snoRNA;NONHSAT160632.1;ENST00000384384.1|known|snoRNA	NONHSAT160632.1;ENST00000364121.1|novel|snoRNA;ENST00000384384.1|known|snoRNA;ENST00000365507.1|novel|snoRNA;ENST00000364831.1|novel|snoRNA;ENST00000516202.1|novel|snoRNA
novel-mir-9252	0.705154	188	312	500	21	73	21	57	23	39	42	55	35	40	46	47	0	0	0	0	0	0	0	1	0.97292	AGGCUCUGGUGCUUUCUGUCUCUGUCUCGCUCCUCCAAGACUGAGGUCCACAGAGCCAGC	.((((((((.(((((..((((.((...........)))))).))))).).)))))))...	AGGCUCUGGUGCUUUCUGUCUC	GACUGAGGUCCACAGAGCCAGC		NONHSAT162207.1;NONHSAT011149.2
novel-mir-26885	0.926059	497	1	498	58	0	89	0	44	1	77	0	55	0	60	0	58	0	48	0	3	0	5	0	1.68663	CCGCGGGAAGGGCGGCGGGGCGGGUCGAGGAAGCUCCGCGGCCCUCUCCUGUGCGA	.((((((((((((.(((((((...........))))))).))))).)))))))...	CCGCGGGAAGGGCGGCGGGGC	UCCGCGGCCCUCUCCUGUGCGA	NONHSAT075881.2;ENST00000584345.1|novel|miRNA
novel-mir-6152	0.63166	497	0	497	13	0	16	0	5	0	8	0	6	0	3	0	290	0	149	0	6	0	1	0	1.37397	GCGCAGGGUGCCGGGGAAGCUCGGGAAUGGAGGUGGUGCUUCCUUUGGAUCCUGCCGU	(.(((((((.(.((((((((.(.(.........).).)))))))).).))))))))..	GCGCAGGGUGCCGGGGAAGCUCG	UGCUUCCUUUGGAUCCUGCCGU
novel-mir-1397	0.846571	300	196	496	50	39	67	36	23	17	47	41	49	33	57	29	4	0	0	0	2	1	1	0	0.920769	UGGGAUUCUGUCAGUGUGUGUUUCUGAGAGUGAUCGGCUCACAGCUGACGAGUAUCCAAC	((((((((.((((((.((((...((((......))))..)))))))))))))).))))..	UGGGAUUCUGUCAGUGUGUGUUU	UCACAGCUGACGAGUAUCCAAC	ENST00000627324.1|known|scaRNA;NONHSAT077462.2;ENST00000516201.1|known|scaRNA	NONHSAT140998.2;ENST00000627324.1|known|scaRNA;NONHSAT077462.2;ENST00000516201.1|known|scaRNA;ENST00000516989.1|novel|scaRNA
novel-mir-14448	0.65842	0	494	494	0	60	0	79	0	8	0	47	0	45	0	40	0	9	0	6	0	78	0	122	0.888888	CUGUGAUGGCCGAGUGGUUAAGGUGUUGGACUCAACAUGGUUAAUUUCUGUGCAGCAUCACACCU	.(((((((((..((.((((((.((((((....))))))..)))))).))..))..)))))))...	CUGUGAUGGCCGAGUGGUUAAG	UAAUUUCUGUGCAGCAUCACACCU
novel-mir-19983	0.703241	483	6	489	60	0	79	2	41	0	58	1	69	0	47	3	78	0	49	0	2	0	0	0	1.29473	GAGAUGGUGAGGGCAGGGAGUGUGCUGAGUCAUGCCUUGCCCUCUCCCUCUAGG	.(((.((.((((((((((.(((........))).)))))))))).)).)))...	GAGAUGGUGAGGGCAGGGAGUGU	UGCCUUGCCCUCUCCCUCUAGG
novel-mir-2279	0.82034	483	0	483	66	0	57	0	38	0	168	0	54	0	61	0	4	0	5	0	9	0	21	0	2.02468	GGGCGGCCGUGGCCGCUGCCCGAAGGCGGCUGCUCGCCGGGCGGCGGCGGCGGCAGGCGGC	..((.(((((.((((((((((...((((......)))))))))))))).)))))..))...	GGGCGGCCGUGGCCGCUGCCCG	GGCGGCGGCGGCGGCAGGCGGC		ENST00000608721.1|known|antisense;NONHSAT189796.1;NONHSAT193357.1;NONHSAT009800.2;NONHSAT190636.1;NONHSAT209968.1;NONHSAT059132.2;NONHSAT193972.1;NONHSAT112843.2;NONHSAT119697.2;ENST00000421505.1|known|lincRNA;NONHSAT208399.1;NONHSAT007812.2;NONHSAT169495.1;NONHSAT208373.1;NONHSAT119698.2;ENST00000523790.1|known|antisense;NONHSAT058937.2;NONHSAT188930.1;NONHSAT135873.2;ENST00000519935.1|known|ant…
novel-mir-10149	0.584004	434	35	469	91	15	114	7	47	2	69	2	62	1	42	5	6	0	2	0	1	0	0	3	1.65307	GGGGGAGAAGCGGGGCCUGGGCUGCGGAUGGGGCUGCCCUGACCCGCGUCUCCCCCCA	((((((((.(((((....((((.((.......)).))))...))))).))))))))..	GGGGGAGAAGCGGGGCCUGGGC	CCUGACCCGCGUCUCCCCCCA	NONHSAT178856.1	NONHSAT221497.1;NONHSAT178856.1
novel-mir-6116	0.580002	6	454	460	3	93	0	69	1	22	1	74	0	70	0	33	1	31	0	42	0	6	0	14	2.07589	GCGGCGGCGGCGGCAGGGGUGGGGGCGGCGAGACCCCGGCUCUGGGCUCGGCCCCGCGCUCCGCCUGCGCUGCCUUCGUG	..(((((((..(((.((((((.(((.(.((((.(((.......))))))).)))).)))))))))..)))))))......	GCGGCGGCGGCGGCAGGGGUGGGG	UCCGCCUGCGCUGCCUUCGUG	NONHSAT138770.2;NONHSAT172888.1;NONHSAT172889.1;NONHSAT201718.1;NONHSAT138775.2	NONHSAT201718.1
novel-mir-23474	0.660533	457	2	459	47	0	64	0	42	0	95	0	54	2	77	0	37	0	34	0	1	0	6	0	1.67821	CUGCCGCCGCCGCCCGGAGCGGACGUUUCACGAGUCACGUCCCGGUGACGGCGAGCGUGG	....(((((((((((((.((((((.........))).))).)))).).))))).)))...	CUGCCGCCGCCGCCCGGAGCGGA	UCCCGGUGACGGCGAGCGUGG
novel-mir-36794	0.933992	426	27	453	14	6	29	5	12	6	21	2	21	3	18	5	309	0	1	0	0	0	1	0	1.16705	AAAUGUAAUGGCGGUUUUUGCCAUUUAAAAGUAAAGGCAAAAACCGCCAUUACUUUCGCAA	....((((((((((((((((((.((((....))))))))))))))))))))))........	AAAUGUAAUGGCGGUUUUUG	AAAACCGCCAUUACUUUCGCAA		NONHSAT202140.1;NONHSAT202141.1;NONHSAT197714.1
novel-mir-31147	0.986209	416	33	449	94	6	114	9	63	2	61	5	46	4	37	7	0	0	0	0	1	0	0	0	0.848921	GCCCAGGAUUUAGCCAAGUGGUUCUCACUCUUUCCUUCCACUUAGCUAGGUCCUGACAUAU	...(((((((((((.((((((................)))))).)))))))))))......	GCCCAGGAUUUAGCCAAGUGG	ACUUAGCUAGGUCCUGACAUAU
novel-mir-23801	0.533083	437	0	437	59	0	49	0	33	0	48	0	29	0	35	0	0	0	2	0	91	0	91	0	1.56287	CCUGCUGAGGGACCUGGGGACCUGGAGCCUGGCAGAUGAUGUCCUUAUCUCACGAUGGUCUGCGGAUGUCCCUGUGGGAA	(((((..(((((((((.((((((((((...((((.....)).))....))).))..))))).)))..)))))))))))..	CCUGCUGAGGGACCUGGGGACCUGG	UGGUCUGCGGAUGUCCCUGUGGGAA		ENST00000363389.1|known|snoRNA
novel-mir-35046	0.689268	2	429	431	2	29	0	35	0	15	0	27	0	24	0	20	0	240	0	39	0	0	0	0	1.47213	AUUCCUGCCCUGCCCACCCAGGUGGUUCUACAUUGUUGUGGUGCCCAUUGACCGUGUGGGCGGGAGCAUGCUGAC	.....((((((((((((...((((((.(((((....))))).))).....)))..))))))))).))).......	AUUCCUGCCCUGCCCACCCAGG	CGUGUGGGCGGGAGCAUGCUGAC
novel-mir-819	0.62915	396	35	431	58	11	109	4	54	2	63	7	42	7	48	4	8	0	12	0	0	0	2	0	1.03314	CAGGGUGGGAUGAGGCUUGGGAAAAAUAGAAGCAGCCCUCUUGGCCUCACCCUCUCUAGC	.((((.(((.(((((((.(((..............)))....)))))))))).))))...	CAGGGUGGGAUGAGGCUUGGGAA	UCUUGGCCUCACCCUCUCUAGC
novel-mir-3764	0.955168	422	7	429	36	3	42	2	41	1	73	1	53	0	120	0	14	0	13	0	8	0	22	0	2.03639	UCGGGCGGCACCCGGCCUGGGACGCGUAGAGGCGCACGUGUCCCGGCCCGGAGCCGCCAAGG	...((((((.((.((((.(((((((((........))))))))))))).)).))))))....	UCGGGCGGCACCCGGCCUGGGACGC	UGUCCCGGCCCGGAGCCGCCAAGG
novel-mir-4703	0.585878	14	414	428	1	68	0	64	0	47	3	64	0	65	1	76	0	0	0	0	7	14	2	16	1.14804	ACCGAGCUGUCUAUAUCCUAGCCUUGUGUCAAAGGCUUGUGAUGUGUUGUGAUAGCU	....((((((((((((((.((((((......)))))).).))))))....)))))))	ACCGAGCUGUCUAUAUCCUAGCCU	AGGCUUGUGAUGUGUUGUGAUAGCU	ENST00000517138.1|known|scaRNA	ENST00000517138.1|known|scaRNA
novel-mir-24797	0.943263	383	45	428	41	10	60	3	48	10	88	7	73	8	71	7	0	0	0	0	2	0	0	0	1.40055	AGUGUGUCAGAGCAGGAGAGGGAGCAGCCCUGGCUUCCCCAGCCUCUCCUGCCAGGCCCACCUCAGA	.(((.(((.(.((((((((((........((((.....))))))))))))))).))).)))......	AGUGUGUCAGAGCAGGAGAGGGA	UCUCCUGCCAGGCCCACCUCAGA
novel-mir-29886	0.993021	425	3	428	22	1	24	0	14	0	12	0	20	0	10	2	249	0	73	0	0	0	1	0	1.12115	AGAGGUGGUGGGAAGUAUGCAGCAAGUCAGGUUUAUAGAGCUGCCCAUACUUUCACCCCUCUCU	(((((.(((((.(((((((((((................)))))..))))))))))))))))..	AGAGGUGGUGGGAAGUAUGCAGC	UGCCCAUACUUUCACCCCUCUCU
novel-mir-1976	0.789239	4	412	416	0	2	0	3	0	3	0	3	0	0	0	2	2	231	1	160	1	1	0	7	0.840233	UGACAGAGCGAGACCUUGUCUCUUUUUUUUCUCGAGACCAAGUCUUAAUCUGUCAUCC	(((((((..(((((...(((((...........)))))...)))))..)))))))...	UGACAGAGCGAGACCUUGUCU	CCAAGUCUUAAUCUGUCAUCC	NONHSAT216751.1;NONHSAT031026.2;NONHSAT200183.1;NONHSAT172231.1;NONHSAT165028.1;NONHSAT220984.1;NONHSAT149065.1;NONHSAT179438.1;NONHSAT223222.1;ENST00000583422.1|novel|miRNA;NONHSAT158061.1;NONHSAT121298.2;NONHSAT212257.1;NONHSAT174785.1;ENST00000581303.1|known|antisense;NONHSAT106916.2;NONHSAT223993.1;ENST00000610965.1|novel|misc_RNA;NONHSAT086605.2;NONHSAT196601.1;NONHSAT165447.1;ENST0000058104…
novel-mir-30479	0.999688	299	114	413	61	26	77	18	40	15	44	18	38	19	39	18	0	0	0	0	0	0	0	0	1.10559	AAAGGAUUCCAAGGCCAGAGGAAAGGCCCACCCUUUUCUCUGGCCUUGGAAUCCUUU	((((((((((((((((((((((((((.....))))))))))))))))))))))))))	AAAGGAUUCCAAGGCCAGAGGA	UUCUCUGGCCUUGGAAUCCUUU
novel-mir-17936	0.99763	0	404	404	0	51	0	56	0	52	0	67	0	64	0	75	0	20	0	14	0	3	0	2	1.19764	GGUGCAAAUGUAAUGGCGGUUUUUGCCAUUAAAAGUAAUUGCAAAAACCACAGUUACAUUUGCACCAA	((((((((((((((.(.(((((((((.((((....)))).))))))))).).))))))))))))))..	GGUGCAAAUGUAAUGGCGGUU	CCACAGUUACAUUUGCACCAA	NONHSAT223272.1;ENST00000580555.1|novel|miRNA;ENST00000610309.1|novel|miRNA;ENST00000408404.1|known|miRNA;ENST00000516646.2|novel|miRNA;ENST00000390768.1|novel|miRNA;NONHSAT223386.1;NONHSAT197714.1;NONHSAT206137.1	ENST00000578978.1|novel|miRNA;ENST00000410265.2|novel|miRNA;ENST00000408691.1|novel|miRNA;ENST00000390809.1|novel|miRNA
novel-mir-27907	0.659241	358	46	404	53	6	61	5	31	7	86	17	52	6	74	4	0	0	0	0	0	0	1	1	1.29394	UCACCGCGUGAUGCGCUGCCCAUCCCUCACUGCGUGAUGCGGUGCCUGUCCCUCGGUGC	.(((((.(.((((((((((..(((((.....).).))))))))))..))).).))))).	UCACCGCGUGAUGCGCUGCCCAUC	UGCGGUGCCUGUCCCUCGGUGC
novel-mir-6200	0.994961	396	0	396	2	0	1	0	0	0	0	0	1	0	1	0	238	0	151	0	2	0	0	0	1.67416	CGUCAGGCUGGAGGGAGCUGGUCCCUGCGCUCCCUGCGCCCUGGGGAUGCCCCUGCCGCCCUGACGCC	(((((((.(((((((.((..((((((((((.....))))...)))))))))))).))).)))))))..	CGUCAGGCUGGAGGGAGCUGGUCC	AUGCCCCUGCCGCCCUGACGCC
novel-mir-16785	0.709637	392	1	393	82	0	103	1	57	0	66	0	37	0	39	0	5	0	3	0	0	0	0	0	1.15285	AGGGUGAAGGUGCAGGCGAUCAGCAGCAUGGACAAGAGGUUGCCUCCUGUCACCUUCUCCAU	..((.(((((((((((.(....(((((...........)))))).)))).))))))).))..	AGGGUGAAGGUGCAGGCGAUCAG	UGCCUCCUGUCACCUUCUCCAU	NONHSAT032706.2	NONHSAT032706.2
novel-mir-21588	0.981615	390	2	392	56	1	72	0	29	0	66	1	54	0	58	0	36	0	18	0	0	0	1	0	1.54741	GGUGGGCGGGGCCACGAGCGGGGCUCCAACCCUCUCAUGGACUCCGCCCACAAA	.(((((((((((((.(((.(((.......))).))).))).))))))))))...	GGUGGGCGGGGCCACGAGCGG	UCUCAUGGACUCCGCCCACAAA
novel-mir-14735	0.570291	11	380	391	0	55	4	91	1	43	3	69	1	41	2	48	0	13	0	13	0	4	0	3	1.64468	UGGCUGGCCGCGCUCUUCGCACGGGGCGCUUUUGCGUGGGGUCGCGCAGGAGCCGCGGAGGGCCGGA	(((((..(((((((((((((((...((((....))))...)).))).))))).)))))..)))))..	UGGCUGGCCGCGCUCUUCGCAC	CGCAGGAGCCGCGGAGGGCCGGA	NONHSAT103641.2;NONHSAT103640.2;NONHSAT103635.2;NONHSAT103654.2	NONHSAT103641.2;NONHSAT103640.2;NONHSAT103635.2;NONHSAT103654.2
novel-mir-22695	0.675393	375	15	390	88	4	74	1	44	0	52	3	33	2	24	5	25	0	32	0	2	0	1	0	1.97853	GUGGGCGGCAGGGCCUGGGCCUGGGCACAUGGGGCUCCCUGCCUGGGUGUGCCCUGACCCCGCCCUCCCCACAGA	(((((.(..(((((..(((.(.((((((((.((((.....))))..)))))))).).))).)))))))))))...	GUGGGCGGCAGGGCCUGGGCCUGGGCACA	UGACCCCGCCCUCCCCACAGA
novel-mir-4104	0.741361	222	165	387	34	24	43	29	37	26	45	30	36	26	27	30	0	0	0	0	0	0	0	0	1.4324	GCCGCCGGACCGAGACUCGCGCGGCGUGCGCUGCCCCCGCGGGUUUCGUUUUCGGCACC	...((((((.(((((((((((.((((.....))))..)))))))))))..))))))...	GCCGCCGGACCGAGACUCGCG	CCGCGGGUUUCGUUUUCGGCACC
novel-mir-16564	0.972219	0	381	381	0	6	0	3	0	2	0	3	0	4	0	6	0	204	0	153	0	0	0	0	1.59954	CGAGGACCCCCCCUGCCUGGCCUUCGAGUCUGGAGGGAGGCCAGGAGGAGGAGGUCCUGUGAG	..((((((((.(((.((((((((((..........))))))))))))).)).)))))).....	CGAGGACCCCCCCUGCCUGGCC	CCAGGAGGAGGAGGUCCUGUGAG
novel-mir-22037	0.844289	368	11	379	49	0	54	2	35	0	53	2	34	2	34	5	78	0	30	0	0	0	1	0	1.49095	UCAGGGAAGGAGGGGUGGCCCCAGGAGGUCCAGCCCUGCCAUGCCUCCUGCCCUCA	..((((.((((((.(((((...(((.(......))))))))).)))))).))))..	UCAGGGAAGGAGGGGUGGCCCCAG	CUGCCAUGCCUCCUGCCCUCA
novel-mir-10224	0.905917	374	4	378	23	0	23	1	15	0	52	1	31	1	37	0	70	0	39	0	32	0	52	1	0.97424	ACCCAGGACGUGGAGGUCGUAGUGAGCCGAGAUCACAUCACUGCAUUCCAGCCUGGGCGA	.((((((.(.(((((...(((((((............))))))).))))))))))))...	ACCCAGGACGUGGAGGUCGUAGUGA	ACUGCAUUCCAGCCUGGGCGA		ENST00000366110.4|known|antisense;NONHSAT179723.1;ENST00000560255.2|known|antisense;NONHSAT213363.1;ENST00000324348.7|known|antisense;ENST00000618020.1|known|antisense;NONHSAT190852.1;ENST00000597256.1|known|antisense;ENST00000427722.2|known|lincRNA;NONHSAT160592.1;ENST00000627964.1|novel|misc_RNA;NONHSAT218088.1;ENST00000492743.3|known|misc_RNA;ENST00000559003.5|known|antisense;NONHSAT224136.1;N…
novel-mir-27603	0.50224	369	0	369	42	0	63	0	42	0	35	0	33	0	42	0	69	0	28	0	6	0	9	0	1.1551	UGAGGGCAGGGUGCUGGGAAAGAAUGUUUGGUAUCCACAUUAUUCCCUGCCUGGCCCCCAGC	((.((((.((((...(((((..(((((..((...))))))).))))).)))).)))).))..	UGAGGGCAGGGUGCUGGGAAAGAAUG	UUAUUCCCUGCCUGGCCCCCAGC
novel-mir-13356	0.967318	94	273	367	27	43	16	54	13	30	20	38	10	58	8	50	0	0	0	0	0	0	0	0	1.33509	UGAGAGGCGAGGAGCCAGGCUUGGGAAGGGGUUUCGUCCUCAAGUGUGGCCGUCUUCCCUCCAGG	((.((((.(((((((((.((((((((.((....)).))).))))).))))..)))))))))))..	UGAGAGGCGAGGAGCCAGGCUUGG	AGUGUGGCCGUCUUCCCUCCAGG
novel-mir-18412	0.917938	359	7	366	25	2	13	1	25	0	33	2	15	1	21	1	104	0	114	0	6	0	3	0	1.71308	GGAAGAUGGCGGCCGGCGGCGGCGGAGGCAGCAGUAAGGCCUCCUCCUCGUCGGCCUCUUCGGC	.(((((....(((((((((.((.((((((.........)))))).))))))))))))))))...	GGAAGAUGGCGGCCGGCGGCGGCGGAGG	UCCUCCUCGUCGGCCUCUUCGGC
novel-mir-4623	0.754004	346	6	352	12	1	18	0	7	1	15	1	14	0	9	1	42	1	26	0	96	0	107	1	1.57634	AGGCAGGUGGAUUGUUGGAGUCCAGGAGACCAACAUGAGAUUUGGAUGGGGAUGGACUCCAGCGAUCCACCUGCCUCGGCCUCC	((((((((((((((((((((((((.....(((.((.......))..)))...))))))))))))))))))))))))........	AGGCAGGUGGAUUGUUGG	AGCGAUCCACCUGCCUCGGCCUCC	ENST00000373137.2|known|antisense;NONHSAT148718.1	NONHSAT173447.1;ENST00000626428.2|known|antisense;ENST00000632006.1|known|lincRNA;ENST00000525941.1|known|lincRNA;NONHSAT034250.2;NONHSAT215370.1;ENST00000609120.1|known|antisense;NONHSAT208920.1;ENST00000628587.2|known|antisense;ENST00000608346.1|known|antisense;NONHSAT077260.2;ENST00000598735.1|known|antisense;NONHSAT025499.2;ENST00000359385.2|novel|misc_RNA;ENST00000622034.1|novel|misc_RNA;NON…
novel-mir-1487	0.928131	351	0	351	0	0	0	0	1	0	0	0	1	0	1	0	221	0	127	0	0	0	0	0	1.55695	UGAGGCUGGGCUGGAGGGUGGCAUUGCUCCAGGCUGGCACUGCCCUGCCCCUCAUCCAGCCCCACU	((.(((((((.(((.((((((((.((((.......)))).))))..)))).)))))))))).))..	UGAGGCUGGGCUGGAGGGUGGC	CCUGCCCCUCAUCCAGCCCCACU
novel-mir-21736	0.632658	196	149	345	19	9	21	4	21	0	9	8	19	4	14	4	3	21	0	22	38	32	52	45	0.935454	AGUGUCUCACUGUGUUGCCCAGGCUGGCCUGAGACUCCUGGGCUCAAGUGAUCCUCCUGC	......(((((.((..(((((((..(........).))))))).))))))).........	AGUGUCUCACUGUGUUGCCCAGG	UGGGCUCAAGUGAUCCUCCUGC	NONHSAT160820.1;ENST00000577055.5|known|antisense;NONHSAT189567.1;NONHSAT214891.1;NONHSAT186506.1;NONHSAT159734.1;NONHSAT106318.2;NONHSAT140494.2;NONHSAT218758.1;NONHSAT001866.2;ENST00000456447.5|known|antisense;NONHSAT209416.1;NONHSAT205690.1;NONHSAT180469.1;NONHSAT106317.2;NONHSAT186858.1;NONHSAT180206.1;NONHSAT067998.2;NONHSAT166077.1;NONHSAT180423.1;NONHSAT214079.1;ENST00000580401.2|known|mis…	NONHSAT141165.2;NONHSAT181083.1;ENST00000501381.3|known|antisense;ENST00000381108.3|known|lincRNA;ENST00000424415.1|known|lincRNA;ENST00000471800.3|known|misc_RNA;NONHSAT181639.1;NONHSAT145774.2;NONHSAT048465.2;ENST00000428254.5|known|antisense;NONHSAT210414.1;NONHSAT131773.2;NONHSAT177382.1;NONHSAT174415.1;NONHSAT047824.2;NONHSAT117842.2;NONHSAT172995.1;NONHSAT123371.2;NONHSAT155319.1;ENST000005…
novel-mir-4710	0.929498	344	0	344	34	0	49	0	19	0	46	0	38	0	27	0	83	0	47	0	0	0	1	0	1.50235	UGACGGGAGGGGGAGGGGAUGCGAGCGCAGACGGGAUCCCGCCCCCUCCUGUCGUU	.((((((((((((..(((((.(...........).))))).))))))))))))...	UGACGGGAGGGGGAGGGGAUGC	AUCCCGCCCCCUCCUGUCGUU		NONHSAT027392.2;ENST00000535914.1|known|antisense
novel-mir-18894	0.809118	1	341	342	0	49	1	60	0	26	0	93	0	52	0	52	0	3	0	2	0	0	0	4	1.84214	CGGCGGCGGCGGUGGCUGCGGCUGUAGAGACGGUCACCAUCUCCCCUCCGCUAGCCGUCAGCCCCCCGCA	.....((((.((.((((((((((((.(((..((.........)).))).)).))))).))))))))))).	CGGCGGCGGCGGUGGCUGCGG	GCUAGCCGUCAGCCCCCCGCA	ENST00000608721.1|known|antisense;NONHSAT193357.1;ENST00000611393.1|novel|miRNA;NONHSAT200111.1;NONHSAT075546.2;NONHSAT021253.2;ENST00000617883.1|novel|miRNA;NONHSAT155244.1;NONHSAT128193.2;NONHSAT208011.1;NONHSAT180032.1;NONHSAT054405.2;NONHSAT152591.1;NONHSAT054407.2;NONHSAT190636.1;NONHSAT209968.1;NONHSAT211844.1;ENST00000520360.5|known|antisense;NONHSAT119702.2;ENST00000502764.2|known|antisen…
novel-mir-1085	0.511742	336	0	336	61	0	80	0	52	0	42	0	36	0	17	0	27	0	18	0	1	0	2	0	1.69484	GGGCGGGGGGGAGGGGAACGCCGGAGGCCCCUCCGCGGCCCUCACCUACCCUCCCCCGCCAGA	.(((((((((((((((..(((.((((....)))))))..))...)))...))))))))))...	GGGCGGGGGGGAGGGGAAC	UCACCUACCCUCCCCCGCCAGA	NONHSAT192351.1;NONHSAT217378.1;ENST00000539315.1|known|lincRNA;ENST00000623111.1|known|sense_overlapping;NONHSAT163010.1;NONHSAT203562.1;NONHSAT031804.2;NONHSAT031805.2;ENST00000541359.1|known|lincRNA
novel-mir-18242	0.708376	330	3	333	18	1	19	0	10	0	15	1	15	1	12	0	136	0	103	0	2	0	0	0	1.85	GGCAGGGGGCAGGGGGUGGGCGGAGGGUGGCAGUGCCCAUCUAACCCACCCUCCUCCUGCCUGACCCCCCA	(((((((((...((((((((.((((((((....))))).)))..)))))))))))))))))..........	GGCAGGGGGCAGGGGGUGGGCGG	ACCCUCCUCCUGCCUGACCCCCCA	NONHSAT221457.1
novel-mir-2171	0.868987	6	316	322	0	27	0	41	0	23	0	58	0	40	0	58	1	8	0	7	1	18	4	36	0.968909	UCACCCAGGCUGGAGUGCAGUGACUCCAUCUUGGCUCACUGCAGCUCUGUCUCCUGAG	.....((((.(((((((((((((..(((...))).)))))))).)))))...))))..	UCACCCAGGCUGGAGUGCAGUG	ACUGCAGCUCUGUCUCCUGAG	ENST00000500276.6|known|antisense;ENST00000581011.5|known|processed_transcript;NONHSAT216632.1;NONHSAT224333.1;ENST00000631276.2|known|processed_transcript;ENST00000614194.1|novel|misc_RNA;NONHSAT217810.1;NONHSAT214855.1;ENST00000507794.2|known|antisense;NONHSAT219753.1;NONHSAT223110.1;NONHSAT221190.1;NONHSAT216370.1;ENST00000413755.5|known|processed_transcript;NONHSAT218032.1;ENST00000427447.5|k…	NONHSAT162471.1
novel-mir-4039	0.94322	2	313	315	0	21	1	36	0	16	0	23	0	30	1	17	0	101	0	68	0	0	0	1	0.995497	ACCCUCAGUCCGUAUUGGUCUCUAUGGCAUCCAUAGAGGCCAUUCGGCUCUGAGGUCCU	..((((((.(((.(.((((((((((((...)))))))))))).))))..))))))....	ACCCUCAGUCCGUAUUGGUCUCU	AGGCCAUUCGGCUCUGAGGUCCU
novel-mir-6534	0.978884	23	291	314	3	50	4	57	0	24	3	49	2	31	3	19	6	37	2	24	0	0	0	0	1.52118	GGCGGGCCAUCACUGUUGGAGGACCCAGUGCACCCUCCGCAGCUGUUGGCCCGGGUGC	..(((((((.((((((.(((((...........))))))))).)).))))))).....	GGCGGGCCAUCACUGUUGGAGG	UCCGCAGCUGUUGGCCCGGGUGC		NONHSAT047243.2;NONHSAT036931.2;NONHSAT108739.2;NONHSAT031256.2;NONHSAT106874.2;NONHSAT197792.1;ENST00000456100.5|known|processed_transcript;NONHSAT206169.1;NONHSAT106875.2;ENST00000606367.1|known|antisense
novel-mir-13543	0.769312	312	2	314	3	0	9	0	1	0	5	0	2	0	7	0	230	0	53	0	1	0	1	2	1.48462	CGGGCGGAGGCUGCCAGGGAGUAUGUUGGCUCCAUGCGCCUGACGCCUUUCCGCCCCCA	.((((((((((.(.((((..(((((.......))))).)))).))))..)))))))...	CGGGCGGAGGCUGCCAGGGAGUA	CGCCUGACGCCUUUCCGCCCCCA
novel-mir-22197	0.997777	300	11	311	18	2	17	2	10	2	12	1	16	1	11	1	136	1	75	1	3	0	2	0	1.22528	AGGCAUUAGAUUCUCAUAAGAAGCCGCAACCUAGAUCCCUUGCAUGCCUCUAUGAGAAUCUAAUGCCGCC	.(((((((((((((((((.((.((.((((..........))))..)).)))))))))))))))))))...	AGGCAUUAGAUUCUCAUAAGAAGC	CUCUAUGAGAAUCUAAUGCCGCC	NONHSAT192155.1;ENST00000524295.5|known|lincRNA;NONHSAT119464.2;NONHSAT071442.2;NONHSAT160061.1;NONHSAT168141.1;NONHSAT074277.2;NONHSAT203435.1;NONHSAT071408.2;NONHSAT163895.1;NONHSAT035456.2;ENST00000422014.1|known|antisense;NONHSAT201219.1;NONHSAT071427.2;NONHSAT104646.2;NONHSAT071439.2;ENST00000600002.5|known|processed_transcript;ENST00000613990.1|known|antisense;ENST00000603347.5|known|proces…	NONHSAT155314.1;NONHSAT190966.1;NONHSAT148628.1
novel-mir-14990	0.935416	7	303	310	0	69	0	74	2	34	2	55	2	31	1	40	0	0	0	0	0	0	0	0	0.978464	AGCCUCAGUUGUUUAGUCACGGAGCACAGAGCCGUGACUAAACAACUGUGGGAAA	..((.(((((((((((((((((..(...)..))))))))))))))))).))....	AGCCUCAGUUGUUUAGUCACGG	UGACUAAACAACUGUGGGAAA
novel-mir-38650	0.926649	300	0	300	48	0	63	0	29	0	60	0	42	0	47	0	7	0	3	0	1	0	0	0	1.57568	GGGGUAGAGGGCGGGGCUGCGGCAGGGUCUGGGCCUGUUUGCUGACCUCUGUCCUGCCCUGCUUCCCAGU	((((.....((((((((.(.(((((((((..(((......))))))).)))))).))))))))))))...	GGGGUAGAGGGCGGGGCUGCGGCAGGGU	UCUGUCCUGCCCUGCUUCCCAGU
novel-mir-8087	0.927565	296	0	296	15	0	11	0	14	0	25	0	15	0	17	0	117	0	54	0	18	0	10	0	1.61002	UGUGCUGCGAGCGGCGCGAGCCUCUGGCAGCGGGCUCGGCCUUUGCUCGCAGCACUCG	.((((((((((((((.(((((((........))))))))))...)))))))))))...	UGUGCUGCGAGCGGCGCGAGCC	CUCGGCCUUUGCUCGCAGCACUCG
novel-mir-13837	0.50755	292	2	294	44	0	71	0	44	0	38	0	36	0	42	0	6	0	7	0	2	2	2	0	1.6306	CGGGGCCAGGGCAGGGCUCCGUGGCGAUGGUGCCGGGUCACCGAUGCUCACCCUGUCCCCAGC	.((((.(((((..((((((.(((((...........))))).)).)))).))))).))))...	CGGGGCCAGGGCAGGGCUCCGUG	CCGAUGCUCACCCUGUCCCCAGC
novel-mir-34030	0.72478	0	293	293	0	32	0	26	0	23	0	61	0	24	0	25	0	61	0	41	0	0	0	0	1.12594	UUGGUUCCAGCGCAGUCUCCAGCAAGUGAUUACCAGCCUGGAGGGGAGCCUGGGACCACUG	.(((((((((.((..((((((((..((....))..).)))))))...)))))))))))...	UUGGUUCCAGCGCAGUCUCCA	GAGGGGAGCCUGGGACCACUG
novel-mir-2969	0.982597	291	1	292	22	0	34	0	23	0	25	1	32	0	23	0	75	0	52	0	2	0	3	0	1.98084	GGCGCGGGAUGCGGGGCGGGGCCUGGGGUUGCCGCCCGAGGCUCACCGGCCCGCGUCCCCGCAGC	.(((.((((((((((.((((((((.((((....)))).)))).).))).)))))))))))))...	GGCGCGGGAUGCGGGGCGGGGCC	CUCACCGGCCCGCGUCCCCGCAGC	ENST00000455967.1|known|antisense;NONHSAT005103.2;NONHSAT152072.1
novel-mir-19911	0.968451	57	233	290	0	1	0	2	0	0	0	0	0	1	0	0	36	144	21	84	0	0	0	1	1.30473	ACUGAGGGGAUGAAGGAUCAGGCCCUAUCAGCAGCUGACUGGCCUCCCUUCCUGCCCCUCAGAGA	.(((((((((.(((((...(((((...((((...))))..))))).))))).).))))))))...	ACUGAGGGGAUGAAGGAUCAGGC	CUCCCUUCCUGCCCCUCAGAGA		NONHSAT158558.1
novel-mir-11676	0.995647	290	0	290	42	0	64	0	36	0	53	0	50	0	42	0	3	0	0	0	0	0	0	0	1.40788	AGGGGCAGGAUGGGGGUGGGAGUCCUGAUGGCAGACACUCAGGCCCCUGUCUGCCCCAGG	.(((((((.((((((((..((((.(((....)))..))))..)))))))))))))))...	AGGGGCAGGAUGGGGGUGGGAGU	UCAGGCCCCUGUCUGCCCCAGG		NONHSAT160970.1
novel-mir-5881	0.877546	282	3	285	60	1	76	0	32	0	46	0	45	0	23	2	0	0	0	0	0	0	0	0	1.2267	ACUGGGGGUGUAAGCGGCCAUGGGGUAAACCUAGCCUCACCUGUCUUGCCCCUCCGUAG	((.(((((.((((((((...((((((.......)))))).))).)))))))))).))..	ACUGGGGGUGUAAGCGGCCAUGGG	UCACCUGUCUUGCCCCUCCGUAG
novel-mir-10749	0.551298	0	283	283	0	0	0	0	0	0	0	0	0	0	0	0	0	170	0	113	0	0	0	0	1.25831	UUCCCCUUCUCCUGUCACGUGUUCACACUGGGUACUUGUGAUACUUGUGAUUGUGGUGGGGGACAU	.((((((.((.(.((((((.(((((((..(....).))))).)).)))))).).)).))))))...	UUCCCCUUCUCCUGUCACGUG	UGUGAUUGUGGUGGGGGACAU		NONHSAT221293.1
novel-mir-8602	0.922107	275	6	281	1	3	6	0	1	1	3	0	4	0	3	0	109	1	142	0	2	0	4	1	1.16406	UGGAGGGACCAGGGUUUCCAGAGAUGCUCACCUUGUCUCUGCAGCCCUGGAGCCCCCUGU	.((.(((.((((((((..(((((((.........))))))).))))))))..)))))...	UGGAGGGACCAGGGUUUCCAGAG	UCUGCAGCCCUGGAGCCCCCUGU
novel-mir-1102	0.992707	280	0	280	0	0	0	0	0	0	0	0	0	0	0	0	158	0	122	0	0	0	0	0	1.31012	AAGGCCAGCUUAGGCCAGGGUUGAGAGCUGACACCCGGCCCAAUCCUGCCCGAGCUGAGCCCUGG	..(((((((((.(((.(((((((.(.((((.....))))))))))))))).)))))).)))....	AAGGCCAGCUUAGGCCAGGGUUG	AUCCUGCCCGAGCUGAGCCCUGG
novel-mir-29189	0.924433	278	0	278	25	0	52	0	33	0	21	0	25	0	27	0	56	0	37	0	2	0	0	0	1.36931	GAGGGAGGUGGGGUGGGGUGAGGACUUGGAAGUCUGAGUUCUGUCCACCUUGCUUCUUCAGG	((((.((((((((((((...(((((((((....))))))))).))))))))))))))))...	GAGGGAGGUGGGGUGGGGUGAGGAC	UCUGUCCACCUUGCUUCUUCAGG
novel-mir-1331	0.504508	273	1	274	49	0	65	0	40	1	49	0	40	0	29	0	1	0	0	0	0	0	0	0	1.40031	UGGGAAGGAGGGAGGGCGCAGCUAGAAGGAAGUCUCGCCUGCCCUUGCUUCCCCGU	.(((((((((((.(((((..(((.......)))..))))).))))).))))))...	UGGGAAGGAGGGAGGGCGCAGC	CUCGCCUGCCCUUGCUUCCCCGU	NONHSAT156439.1;NONHSAT157766.1
novel-mir-33906	0.73475	274	0	274	35	0	44	0	36	0	58	0	48	0	53	0	0	0	0	0	0	0	0	0	1.37694	UAGGUCAGGCCCAGGUGUGGGUUGGGGUCCGGCUGCAGCGCCCGCUAACCCACCUGCUGCUGUCCAGU	..((.(((...(((((..(((((((.(...(((......)))).))))))))))))...))).))...	UAGGUCAGGCCCAGGUGUGGGUUGG	AACCCACCUGCUGCUGUCCAGU
novel-mir-4279	0.995052	265	7	272	51	3	59	0	34	0	32	0	38	0	27	4	1	0	0	0	12	0	11	0	1.43045	GCACACAUACAAACAAACACACACAAAAAACGGGCAUGUGUGUUUGUGUAUGUGUAUGU	..((((((((..(((((((((((.............)))))))))))))))))))....	GCACACAUACAAACAAACACAC	UGUGUUUGUGUAUGUGUAUGU	NONHSAT154958.1;NONHSAT179021.1;NONHSAT157033.1;NONHSAT224208.1;NONHSAT163832.1;NONHSAT154957.1;NONHSAT166515.1;NONHSAT163831.1;NONHSAT152479.1;NONHSAT186809.1;NONHSAT174682.1;NONHSAT200906.1;NONHSAT169391.1	NONHSAT205693.1;NONHSAT170424.1;NONHSAT162685.1;NONHSAT222198.1;NONHSAT138811.2;NONHSAT183649.1;NONHSAT210605.1;NONHSAT027665.2;NONHSAT223458.1;NONHSAT153789.1;NONHSAT202001.1;NONHSAT154191.1;NONHSAT177677.1;NONHSAT167167.1;NONHSAT040269.2;NONHSAT223693.1;NONHSAT096771.2;NONHSAT140365.2;NONHSAT167635.1;NONHSAT199311.1;NONHSAT166212.1;NONHSAT183897.1;NONHSAT133367.2;NONHSAT214311.1;NONHSAT032215.2…
novel-mir-7826	0.505961	264	2	266	28	0	20	0	22	0	21	0	16	1	14	0	3	0	17	0	37	0	86	1	1.22865	AUUAUAGGUGUGAGCUACUGCAUGUAGCCCAAAAAAAAUACUUUAAAAUAAUAUAAUUGAGCUUGGCGCAGUGGCUCACACCUGUAAUCC	(((((((((((((((((((((.(..(((.(((........................))).)))..).)))))))))))))))))))))..	AUUAUAGGUGUGAGCUACUG	GUGGCUCACACCUGUAAUCC	NONHSAT151667.1;NONHSAT149092.1;NONHSAT033690.2;NONHSAT098196.2;NONHSAT206664.1;NONHSAT134005.2;NONHSAT115946.2;NONHSAT145081.2;NONHSAT205206.1;NONHSAT162185.1;ENST00000628622.1|known|lincRNA;ENST00000629704.2|known|lincRNA;NONHSAT156901.1;NONHSAT203230.1;ENST00000628384.2|known|antisense;NONHSAT182248.1;NONHSAT010627.2;ENST00000598322.1|known|sense_intronic;ENST00000625827.1|known|lincRNA;NONHSA…	ENST00000500276.6|known|antisense;NONHSAT216632.1;ENST00000631276.2|known|processed_transcript;ENST00000571302.1|known|sense_overlapping;ENST00000590435.5|known|processed_transcript;ENST00000614194.1|novel|misc_RNA;NONHSAT219432.1;NONHSAT221639.1;ENST00000507794.2|known|antisense;NONHSAT214785.1;NONHSAT223110.1;NONHSAT221190.1;NONHSAT218363.1;NONHSAT217165.1;NONHSAT213612.1;NONHSAT215211.1;ENST00…
novel-mir-37557	0.993561	8	258	266	0	3	0	4	0	4	0	1	0	4	2	0	1	155	5	87	0	0	0	0	0.99046	AAAUCCCUGGCUUCCUUCUUUCACUCUUUCAGACAGAGGAAGGGAGGAAACCAGAGGUUUUG	(((((.((((.(((((((((((.((((.......))))))))))))))).)))).)))))..	AAAUCCCUGGCUUCCUUCUUUC	AGGGAGGAAACCAGAGGUUUUG
novel-mir-18557	0.923429	0	264	264	0	0	0	1	0	0	0	2	0	0	0	1	0	123	0	137	0	0	0	0	1.3818	UACCUCCACCCAGUUUCAGGCCUGGAGGAUGGUCUUGGCAGGAGGCUGGGUGGGGAAGG	...((((((((((((((..(((.(((......))).)))..))))))))))))))....	UACCUCCACCCAGUUUCAGGCC	CAGGAGGCUGGGUGGGGAAGG		NONHSAT209023.1;NONHSAT209024.1;NONHSAT209022.1
novel-mir-13286	0.711083	263	0	263	54	0	49	0	30	0	39	0	35	0	21	0	16	0	19	0	0	0	0	0	2.03082	GGCUGGCUGGGGUGGGCGGCGCGUGGGCCGCGGCUGGUUAGAGCUGACUCAAGCCUGUCCUGCCCGCCCACCCGCCGCAGG	.((.(((..((((((((((.(((.((((...(((((((((....)))))..)))).))))))))))))))))))))))...	GGCUGGCUGGGGUGGGCGGCGCGUG	UGCCCGCCCACCCGCCGCAGG		NONHSAT060183.2
novel-mir-31939	0.528694	0	261	261	0	25	0	32	0	14	0	66	0	30	0	32	0	11	0	10	0	9	0	32	2.09161	GAGGGCGGCGGGCGGCGGGCGGCGCUGCUGCUGCUGCUGCUGGUGGUCGGCCCGCCCCUGGCGCUGCCCGGCCU	..((((((((..(((.((((((.(((((((((((....)).))))).))))))))))))).)))))))).....	GAGGGCGGCGGGCGGCGGGCG	CCCCUGGCGCUGCCCGGCCU	NONHSAT172889.1;ENST00000561181.5|known|antisense;NONHSAT099637.2;ENST00000627549.1|known|lincRNA;NONHSAT210025.1;NONHSAT172888.1;NONHSAT141939.2;NONHSAT210024.1;NONHSAT159267.1;NONHSAT107293.2;NONHSAT193041.1;ENST00000457720.1|known|lincRNA;NONHSAT221126.1;ENST00000629925.1|known|lincRNA;NONHSAT211394.1;NONHSAT133806.2	ENST00000439105.1|known|lincRNA;NONHSAT213679.1;NONHSAT121795.2;NONHSAT213678.1;NONHSAT148200.1;ENST00000561181.5|known|antisense
novel-mir-36876	0.754204	0	259	259	0	0	0	0	0	0	0	0	0	0	0	1	0	0	0	0	0	67	0	191	1.89792	GGCUUCCCCGGCCCGGCUCGCCCGCGCUUCUCUCCCUGUGGGCGGCGGCCCGGCGCCUGGAAGGUCAA	(((((.((.(((((((.((((((.(((..........))).).))))).)))).))).)).)))))..	GGCUUCCCCGGCCCGGCUCGCCC	GCGGCCCGGCGCCUGGAAGGUCAA
novel-mir-5323	0.893232	257	1	258	20	0	18	1	24	0	14	0	5	0	19	0	86	0	71	0	0	0	0	0	1.6583	GAGGCGAGGCGAGGCGAGGCCAAGCCAAUUGGAGGCCGUCUUUCCUCGUCUUGCCCGC	(.((((((((((((.(((((...(((.......))).))))).)))))))))))))..	GAGGCGAGGCGAGGCGAGGCCAAGCC	CCGUCUUUCCUCGUCUUGCCCGC	NONHSAT193210.1	NONHSAT193210.1
novel-mir-22859	0.503085	257	0	257	60	0	45	0	14	0	32	0	66	0	28	0	4	0	8	0	0	0	0	0	1.72573	CCUCCUUCCCCAUUCCCCCUCGUUUCAGACAAAAGACUGCAUGCUGGCGAAUGGCAAACUGGAUGAGGAUUACGAGGAGGAGGAUGAGGAGGAGGAG	((((((.((.(((((((((((((((((..((.......(..(((((.....)))))..)))..))))....)))))).)).))))).))))))))..	CCUCCUUCCCCAUUCCCCCUCGU	GAGGAGGAGGAUGAGGAGGAGGAG		NONHSAT102690.2;NONHSAT200789.1;NONHSAT177724.1;NONHSAT191527.1;NONHSAT084437.2;NONHSAT125856.2;NONHSAT106744.2;NONHSAT200793.1;ENST00000623664.1|known|lincRNA;NONHSAT164266.1;NONHSAT006212.2;NONHSAT006213.2;NONHSAT152215.1;NONHSAT098512.2;NONHSAT200790.1;NONHSAT174805.1;ENST00000499685.2|known|antisense;NONHSAT150317.1;NONHSAT152212.1;NONHSAT158739.1;NONHSAT169105.1;NONHSAT140863.2;NONHSAT204798…
novel-mir-14858	0.916334	151	105	256	2	0	3	0	2	1	4	0	4	1	3	2	0	0	0	0	72	70	61	31	0.9319	AAUGUUGAACCUUUUGGCCUGGCUUGUUUGGAAAGGCCCUGGCCAACGUCAACAUUGG	((((((((.....((((((.(((((........)))))..))))))..))))))))..	AAUGUUGAACCUUUUGGCCUGGCUUG	GGCCCUGGCCAACGUCAACAUUGG	NONHSAT101309.2;NONHSAT075650.2;NONHSAT037935.2;NONHSAT104634.2;NONHSAT010515.2;NONHSAT169519.1;NONHSAT037936.2	NONHSAT104634.2;NONHSAT145887.2;NONHSAT170957.1;NONHSAT075650.2;NONHSAT145886.2
novel-mir-32738	0.89317	246	10	256	51	3	53	1	23	2	53	1	33	1	33	2	0	0	0	0	0	0	0	0	1.87055	AGCGGGAGGGCCUGGGCCCGGGGCGCACAGGAGGGCUCAGCCCCACCGACCCUGACCCGGCCCCUCCCGCAGC	.(((((((((.(((((..(((((((....(..((((...))))..))).))))).))))).)))))))))...	AGCGGGAGGGCCUGGGCCCGGGG	CUGACCCGGCCCCUCCCGCAGC
novel-mir-4063	0.980935	253	2	255	43	0	38	0	22	1	33	0	34	1	44	0	24	0	13	0	0	0	2	0	1.76404	GGGGCGAGCGCGCGCGGGGCGGAAGUCGGCCACCUUCCUCCGUCCCGGCCGUUAGCCCAGC	.((((.((((.((.(((((((((.(..((...))..).))))))))))))))).))))...	GGGGCGAGCGCGCGCGGGGCGGAAG	UCCGUCCCGGCCGUUAGCCCAGC	NONHSAT056282.2;NONHSAT093002.2;NONHSAT056261.2	NONHSAT056282.2;NONHSAT056261.2
novel-mir-15870	0.719748	255	0	255	4	0	7	0	3	0	10	0	7	0	3	0	162	0	59	0	0	0	0	0	1.54332	GGUUGGCAGGGAGGAGAUCCCUGGGCUGACAUCUGCUGACUUGGUCAUCCCUGUUCUCCUUCCCUGUCCC	....(((((((((((((.....(((.((((.............)))).)))...))))).))))))))..	GGUUGGCAGGGAGGAGAUCCCUGGGCUGA	AUCCCUGUUCUCCUUCCCUGUCCC
novel-mir-28492	0.935078	240	14	254	28	0	37	2	25	0	40	2	16	3	24	1	38	2	15	4	8	0	9	0	1.1276	UGAGGAGCAUGGGCCGUGCUGUGUAUUAAGGAAAUGCACGUGGCUCCUGCUUGUCA	(((.(((((.((((((...((((((((.....)))))))))))))).))))).)))	UGAGGAGCAUGGGCCGUGCUGUGU	UGCACGUGGCUCCUGCUUGUCA
novel-mir-18337	0.502408	251	2	253	46	0	28	0	31	0	23	0	33	2	18	0	32	0	34	0	1	0	5	0	1.84545	CGGGGUGGGAGAGGUGGGGUCUGCGUGCGGGCCGGGCCGGCCCCUGACGCGCGCUCCUCCCCUGCCCCAGC	.((((((((...((.(((((.(((((..((((((...))))))...))))).))))).))))))))))...	CGGGGUGGGAGAGGUGGGGUCUGCG	CGCGCUCCUCCCCUGCCCCAGC
novel-mir-11956	0.759392	1	251	252	0	4	0	6	0	8	0	2	0	2	1	3	0	119	0	96	0	5	0	6	1.7113	UUCUCUCGCCAGGCGUCCUCGUGGAAGGUUCGUGUGCUAGUUAGAUGGGCGCCAGGGGUCGCCGGCGGGAAGCAUGGAGGG	...(((((((.((((.((((.(((...((((((.((.....)).)))))).))))))).)))))))))))...........	UUCUCUCGCCAGGCGUCCUCGUGGA	CAGGGGUCGCCGGCGGGAAGCAUGGAGGG	NONHSAT070185.2
novel-mir-31069	0.576399	251	0	251	21	0	28	0	15	0	22	0	13	0	28	0	0	0	0	0	52	0	72	0	1.67911	AGGCCGCCCCUUCUGGCACCUGGCCAGAUGGGGGCUCAGGUGUUAAGAGGGGCGGCCGGG	.(((((((((((.((((((((((((.......))).))))))))).)))))))))))...	AGGCCGCCCCUUCUGGCA	UUAAGAGGGGCGGCCGGG	NONHSAT126635.2;NONHSAT108129.2
novel-mir-4162	0.981105	4	245	249	3	32	1	45	0	19	0	72	0	34	0	38	0	2	0	0	0	0	0	3	2.02796	GCGCGGCGGCGGCGGUCGCGGCGCGCUGGGUGGCUCCUGGCUGCUGCCUGCCGCGCGGU	((((((((((((((((((.((.((........)).))))))))))))).)))))))...	GCGCGGCGGCGGCGGUCGCGGCG	CUGGCUGCUGCCUGCCGCGCGGU	ENST00000608721.1|known|antisense;NONHSAT122594.2;NONHSAT193357.1;ENST00000611393.1|novel|miRNA;NONHSAT200111.1;NONHSAT075546.2;ENST00000617883.1|novel|miRNA;NONHSAT083133.2;ENST00000592107.5|known|lincRNA;NONHSAT190636.1;NONHSAT209968.1;NONHSAT212491.1;ENST00000453677.1|known|antisense;ENST00000592918.5|known|lincRNA;ENST00000563328.4|known|antisense;NONHSAT208373.1;ENST00000400593.6|known|lincR…
novel-mir-29753	0.721341	246	2	248	52	1	41	0	27	0	37	0	44	1	41	0	0	0	2	0	2	0	0	0	1.57917	UGGGUGGGUGGAGGAGGCGUCCUGGUCCUGGGAGGGAUGCCCUGCUCACGAGGCCCCACUCCUACCCAGG	((((((((.(..((.(((.((.((.....((.((((...)))).)))).)).))))).).))))))))..	UGGGUGGGUGGAGGAGGCGUCCUG	CGAGGCCCCACUCCUACCCAGG	NONHSAT001153.2
novel-mir-33626	0.961132	246	1	247	1	0	3	0	1	0	3	0	2	0	0	1	130	0	104	0	2	0	0	0	1.02015	ACUAGCUGUAGGAUAUUGGGCAAGGUAUUAUCUCUUUGUGCCUCAGUUUCCACAUCUGUGA	..(((.(((.(((.(((((((((((........)))..)))).)))).)))))).)))...	ACUAGCUGUAGGAUAUUGGGCAAGG	UUGUGCCUCAGUUUCCACAUCUGUGA		NONHSAT148324.1;NONHSAT217921.1;NONHSAT186788.1;NONHSAT179409.1;NONHSAT220384.1;NONHSAT087144.2;NONHSAT060876.2;NONHSAT040132.2
novel-mir-9235	0.565658	241	4	245	15	0	11	0	13	0	24	0	6	2	15	0	95	0	58	0	1	2	3	0	1.58536	GCGGCGGUGCGGCUGUGGGAGGGCUGCCGGUCGCGCUCCCUCUGAGCCUGCCGCCUCGC	(.(((((((.((((..(((((.((........)).)))))....))))))))))).)..	GCGGCGGUGCGGCUGUGGGAGG	UCCCUCUGAGCCUGCCGCCUCGC	ENST00000569326.2|known|processed_transcript;NONHSAT217807.1	ENST00000569326.2|known|processed_transcript;NONHSAT217807.1
novel-mir-13046	0.68887	245	0	245	35	0	47	0	21	0	20	0	17	0	9	0	31	0	64	0	0	0	1	0	1.56284	CAUGGGGUGCGGGAGCCGGGCGGGGGUGACUGUGGCCUUGCCUCUCCCGUCCCUGUAGU	.((((((.(((((((..((((((((.(......).)))))))))))))))))))))...	CAUGGGGUGCGGGAGCCGGGCGGGG	UUGCCUCUCCCGUCCCUGUAGU
novel-mir-17245	0.625689	239	0	239	6	0	7	0	7	0	12	0	9	0	8	0	119	0	70	0	1	0	0	0	1.11883	CAGGUAGAUGCCUGGGCUCAGAACGCGAACCUCAGUCCAGUCAUCUCCCUUCA	.(((.(((((.(((((((.((.........)).))))))).))))).)))...	CAGGUAGAUGCCUGGGCUCAGA	UCAGUCCAGUCAUCUCCCUUCA
novel-mir-2377	0.994615	233	5	238	26	1	16	0	18	0	22	0	13	0	11	0	3	0	17	0	30	4	77	0	1.09056	GGUUACAGGUGUGAGCCAUCUCAUUCAGGUGAGAAUAAUUAUUAGAAAUAGGUUGGGCGCGGUGGCUCACACCUGUAAUCCC	((((((((((((((((((((.(.(((((.(....................).))))).).))))))))))))))))))))..	GGUUACAGGUGUGAGCCAUCU	GUGGCUCACACCUGUAAUCCC	NONHSAT144651.2;NONHSAT012779.2;NONHSAT052167.2;NONHSAT175548.1;NONHSAT028311.2;NONHSAT190784.1;NONHSAT184042.1;ENST00000453806.1|known|antisense;ENST00000631832.1|known|processed_transcript;NONHSAT169703.1;ENST00000633674.1|known|processed_transcript;NONHSAT068721.2;ENST00000566898.1|known|lincRNA	ENST00000500276.6|known|antisense;NONHSAT216632.1;ENST00000631276.2|known|processed_transcript;ENST00000571302.1|known|sense_overlapping;NONHSAT219432.1;ENST00000507794.2|known|antisense;NONHSAT214785.1;NONHSAT223110.1;NONHSAT221190.1;NONHSAT218363.1;NONHSAT212681.1;NONHSAT217165.1;NONHSAT213612.1;NONHSAT215211.1;ENST00000626804.2|known|antisense;NONHSAT216202.1;NONHSAT221364.1;NONHSAT219476.1;EN…
novel-mir-11132	0.95901	235	0	235	0	0	0	0	0	0	1	0	1	0	0	0	191	0	42	0	0	0	0	0	1.33215	AUGUGGAAUGUUUAAUCUAUAACAUUUAUAUAUCGAUUAAGCAUACCACACCA	.(((((.((((((((((.(((.........))).)))))))))).)))))...	AUGUGGAAUGUUUAAUCUAUA	UCGAUUAAGCAUACCACACCA	NONHSAT104892.2;ENST00000509211.1|known|antisense
novel-mir-14312	0.572913	232	0	232	51	0	41	0	31	0	33	0	28	0	25	0	16	0	7	0	0	0	0	0	1.56632	ACCUGCGCGCCGGCGUCACAGCGCUAACCGCUUCCCUGGCCGUCCGGCUCGCGGGUGA	(((((((.((((((((((.((((.....))))....))).)).))))).)))))))..	ACCUGCGCGCCGGCGUCACA	UGGCCGUCCGGCUCGCGGGUGA
novel-mir-37363	0.846554	231	0	231	25	0	44	0	23	0	44	0	32	0	34	0	1	0	2	0	17	0	9	0	1.63618	CGGGGACAGGGUGAGCGCACAGUCUGGGUCCCCGCUGUAAGGACCAGGUGGCGGGGACAGGGUGAGCGCACAGUCCGGGUCCCCGCU	(((((((.(((((.((((.((.(((..(((((((((.............)))))))))))).)).)))).)).)))..)))))))..	CGGGGACAGGGUGAGCGCACAGU	UGAGCGCACAGUCCGGGUCCCCGCU
novel-mir-16524	0.652623	102	127	229	24	19	20	35	8	12	15	19	26	26	9	16	0	0	0	0	0	0	0	0	1.06606	CUGGCCAGGAACUUUUGGGAUGGGGACACCACCUCUCAGCCCUCCCUCUCUUCCUGGCCCCAG	..(((((((((.....((((.(((...............)))))))....)))))))))....	CUGGCCAGGAACUUUUGGGAUGG	CUCCCUCUCUUCCUGGCCCCAG		NONHSAT222552.1;NONHSAT172372.1;NONHSAT222551.1
novel-mir-20371	0.971086	176	51	227	21	7	40	4	17	4	28	9	34	3	16	3	8	17	7	3	4	0	1	1	1.5141	UGCGGGCCCUGGGAGUGGAGACGCGGAGCUGCGGUCGCCGCUUUCUGGGCUCGCUCAC	.((((((((.((((((((.(((.((......))))).)))))))).))))))))....	UGCGGGCCCUGGGAGUGGAGAC	CGCCGCUUUCUGGGCUCGCUCAC
novel-mir-4487	0.876762	225	1	226	6	0	4	0	3	0	6	1	4	0	2	0	128	0	71	0	1	0	0	0	1.40007	GUGGAGGCCUGGGGGUCCCUGUAGGUUGCCCGACCCACUGUGACCCUGAGCCUCUUCCC	(.((((((.(.((((((.(.((.((((....)))).)).).)))))).))))))).)..	GUGGAGGCCUGGGGGUCCCUGUAG	ACUGUGACCCUGAGCCUCUUCCC
novel-mir-11715	0.886068	197	27	224	38	5	53	5	32	3	20	5	43	6	11	3	0	0	0	0	0	0	0	0	1.12795	AGGAGAUGGUCCAUGGAAUGGUCAAACUCCAGAGGAAGAUCAUCUUCCCGCUCCAUCUCCUUU	(((((((((.....(((((((((....(((...))).))))))..)))....)))))))))..	AGGAGAUGGUCCAUGGAAUGGU	CAUCUUCCCGCUCCAUCUCCUUU		NONHSAT081423.2
novel-mir-26088	0.970099	210	11	221	34	2	24	0	35	0	53	2	25	2	34	5	2	0	3	0	0	0	0	0	1.11478	AACAUGCUGGUGGCUGUUGGUGUGUUCCUGUAGACAUCCAGCCCCCGGUGUGUUCCU	((((((((((.(((((..(((((.(......).)))))))))).))))))))))...	AACAUGCUGGUGGCUGUUGGUGU	UCCAGCCCCCGGUGUGUUCCU
novel-mir-29114	0.935276	161	59	220	19	9	17	9	7	4	11	8	10	6	13	14	39	6	40	3	3	0	2	0	1.11875	UUGGGGGAUCACUGUGGUCGUAGCCCACCUCCAUGACCCCAGUGGCCUCCUCUCCCCCAG	.(((((((((((((.((((((...........)))))).)))))).......))))))).	UUGGGGGAUCACUGUGGUCGU	CCAGUGGCCUCCUCUCCCCCAG
novel-mir-18340	0.995303	218	1	219	5	0	8	0	1	0	11	0	5	0	4	0	93	0	91	0	0	0	0	1	1.63411	CGGGUGGAGGGGUGUGGGGCUGUGGGCAGUGUGGCCCAUCCUCCCACCCCUGUGCCCUGC	.(((((.(((((((.((((..((((((......)))))).))))))))))).)))))...	CGGGUGGAGGGGUGUGGGGCUGUGG	AUCCUCCCACCCCUGUGCCCUGC
novel-mir-14019	0.732747	214	0	214	24	0	29	0	7	0	7	0	11	0	4	0	91	0	39	0	2	0	0	0	1.48907	AGAGUGACAGCGUGAGGCUGGGAGGGAGGACUUGGCUUGAGCUUGUUAAACUCUGCUCUGAGCCUCCUUGUCGCCUGC	((.(((((((.(.((((((.(((((((((((..(((....))).)))...)))).)))).))))))))))))))))..	AGAGUGACAGCGUGAGGCUGGGAGG	UCUGAGCCUCCUUGUCGCCUGC
novel-mir-38036	0.999078	0	212	212	0	44	0	51	0	38	0	25	0	31	0	22	0	0	0	0	0	1	0	0	1.05596	UUUGAAAUGUCUAUUAAGCCUUUGAAAUGUCCUCAAGGAGUAAUAGACAUUUCAAACU	((((((((((((((((..((((.((.......))))))..))))))))))))))))..	UUUGAAAUGUCUAUUAAGCCU	GAGUAAUAGACAUUUCAAACU
novel-mir-24220	0.999558	1	209	210	0	36	0	46	1	27	0	36	0	40	0	24	0	0	0	0	0	0	0	0	1.18019	UCUCCAGUGUCUCUUUAGUGCCUGGCACCUACUCUGUGCCCAGGCACUAAAGAAACACUGGAGAAU	((((((((((.(((((((((((((((((.......))).)))))))))))))).))))))))))..	UCUCCAGUGUCUCUUUAGUGCC	CACUAAAGAAACACUGGAGAAU
novel-mir-6921	0.902601	8	202	210	1	38	0	39	0	22	0	34	0	41	0	25	3	0	4	2	0	0	0	1	2.01896	GGGGGGCCGGAGGCGGCGGCUGUCAGAGUCGGCUCAGCCUGCGCCGGGGAACAUCGGCCGCCUCCAGCUCCCGGC	.((((((.(((((((((.(.(((.....(((((.((...)).)))))...))).).))))))))).))))))...	GGGGGGCCGGAGGCGGCGGCU	UCGGCCGCCUCCAGCUCCCGGC
novel-mir-32107	0.624087	205	1	206	27	0	19	0	15	0	36	1	23	0	19	0	52	0	8	0	2	0	4	0	1.56936	GAGAGGCGCCGCAGCGGGAGGGUGAGUUCCAGCCUCCGCUGCAGCCCCUCGACGU	..((((.((.(((((((.(((.((.....)).)))))))))).)).)))).....	GAGAGGCGCCGCAGCGGGAGGG	UCCGCUGCAGCCCCUCGACGU
novel-mir-509	0.970442	31	175	206	3	20	1	29	2	18	1	31	3	28	2	36	16	7	3	6	0	0	0	0	1.24532	GUGUGGGGAGCACGUGAGGCUGGGUCAGCUAUGAGCUCAGCCAAGUGGUCCCCACAAAC	.((((((((.(((....((((((((((....))).)))))))..))).))))))))...	GUGUGGGGAGCACGUGAGGCU	CAGCCAAGUGGUCCCCACAAAC
novel-mir-15645	0.98179	201	2	203	38	0	55	0	21	0	11	0	29	0	17	0	3	0	1	1	23	0	3	1	2.19381	GGGCGGGGGCCGGGGCGGGGGGCAGGGCGAGAGCAGGGGGCGUCGGGCGGCCGCGCACCCCGGGGCCCUGCUCCUCGCCCCUUCCCCCGCCACC	.((((((((..(((((((((((((((((.......(((((((.(((....)))))).))))...)))))))))))))))))..))))))))...	GGGCGGGGGCCGGGGCGGGGGGCA	CUCCUCGCCCCUUCCCCCGCCACC	NONHSAT135060.2;NONHSAT058844.2;ENST00000580420.1|known|antisense	NONHSAT135060.2
novel-mir-35823	0.999458	201	2	203	31	0	37	1	21	0	39	0	33	1	40	0	0	0	0	0	0	0	0	0	1.10135	UGAAGCCAGGCUGUUAGGCUAGUGGUCAGAGACACAGACACUAGCCUGACAGCCUCGCUUCCAAU	.(((((.(((((((((((((((((.((.........))))))))))))))))))).)))))....	UGAAGCCAGGCUGUUAGGCUAG	AGCCUGACAGCCUCGCUUCCAAU
novel-mir-37709	0.9656	201	0	201	38	0	55	0	21	0	11	0	29	0	17	0	3	0	1	0	23	0	3	0	1.8963	GGCGGGGGGCAGGGCGAGAGCAGGGGGCGUCGGGCGGCCGCGCACCCCGGGGCCCUGCUCCUCGCCCCUUCCCCCGCCAC	(((((((((..(((((((((((..((((.(((((..((...))..))))).)))))))).)))))))..)))))))))..	GGCGGGGGGCAGGGCGAGAGCA	CUCCUCGCCCCUUCCCCCGCCAC	NONHSAT135060.2	NONHSAT135060.2
novel-mir-12447	0.580578	201	0	201	15	0	25	0	16	0	21	0	14	0	18	0	67	0	25	0	0	0	0	0	1.53355	UAGGGUGGUGGGGUAGGGGCAGGCUGGAGAGGGCUGGCUUGUUCCAGGCUGAUCCAUGCUGGCCUGCCCUCACCUGUCUAGG	((((..(((((((((((..(((..((((..((.((((......)))).))..))))..))).))))))).))))..))))..	UAGGGUGGUGGGGUAGGGGCAGG	UGGCCUGCCCUCACCUGUCUAGG
novel-mir-2363	0.880338	200	0	200	2	0	3	0	2	0	1	0	3	0	4	0	131	0	52	0	0	0	2	0	1.77234	GGCGGGCGGGGGGAGGCGGCGCAGAGCCCGGCAGGCGCCGCCGUUGCCUCCGCCUCCGC	((.(((((((((..((((((((...((...))..))))))))....)))))))))))..	GGCGGGCGGGGGGAGGCGGCGCA	CGCCGCCGUUGCCUCCGCCUCCGC
novel-mir-11968	0.95408	193	2	195	11	0	16	0	9	0	15	0	6	0	19	0	73	0	42	2	2	0	0	0	1.09459	CCAGGCUCAGGGAAACUGAGACAGUGGACAAGCAUUGAGCCCCCUUUCCCUGAGCCUGCAU	.((((((((((((((......(((((......))))).......))))))))))))))...	CCAGGCUCAGGGAAACUGAGAC	CCCCCUUUCCCUGAGCCUGCAU
novel-mir-27078	0.953927	195	0	195	19	0	24	0	10	0	26	0	20	0	25	0	31	0	37	0	1	0	2	0	1.51319	UGCGAGCCCGAGGCGCUGCGAACGGUGCCUAACGUCAGACGUCUCGAGGCUCGCGUU	.(((((((((((((((((...(((........)))))).))))))).)))))))...	UGCGAGCCCGAGGCGCUGCGAACG	UCAGACGUCUCGAGGCUCGCGUU
novel-mir-5053	0.789127	193	0	193	67	0	58	0	19	0	10	0	20	0	18	0	0	0	0	0	1	0	0	0	1.67095	GGGGAGGAGGGCGGGAAUGAGGGCGGUGAGGAGAAGCUCACAGCCCCCACCCCCACCAUCCUCCCAGG	.(((((((.((.(((..((.((((.(((((......))))).)))).))..))).)).)))))))...	GGGGAGGAGGGCGGGAAUGAGGG	CCCACCCCCACCAUCCUCCCAGG		ENST00000579352.1|known|antisense
novel-mir-7330	0.974668	191	1	192	35	0	48	0	15	0	30	0	23	1	16	0	11	0	13	0	0	0	0	0	1.24531	AGGCAGAGUGGGAGAAGAGCAGUGGGGAGAAGAGUCACUGCUAGCCUUCCAGUUCUGUCUCU	((((((((((((((...((((((((.........))))))))...)))))).))))))))..	AGGCAGAGUGGGAGAAGAGCAGU	UGCUAGCCUUCCAGUUCUGUCUCU	NONHSAT223355.1
novel-mir-18886	0.999585	29	163	192	4	32	8	37	3	19	5	35	6	23	3	17	0	0	0	0	0	0	0	0	1.17325	CUCCAGUGUUUCUUUAGUGCCUGGGCACAGAGUAGGUGCCAGGCACUAAAGAGACACUGGAGAAU	((((((((((((((((((((((((.(((.......)))))))))))))))))))))))))))...	CUCCAGUGUUUCUUUAGUGCCU	CACUAAAGAGACACUGGAGAAU
novel-mir-24315	0.994341	189	2	191	21	0	46	0	29	0	26	0	23	2	21	0	5	0	3	0	4	0	11	0	1.01352	GAAUUUCAGGUAAACAAUGAAUAGUUUUUUAGUCUGUCGUUGCUUACCAGAAGUUCAAAU	(((((((.(((((.((((((.(((.........))))))))).))))).)))))))....	GAAUUUCAGGUAAACAAUGAA	GUUGCUUACCAGAAGUUCAAAU	ENST00000408208.1|novel|miRNA;NONHSAT165795.1;ENST00000408387.1|novel|miRNA;ENST00000408158.1|novel|miRNA;NONHSAT150903.1;NONHSAT223857.1;ENST00000408307.1|novel|miRNA;NONHSAT206929.1;NONHSAT173271.1;NONHSAT168695.1;ENST00000571400.1|novel|miRNA;ENST00000411184.1|novel|miRNA;NONHSAT119810.2;ENST00000580935.1|novel|miRNA;NONHSAT154156.1;NONHSAT170567.1;ENST00000404891.1|known|processed_transcript;…
novel-mir-3809	0.734656	191	0	191	6	0	8	0	2	0	4	0	4	0	1	0	101	0	65	0	0	0	0	0	1.40652	CAAGGCCGGGUUGUGGGGAAGGAGUCUCCAGUGGGUACUGCCUGACCCUGCCCUCUCUUCCUCCCAACAUCCUGGCCUGUC	..((((((((.(((.((((.((((........((((........))))........)))).)))).))).))))))))...	CAAGGCCGGGUUGUGGGGAAGG	CUCCCAACAUCCUGGCCUGUC
novel-mir-18960	0.680938	189	1	190	24	0	30	1	21	0	33	0	26	0	17	0	9	0	3	0	7	0	19	0	1.18662	CUCCAGUCGGGAUGACACAGUAAGAGUCAGUAAAAAAAAAAUGGGUUCUUGCACUGUCACCCAGGCUGGAAUGCAGUGG	.((((((((((.(((((..((((((.(((............)))..))))))..)))))))).))))))).........	CUCCAGUCGGGAUGACACAGU	UGUCACCCAGGCUGGAAUGCAGUGG		NONHSAT224333.1;ENST00000631276.2|known|processed_transcript;NONHSAT010722.2;ENST00000614194.1|novel|misc_RNA;NONHSAT158148.1;ENST00000507794.2|known|antisense;NONHSAT223110.1;NONHSAT007334.2;NONHSAT012668.2;ENST00000413755.5|known|processed_transcript;ENST00000427447.5|known|antisense;NONHSAT211275.1;NONHSAT159890.1;NONHSAT196360.1;NONHSAT223534.1;ENST00000559960.1|known|antisense;ENST0000055710…
novel-mir-22720	0.999174	10	179	189	1	25	2	25	1	22	2	23	2	38	2	45	0	0	0	0	0	1	0	0	0.799605	AAAAGUAACUGUGGUUUUUGCCAUUACUCAACAGCAAAAGCCGCGAUUACUUUUGC	((((((((.((((((((((((............)))))))))))).))))))))..	AAAAGUAACUGUGGUUUUUGCC	CAAAAGCCGCGAUUACUUUUGC	ENST00000612847.1|novel|miRNA;NONHSAT205258.1;ENST00000620946.1|novel|miRNA;NONHSAT164758.1;ENST00000390749.2|novel|miRNA;ENST00000408561.1|novel|miRNA;ENST00000408835.1|novel|miRNA;ENST00000401218.1|novel|miRNA;ENST00000408277.1|novel|miRNA;ENST00000410711.1|novel|miRNA;ENST00000408430.1|novel|miRNA;ENST00000408696.2|novel|miRNA;ENST00000630475.1|novel|miRNA;ENST00000408779.1|novel|miRNA;ENST000…	NONHSAT189294.1;hsa-miR-548h-5p;ENST00000516636.1|novel|miRNA;ENST00000578124.1|novel|miRNA;ENST00000408689.1|known|miRNA;ENST00000408610.1|known|miRNA;NONHSAT099676.2;NONHSAT189296.1;ENST00000580314.1|known|miRNA;ENST00000616731.1|novel|miRNA;ENST00000408167.1|novel|miRNA;ENST00000408771.1|known|miRNA;ENST00000411354.1|novel|miRNA;NONHSAT189295.1;ptr-miR-548h;ENST00000584930.1|novel|miRNA;ENST00…
novel-mir-12480	0.795016	183	6	189	17	3	17	1	13	0	15	1	10	0	15	0	66	0	29	0	1	0	0	1	1.5566	GGGGCGUGAGUGGGCGGGGCGGGUCUGGCCACGCCCACCCCGACCAGGACACGCCCACG	.(((((((..(((.(((((.((((........)))).))))).)))...)))))))...	GGGGCGUGAGUGGGCGGGGCGG	ACCCCGACCAGGACACGCCCACG
novel-mir-23361	0.67811	187	1	188	27	0	40	0	21	0	12	0	18	0	20	0	24	0	25	0	0	0	0	1	1.45744	GAGGAGUAGGGUUGGGGUGUGUGAGGAAUGACCCCUCCUGCCCCUACUCUGAUCCCAGG	(.(((.((((((.((((((.(.((((.......))))))))))).)))))).))))...	GAGGAGUAGGGUUGGGGUGUGUGAGG	UCCUGCCCCUACUCUGAUCCCAGG
novel-mir-3326	0.77035	185	2	187	50	0	38	0	17	0	25	0	23	0	17	0	7	0	7	0	1	2	0	0	0.986664	UUCCUUGGGAGGGAGCAUGUAGCAAAUGUGUUACUGUGAUUGUAAGCAUGCUGUCUUUCUGGAGG	((((..((((((.(((((((.((((..............))))..))))))).)))))).)))).	UUCCUUGGGAGGGAGCAUGUAGCA	UAAGCAUGCUGUCUUUCUGGAGG
novel-mir-11175	0.600916	185	0	185	8	0	13	0	16	0	25	0	18	0	18	0	42	0	40	0	3	0	2	0	1.77332	GGGCAGGGUGGUGGCGGGGGAGAGGGUAGGGGGGCGGGGCCGCAGUGCUCAGCUGUCUUCCCCUCGGCCCUGCCCCA	(((((((((.(....((((((((.(((.(((..(((....)))....))).))).)))))))).).)))))))))..	GGGCAGGGUGGUGGCGGGGGAGA	UUCCCCUCGGCCCUGCCCCA	NONHSAT040875.2	NONHSAT144804.2
novel-mir-3733	0.550578	7	178	185	2	21	0	42	0	14	0	30	0	25	0	17	0	1	0	1	3	15	2	12	1.22151	CGUGAUGUCACCCAGGUUGGAGUGUAGUGGCGCUAUUAUGGCUCACUGUGGCCUUGACUUCUCCGG	((.((.((((...((((((.((((.(((.(........).))))))).)))))))))).))..)).	CGUGAUGUCACCCAGGUUGGAGUGUAGUG	CUCACUGUGGCCUUGACUUCUCCGG
novel-mir-13456	0.995447	184	0	184	15	0	21	0	16	0	22	0	16	0	17	0	59	0	18	0	0	0	0	0	1.10012	UGUGGGGAGCAGGUGGGGAUGGCCUGGGCCCAGCAUGAUCCUGCUCUGCUCUUCACAGA	(((((((((((((..(((((.(.(((....)))..).)))))..)))))))))))))..	UGUGGGGAGCAGGUGGGGAUGG	AUCCUGCUCUGCUCUUCACAGA
novel-mir-10198	0.993202	168	15	183	8	6	14	5	4	1	6	2	6	1	5	0	79	0	45	0	0	0	1	0	1.07189	GGGAAGGCUGCGGGAGUGUGCUUCGCGUCCUCUGUAGUCGACUACCGCAGCUCUUCUUUG	.((((((((((((.(((..(((..(((.....))))))..))).))))))).)))))...	GGGAAGGCUGCGGGAGUGUGCU	UCGACUACCGCAGCUCUUCUUUG
novel-mir-27084	0.504535	181	1	182	22	0	18	0	15	0	20	1	21	0	9	0	1	0	1	0	25	0	49	0	1.19556	UUGAGACGGGGGGUUUCGCCAUCUUGCGUAGGCUGGUCUCAAACUCCUGGGCUCAAG	(((((.(.((((((((.(((((((.....))).))))...)))))))).).))))).	UUGAGACGGGGGGUUUCGCCAUCU	CUGGUCUCAAACUCCUGGGCUCAAG		NONHSAT211901.1;ENST00000598177.2|known|lincRNA;NONHSAT157114.1;NONHSAT192010.1;NONHSAT135622.2;ENST00000625827.1|known|lincRNA;NONHSAT210414.1;NONHSAT218805.1;NONHSAT164266.1;ENST00000596329.3|known|antisense;NONHSAT207801.1;NONHSAT180093.1;ENST00000630708.1|novel|misc_RNA;ENST00000594820.5|known|antisense;ENST00000582320.2|known|lincRNA;NONHSAT178636.1;NONHSAT174556.1;ENST00000515186.1|known|an…
novel-mir-37835	0.92143	181	0	181	33	0	42	0	26	0	22	0	28	0	25	0	3	0	2	0	0	0	0	0	1.58903	GGGCAGGAUGUGGGCGGUGUAGGCGCCUGGCUAGGGGUCAGCACAGCCUCCGCUCCCCAUCUCUGCCAGG	.(((((((((.(((.((((.((((..((((((...))))))....)))).))))))))))).)))))...	GGGCAGGAUGUGGGCGGUGUAGG	UCCGCUCCCCAUCUCUGCCAGG
novel-mir-9896	0.913615	177	3	180	0	0	0	0	0	0	0	0	0	0	0	0	135	2	42	1	0	0	0	0	1.27762	AGCUGGGAUGGAGGCAGGGCCCAGGAGCUUCGGGACCCAGAGUCUCCAUGCCAGCA	.(((((.((((((((.((((((.........))).)))...)))))))).))))).	AGCUGGGAUGGAGGCAGGGCC	ACCCAGAGUCUCCAUGCCAGCA	NONHSAT106375.2;ENST00000564950.5|known|processed_transcript;NONHSAT094416.2;NONHSAT171785.1;NONHSAT047259.2;NONHSAT106374.2;NONHSAT047260.2;ENST00000565342.5|known|processed_transcript;ENST00000624224.1|known|lincRNA;NONHSAT177004.1;ENST00000567520.5|known|processed_transcript;ENST00000568997.5|known|processed_transcript;NONHSAT192626.1;ENST00000561824.5|known|processed_transcript	NONHSAT171785.1;NONHSAT047260.2;NONHSAT047259.2
novel-mir-1527	0.973571	180	0	180	0	0	1	0	2	0	1	0	1	0	1	0	98	0	76	0	0	0	0	0	1.11201	CAGGGAGGGACCAUGUGGGGGACUGGUCUAGGUAGUGAGUCCCCACUUGGAGCCUCUGUGAU	((.(((((..(((.((((((.(((.(.((....))).))))))))).)))..))))).))..	CAGGGAGGGACCAUGUGGGGGACU	UCCCCACUUGGAGCCUCUGUGAU		NONHSAT159435.1
novel-mir-13536	0.851016	148	31	179	22	2	21	6	15	3	28	4	26	5	33	11	3	0	0	0	0	0	0	0	1.20974	AGUUCCAGGCUCUUGGUGUCCCAAACAAAGACACCAAGAGCCUGGAACUGCAC	((((((((((((((((((((.........))))))))))))))))))))....	AGUUCCAGGCUCUUGGUGUC	CACCAAGAGCCUGGAACUGCAC	NONHSAT161422.1
novel-mir-13326	0.999226	148	31	179	22	2	21	6	15	3	28	4	26	5	33	11	3	0	0	0	0	0	0	0	1.08077	GUGCAGUUCCAGGCUCUUGGUGUCCCAAACAAAGACACCAAGAGCCUGGAACUGCAC	((((((((((((((((((((((((.........))))))))))))))))))))))))	GUGCAGUUCCAGGCUCUUGGUG	CACCAAGAGCCUGGAACUGCAC
novel-mir-13331	0.999304	148	31	179	22	2	21	6	15	3	28	4	26	5	33	11	3	0	0	0	0	0	0	0	1.01035	GUGCAGUUCCAGGCUCUUGGUGUCCCAAACAAAGACACCAAGAGCCUGGAACUGCAC	((((((((((((((((((((((((.........))))))))))))))))))))))))	GUGCAGUUCCAGGCUCUUGGUGU	CACCAAGAGCCUGGAACUGCAC
novel-mir-13521	0.99917	148	31	179	22	2	21	6	15	3	28	4	26	5	33	11	3	0	0	0	0	0	0	0	1.08077	GUGCAGUUCCAGGCUCUUGGUGUCCCAAACAAAGACACCAAGAGCCUGGAACUGCAC	((((((((((((((((((((((((.........))))))))))))))))))))))))	GUGCAGUUCCAGGCUCUUGGUG	CACCAAGAGCCUGGAACUGCAC
novel-mir-9579	0.665122	179	0	179	20	0	13	0	6	0	6	0	7	0	3	0	79	0	45	0	0	0	0	0	1.52373	GGGGAGGGAAGGGGCUGACGGCAGGCAGGGUCUGCAGUCACUGGCCACCACCAUCAGCACCUUUGUCCUCCCAGG	.(((((((((((((((((.((..((...((((..........)))).)).)).))))).))))).)))))))...	GGGGAGGGAAGGGGCUGACGG	AUCAGCACCUUUGUCCUCCCAGG
novel-mir-10779	0.954325	178	0	178	15	0	19	0	16	0	35	0	22	0	21	0	26	0	20	0	4	0	0	0	1.43346	UGCUGGGAGGGAUGAGAGCCUCAGGUCAGGCCUGGCUCAUAGGCUCUUCCUGGCCCCAUCCUGUCCCACAGA	((.(((((((((((.(.(((..(((...((((((.....))))))...)))))).))))))).)))))))..	UGCUGGGAGGGAUGAGAGCCUCAGG	UGGCCCCAUCCUGUCCCACAGA		NONHSAT072590.2
novel-mir-13140	0.993722	3	173	176	1	7	0	23	1	10	0	15	1	23	0	32	0	31	0	21	0	6	0	5	1.22026	UUAGUGGCUCCCUCUGCCUGCAGAAUGGAAGACCACGUGCAGGUGAGGGUGGAGCCACCGA	...(((((((((((((((((((...(((....)))..))))))).)))).))))))))...	UUAGUGGCUCCCUCUGCCUGC	CAGGUGAGGGUGGAGCCACCGA	NONHSAT210491.1
novel-mir-29118	0.709525	176	0	176	34	0	46	0	26	0	34	0	19	0	13	0	0	0	0	0	1	0	3	0	1.23572	UGCAGUGGAUGGGAGAGGACACGGCUGGUGGGGAUCGGGCUCAGCUGGGCCUUUCUGUCUCUGCAGG	(((((.(((..(((((((.(.((((((((.........)).)))))).)))))))).))))))))..	UGCAGUGGAUGGGAGAGGACACGGC	UGGGCCUUUCUGUCUCUGCAGG
novel-mir-13805	0.999584	107	68	175	8	9	11	9	7	8	5	13	12	10	18	10	24	1	20	4	1	1	1	3	1.17701	UGGUGGCUCGCAUCUGUGGUCCUAGUGACUAGCUGUGGACCACAGAUGGGAGCCACCACA	(((((((((.((((((((((((((((.....)))).)))))))))))).)))))))))..	UGGUGGCUCGCAUCUGUGGUC	ACCACAGAUGGGAGCCACCACA	NONHSAT214822.1;NONHSAT199244.1;NONHSAT157791.1;NONHSAT223342.1;NONHSAT216809.1;ENST00000375625.3|known|lincRNA;NONHSAT222713.1;NONHSAT145084.2;NONHSAT145083.2;ENST00000375644.3|known|lincRNA;NONHSAT199245.1	NONHSAT055590.2;NONHSAT175549.1;NONHSAT003723.2;ENST00000433856.5|known|lincRNA;NONHSAT055592.2
novel-mir-473	0.982514	174	0	174	0	0	0	0	0	0	0	0	0	0	0	0	28	0	146	0	0	0	0	0	1.57399	GGUGGGAGGGAGGGAGAGCUGGCAGGUCUUGGGUGCUGCCCUGCUCCCCCUCCCUUCCUGGGA	...(((((((((((.((((.(((((..........)))))..)))).))))))))))).....	GGUGGGAGGGAGGGAGAGCUGG	UGCUCCCCCUCCCUUCCUGGGA		NONHSAT174660.1
novel-mir-4186	0.81649	73	100	173	7	2	0	2	2	2	4	5	2	2	1	1	36	7	21	6	0	38	0	35	1.08427	CUGGGUCUCGCUUGCUCUGUCACCCAGGCGGGAGUGCAGUGACACGAUCGGGACCCACUGU	.(((((((((.(((...((((((....((....))...))))))))).)))))))))....	CUGGGUCUCGCUUGCUCUGUCACC	UGACACGAUCGGGACCCACUGU	NONHSAT121213.2;NONHSAT121214.2	NONHSAT178684.1
novel-mir-4439	0.638726	170	2	172	33	0	20	0	31	1	19	0	20	0	19	0	16	0	9	1	2	0	1	0	1.65723	UUGGGGAGCGUGGGGGUGAGGGUGGGGGAGGCCCGUGCUUUCCCUGCUGAGCCUCCUCCCACCCCAGC	((((((....((((((.(((((((((((((((....)))))))))))....)))))))))))))))).	UUGGGGAGCGUGGGGGUGAGGGUG	CUGAGCCUCCUCCCACCCCAGC		ENST00000609480.2|known|lincRNA
novel-mir-32851	0.999258	13	159	172	3	33	1	31	1	12	5	18	2	38	1	26	0	0	0	0	0	0	0	1	1.23606	UGGCAGGAAGUACCAUGGAGAUACAGGAGGCUCUCCAUGGUACUUCCUGCCCCU	.((((((((((((((((((((..(....)..))))))))))))))))))))...	UGGCAGGAAGUACCAUGGAGA	UCCAUGGUACUUCCUGCCCCU
novel-mir-12501	0.584182	170	0	170	14	0	19	0	11	0	11	0	10	0	10	0	64	0	31	0	0	0	0	0	1.46798	GGGUGGGGGACCCCAGGAGACUCAAGCCUCUGAAGCCUCCUGUCCUGUCCCCCUGCCCAC	(((((((((((..((((((.((((......)).)).))))))....))))))).))))..	GGGUGGGGGACCCCAGGAGACU	CCUCCUGUCCUGUCCCCCUGCCCAC
novel-mir-26226	0.967268	108	60	168	8	14	13	16	10	4	10	12	4	6	6	7	36	0	21	0	0	0	0	1	1.80766	GGUGGAGGCGGCGGCGGCGGCUGCAGCCGCAGCUCCAGUCACCGCGUCGCCUCCCCGCU	((.((((((((((.(((.(((((.(((....))).))))).)))))))))))))))...	GGUGGAGGCGGCGGCGGCGGC	AGUCACCGCGUCGCCUCCCCGCU	NONHSAT131921.2;ENST00000608721.1|known|antisense;NONHSAT195509.1;NONHSAT163563.1;NONHSAT193357.1;ENST00000611393.1|novel|miRNA;ENST00000617883.1|novel|miRNA;NONHSAT173732.1;NONHSAT161644.1;NONHSAT155720.1;NONHSAT066811.2;NONHSAT075709.2;NONHSAT090408.2;NONHSAT207789.1;NONHSAT190636.1;NONHSAT179707.1;NONHSAT209968.1;NONHSAT172882.1;NONHSAT220050.1;NONHSAT172880.1;ENST00000421505.1|known|lincRNA;N…
novel-mir-24144	0.561143	168	0	168	28	0	33	0	16	0	42	0	32	0	16	0	0	0	0	0	0	0	1	0	1.84796	CUGACUGGGAGAGCCGCUUCUUCUUCUUGAGGCUGCUGCCCAGUUCUGGGGUGGCCAAGGAAGAGGAGGCGGCGGUGGUGGCGGAG	(((.(((.....((((((((((((((((..((((((..((((....)))))))))).)))))))))))))))).....))))))..	CUGACUGGGAGAGCCGCUUCUUCUU	GAGGAGGCGGCGGUGGUGGCGGAG		NONHSAT070438.2
novel-mir-14779	0.605051	156	9	165	14	1	32	0	14	2	20	2	28	1	19	2	18	0	11	0	0	1	0	0	1.66241	GAGGAGGAGGCGGCGGCGGAAUAGGCCGGGGCAGGUCGCGCUCGCUGCCUUCUCCCCU	..((((((((((((((((.....((((......)))).))).)))))))))))))...	GAGGAGGAGGCGGCGGCGGAAUAGGCC	UCGCGCUCGCUGCCUUCUCCCCU		NONHSAT203659.1
novel-mir-18187	0.818469	162	1	163	11	0	18	0	18	0	27	0	20	0	21	1	46	0	0	0	0	0	1	0	1.96085	GGGGGUCCUGGGGGCCGGGGUGGGCAGGGGUGACUUGGAGAGAGUGACUUGCGGGGGACACCCUCUCACCCGGCCCCUCGUGCCCCAGG	.(((((.(.((((((((((.((((..((((((.(((.(.(((.....))).).)))..)))))))))))))))))))).).)))))...	GGGGGUCCUGGGGGCCGGGGUGGG	CACCCGGCCCCUCGUGCCCCAGG
novel-mir-1182	0.50137	117	42	159	7	5	10	9	6	1	8	4	5	6	6	2	20	9	7	1	16	2	32	3	1.25166	UCCCCAGGUCGAGGCUGCAGUGAGUUGUGAUCGUGACACUGCACUCCCGCCUGGGUGACAGAGC	((((((((.((.((.(((((((...((....))...)))))))..)))))))))).))......	UCCCCAGGUCGAGGCUGCAGUGA	ACUGCACUCCCGCCUGGGUGACAGAGC	NONHSAT079661.2;ENST00000555916.1|known|antisense;NONHSAT079660.2;NONHSAT189647.1;ENST00000417578.5|known|processed_transcript;ENST00000414142.5|known|processed_transcript;ENST00000413755.5|known|processed_transcript;ENST00000499624.3|known|antisense;NONHSAT079664.2;NONHSAT125552.2;NONHSAT079657.2	NONHSAT200216.1;ENST00000631276.2|known|processed_transcript;NONHSAT202268.1;ENST00000629028.1|known|lincRNA;NONHSAT084346.2;ENST00000614194.1|novel|misc_RNA;ENST00000627639.2|known|lincRNA;ENST00000507794.2|known|antisense;NONHSAT219753.1;NONHSAT223110.1;NONHSAT218032.1;ENST00000427447.5|known|antisense;ENST00000421157.1|known|lincRNA;ENST00000582102.1|novel|miRNA;NONHSAT199654.1;NONHSAT205026.1…
novel-mir-10211	0.987296	157	2	159	16	0	35	0	11	0	23	0	12	1	21	1	31	0	8	0	0	0	0	0	1.32188	CGGGGGAGGGAAGGCUUCUGGAGGCAAAGGCCUCUCACUCGCCUUUCUUCUCCCAGU	.((((((((((((((...(((((((....))))).))...))))))))))))))...	CGGGGGAGGGAAGGCUUCUGGA	CACUCGCCUUUCUUCUCCCAGU
novel-mir-13205	0.773149	96	63	159	16	8	26	12	13	2	8	9	14	19	19	13	0	0	0	0	0	0	0	0	1.44807	UGGGGGCCUUAGUGCAGAGUGGAGGUCCCCCAAUGUGAGCUGCCCUCUCCUCUCUGCCUGCUGCUCCCCCAGG	.((((((..(((.((((((.(((((....................))))).)))))))))..)))))).....	UGGGGGCCUUAGUGCAGAGUGG	UCUCUGCCUGCUGCUCCCCCAGG
novel-mir-5012	0.747319	0	156	156	0	4	0	6	0	1	0	5	0	2	0	2	0	99	0	37	0	0	0	0	1.48606	UCUUCCCUGUCACUGCCGCAGCAGCUUGGGGUGCAAGGCGGCCUGGGGCGGCGGAAGGGG	(((((((((((.(((((((.(((.(....).)))...)))))..))))))).))))))..	UCUUCCCUGUCACUGCCGCAGC	GGCGGCCUGGGGCGGCGGAAGGGG	NONHSAT151018.1;NONHSAT151017.1	NONHSAT151018.1;NONHSAT151017.1
novel-mir-18049	0.986164	156	0	156	14	0	23	0	11	0	13	0	19	0	15	0	31	0	29	0	0	0	1	0	1.65964	UGCGGAGGGAGGGUGGCGUGCGGGCCUGGCCCCCGGCCUCACGGCCCUGCCCCUGCAGU	(((((.((((((((..((((.(((((.((...)))))))))))))))).))))))))..	UGCGGAGGGAGGGUGGCGUGCGGGC	CUCACGGCCCUGCCCCUGCAGU
novel-mir-21504	0.824883	156	0	156	2	0	1	0	1	0	0	0	0	0	0	0	97	0	43	0	8	0	4	0	0.914213	ACAAAGAGGUGCAUGGCUUCAGCACUUCGAAGUCUGUGUCCUUGGGCCUCUUUGUUU	((((((((((.((.((...(((.(((....))))))...)).)).))))))))))..	ACAAAGAGGUGCAUGGCUUCAG	GUGUCCUUGGGCCUCUUUGUUU
novel-mir-6512	0.921976	1	155	156	1	21	0	31	0	16	0	29	0	30	0	23	0	0	0	1	0	2	0	2	1.0563	AGAAGAAUUGGCCUACUCAGGUGUCAGCAAAGCCUUCCUCUCUGAAUAGGUCAAUUCCCCUCACU	....(((((((((((.(((((.(...((...))...)...))))).)))))))))))........	AGAAGAAUUGGCCUACUCAGG	UGAAUAGGUCAAUUCCCCUCACU
novel-mir-13149	0.585033	155	0	155	18	0	26	0	25	0	33	0	17	0	25	0	5	0	2	0	4	0	0	0	1.05119	AGAGGCCGCACAGCAGGAACCUCACAUUGGAUGUAUCUGCUGUUGUCCCCUCAGG	.((((..((((((((((.((.((......)).)).))))))).)))..))))...	AGAGGCCGCACAGCAGGAACC	UAUCUGCUGUUGUCCCCUCAGG
novel-mir-23950	0.964773	148	7	155	21	1	22	0	25	0	24	0	19	0	31	0	6	3	0	2	0	0	0	1	0.859054	UUGCUCUAUGGUCGGGUACCUGACGUGGAACGGGCGCUCUGCACGCGACCAUAGAGCCUUC	..((((((((((((.((.(..(((((.......))).)).).)).))))))))))))....	UUGCUCUAUGGUCGGGUACCUG	UGCACGCGACCAUAGAGCCUUC
novel-mir-5530	0.99857	8	146	154	2	31	2	31	1	13	2	20	1	26	0	24	0	1	0	0	0	0	0	0	1.04053	CAAAAGUAGUUGUGGUUUUUGCCAUUAAAAGUCAUGACAAAAACCUCAAUUACCUUUGCACCA	((((.(((((((.((((((((.(((........))).)))))))).))))))).)))).....	CAAAAGUAGUUGUGGUUUUUGCC	AAAACCUCAAUUACCUUUGCACCA	ENST00000612847.1|novel|miRNA;NONHSAT205258.1;ENST00000401251.1|novel|miRNA;ENST00000620946.1|novel|miRNA;NONHSAT164758.1;ENST00000408835.1|novel|miRNA;ENST00000408561.1|novel|miRNA;ENST00000401218.1|novel|miRNA;ENST00000408277.1|novel|miRNA;ENST00000410711.1|novel|miRNA;ENST00000630475.1|novel|miRNA;ENST00000408779.1|novel|miRNA;ENST00000408268.4|novel|miRNA;ENST00000610880.1|novel|miRNA;ENST000…	ENST00000616226.1|novel|miRNA;NONHSAT084606.2;ENST00000615222.1|novel|miRNA;ENST00000390739.2|novel|miRNA;ENST00000607869.1|novel|miRNA;ENST00000401218.1|novel|miRNA;NONHSAT149340.1;ENST00000390698.2|novel|miRNA;ENST00000410294.1|novel|miRNA;ENST00000408451.1|novel|miRNA;ENST00000408077.2|novel|miRNA;ENST00000408256.1|novel|miRNA;ENST00000411007.1|novel|miRNA;ENST00000619427.1|novel|miRNA;NONHSAT…
novel-mir-15393	0.944067	153	0	153	26	0	19	0	17	0	28	0	30	0	33	0	0	0	0	0	0	0	0	0	0.848878	UUCAAGAACCCAGGUGGGUUGGGGCUCUUCCAUCUUCAACAGCUGGGUUCCUGAAUG	((((.((((((((.((((.((((.....)))).))....)).)))))))).))))..	UUCAAGAACCCAGGUGGGUUGG	UCAACAGCUGGGUUCCUGAAUG	mml-miR-7198-5p;ENST00000617671.1|novel|miRNA	ENST00000617671.1|novel|miRNA;mml-miR-7198-3p
novel-mir-27923	0.987733	13	140	153	1	14	1	18	1	15	2	31	5	23	3	39	0	0	0	0	0	0	0	0	0.655974	CACUGGGCACCAAGUCUGUGUCUUGGUGUCAUUGCUAUUCACACAGACAUUGUGUCCAGGUU	..((((((((...((((((((..(((((....)))))...))))))))...))))))))...	CACUGGGCACCAAGUCUGUGU	CACAGACAUUGUGUCCAGGUU	NONHSAT053995.2
novel-mir-3280	0.920913	147	6	153	26	3	28	0	24	0	23	0	21	3	24	0	1	0	0	0	0	0	0	0	1.16646	UAGGGAAAAUUGGGGGGGCAGGCAGCACUCACUGGCUGUUCUGCCCAUCCUUUGUCCCUAGU	((((((.....(((((((((((((((........)))).))))))).))))...))))))..	UAGGGAAAAUUGGGGGGGCAGG	UGCCCAUCCUUUGUCCCUAGU		NONHSAT169319.1
novel-mir-208	0.996559	0	153	153	0	1	0	0	0	0	0	0	0	1	0	0	0	87	0	64	0	0	0	0	1.17331	UGAAUCCCCAGGAAAAUGCCUUUUAUUUAGAGAUUAAGUGUGAAAGGCUUUUUCCUUGGGGGUUUGGA	.(((((((((((((((.(((((((((.............))))))))).)))))).)))))))))...	UGAAUCCCCAGGAAAAUGCCU	GCUUUUUCCUUGGGGGUUUGGA
novel-mir-22800	0.9441	0	153	153	0	26	0	30	0	26	0	25	0	21	0	25	0	0	0	0	0	0	0	0	1.89667	CUGUCGCUGGCCGUGCCCCCAGGCCCCCUCAGCUUUGAGGCGCUGCUCGCCCAGGUGGGGGCGCUGGGCGGCGGCCAGCAGCUGCA	..((.(((((((..((((((((((((((...((((.(.((((.....))))))))))))))).))))).)))))))))).))....	CUGUCGCUGGCCGUGCCCCCAGG	UGGGCGGCGGCCAGCAGCUGCA
novel-mir-20399	0.501999	2	150	152	1	14	0	20	0	10	0	35	0	32	1	39	0	0	0	0	0	0	0	0	1.87425	GAGGCCGUCCCACCGCCUGGGACCCCGUGCAGAAUGUCGGAGUCCAGGAGGAGGGGCCGCGGCCGCGG	(.(((((((((.((.(((((.((.(((.(((...)))))).))))))).))..)))..)))))).)..	GAGGCCGUCCCACCGCCUGGGA	CCAGGAGGAGGGGCCGCGGCCGCGG
novel-mir-7597	0.722869	140	9	149	23	5	30	0	19	0	19	1	23	2	22	1	1	0	0	0	2	0	1	0	1.09801	AAGCCGUGUUAAUCAUUUUUGAUUUUGCCUUUAUGAGGGUAAAAUCAUGACAGAUUGACAUGGACAAUU	...(((((((((((..((.((((((((((((....)))))))))))).))..)))))))))))......	AAGCCGUGUUAAUCAUUUUUGAUU	AUGACAGAUUGACAUGGACAAUU	ENST00000383895.1|known|snoRNA	ENST00000383895.1|known|snoRNA;ENST00000390904.1|novel|snoRNA
novel-mir-11387	0.991649	135	13	148	21	3	39	4	23	0	20	3	10	3	16	0	4	0	1	0	0	0	1	0	1.17466	UGGGGUGACAGUGAGGCAGGGGACACAAGCCGUUCCAUUGUCUUUCUGUCUCUCCACA	(((((.(((((.((((((((((((.......))))).))))))).))))).)))))..	UGGGGUGACAGUGAGGCAGGG	UUGUCUUUCUGUCUCUCCACA
novel-mir-29826	0.949804	148	0	148	27	0	25	0	17	0	48	0	14	0	11	0	2	0	0	0	0	0	4	0	2.06525	AUGCUCGACUCCGCUCGGCCCCGCUCGGCCCCGCCCGCCGAGGGCCGCUGGGCGCGGGCGGAGGCGGAGGCGGCGGUGG	..((.((.((((((((.((((((((((((...((((.....)))).)))))))).)))).)).)))))).)))).....	AUGCUCGACUCCGCUCGGCCCCGC	CGGGCGGAGGCGGAGGCGGCGGUGG
novel-mir-27548	0.895018	12	135	147	0	8	0	3	1	2	1	4	0	1	2	2	3	35	5	79	0	1	0	0	1.15416	AGGCUCCAUGACCCCGGCAGGCUCUGGCCAAACCUUGCUGCGUUUCAUGGAGCCCCUC	.((((((((((..(((((((((....)))......))))).)..))))))))))....	AGGCUCCAUGACCCCGGCAGG	UGCUGCGUUUCAUGGAGCCCCUC	ENST00000564646.1|known|sense_intronic;ENST00000603468.1|known|lincRNA;NONHSAT018347.2;NONHSAT144455.2	NONHSAT018347.2;ENST00000603468.1|known|lincRNA
novel-mir-23798	0.897014	144	2	146	19	0	26	0	11	0	7	0	5	1	8	1	41	0	24	0	3	0	0	0	1.64723	AGGGUGGGGGUAGGUCUGGAUGCUGAGGUUCCCAGGGAGGUGAGUGGGGUGGCUUUCUGGCCCUCAGCACUGAGACCUUGUCCCCACCCACC	.(((((((((.((((((.(.((((((((...((((((((.............)))))))).)))))))).).))))))..)))))))))...	AGGGUGGGGGUAGGUCUGGAUG	ACUGAGACCUUGUCCCCACCCACC	NONHSAT138802.2
novel-mir-2360	0.987617	146	0	146	17	0	17	0	15	0	7	0	4	0	5	0	55	0	23	0	3	0	0	0	1.5286	UGGAGGGGCACGGGGGUCCCAGCUCUGACCCAGGCUCUCGGCCCUGUCUCCUCCAGC	((((((((.((((((.(...(((.(((...))))))...).))))))))))))))..	UGGAGGGGCACGGGGGUCCCAGC	UCUCGGCCCUGUCUCCUCCAGC		NONHSAT107047.2
novel-mir-34023	0.990725	88	58	146	11	8	21	8	5	3	21	13	13	16	15	9	2	0	0	0	0	0	0	1	1.59325	CGGGUAGGGGGAGUCUGGGCUUCAGGCUGGGAUGGGGUCUGUGGAGCUGAGGCGGCCCCCUGCCCAC	.((((((((((.((((.(((((((((((.......))))))..))))).))))..))))))))))..	CGGGUAGGGGGAGUCUGGGCUUC	AGCUGAGGCGGCCCCCUGCCCAC
novel-mir-7342	0.597365	123	23	146	15	1	5	6	0	0	9	1	12	1	9	1	40	6	28	5	2	1	3	1	1.21284	GGGCCCUGGCCUGGAUCCAUGCUGGGCAGAAGCAGCUGGACACUGACCAGGACCCCCC	(((.(((((.(.(..((((.((((........))))))))..).).))))).)))...	GGGCCCUGGCCUGGAUCCAUGCU	UGGACACUGACCAGGACCCCCC
novel-mir-11459	0.634448	145	0	145	21	0	31	0	11	0	29	0	25	0	21	0	0	0	2	0	2	0	3	0	1.69809	GGGCGCCGAGAGGGGCGCGCAGGCCUGGAGUGUGCGCCUGCCCUCUCGGUGUCGGA	.(((((((((((((..(((((.((.....)).)))))...)))))))))))))...	GGGCGCCGAGAGGGGCGCGCA	CGCCUGCCCUCUCGGUGUCGGA		ENST00000486015.1|known|antisense;NONHSAT014104.2
novel-mir-13179	0.981896	145	0	145	21	0	22	0	8	0	15	0	14	0	13	0	33	0	14	0	4	0	1	0	1.53689	UGGGGGCCGAGGGACCGGCUCGGGGGCGGGGGGGAAGUGUGCCUGACCGGUCUCUGUCCUCAGC	(((((((..(((((((((.(((((.(((.........))).)))))))))))))))))))))..	UGGGGGCCGAGGGACCGGCUCGGG	UGACCGGUCUCUGUCCUCAGC
novel-mir-14743	0.716818	114	31	145	0	1	2	4	0	5	6	5	5	1	5	2	60	11	36	1	0	1	0	0	1.14955	AAGUGUGGGCUCUAGAGUUGGGCCAGCCUUCUUUUCAGCCUCACCUCCACUGUCCACACUUGC	((((((((((....(((.(((((..............))).)).)))....))))))))))..	AAGUGUGGGCUCUAGAGUUGGGC	CUCACCUCCACUGUCCACACUUGC
novel-mir-16667	0.981621	101	44	145	16	2	18	4	10	3	19	10	17	4	9	15	9	2	3	4	0	0	0	0	1.36821	AGGACAGCGAGAGGCAGCUCUGGGGCUGUGUCCUGACUCCAGCUAACCCAGGGUACCCUCUCGUUGCAGC	....((((((((((..((((((((((((.(........)))))...))))))))..))))))))))....	AGGACAGCGAGAGGCAGCUCUGGG	CAGGGUACCCUCUCGUUGCAGC
novel-mir-33370	0.974517	144	0	144	18	0	36	0	12	0	28	0	21	0	29	0	0	0	0	0	0	0	0	0	1.77274	GCGGGGAGAGCCCGGCGCUCGGCGCAGCGCGGCGCGGCCAAGCUCCGCGCCUCUCCCGCCC	((((((((.((.(((.(((.(((((.((...)))).))).))).))).))))).)))))..	GCGGGGAGAGCCCGGCGCUCGGC	CAAGCUCCGCGCCUCUCCCGCCC
novel-mir-24136	0.997185	143	0	143	21	0	22	0	13	0	10	0	19	0	10	0	7	0	36	0	3	0	2	0	1.5222	GGGAACAUAAAAGGCCAAAUCUUUAAUUUAAUCUUUAAAUCUUUGAUUUGGCCUUUUAUGUUCUUGA	(((((((((((((((((((((....((((((...))))))....)))))))))))))))))))))..	GGGAACAUAAAAGGCCAAAUC	UUUGGCCUUUUAUGUUCUUGA	NONHSAT001653.2	NONHSAT033422.2
novel-mir-19878	0.905004	5	138	143	0	20	2	27	0	18	2	30	0	26	0	17	0	0	0	0	0	0	1	0	1.17945	UGUGGGCUGACCUGCAUGUGUGUCUAUGUGUCUGUGUGUAUGCACGUGCGUGAUCUGCCCCCUGCAG	(((((((.(((.(((((((((((.(((........))).))))))))))).).)).))))...))).	UGUGGGCUGACCUGCAUGUGUGU	CGUGCGUGAUCUGCCCCCUGCAG
novel-mir-12760	0.613569	140	2	142	15	0	25	2	18	0	31	0	28	0	21	0	1	0	0	0	0	0	1	0	1.43715	CGGGGGGGCGGGGCUCAGAGCUGCUGCUCCUCUCUGCUGACCCUCUGUGUUCCGCCCACCCAGA	.(((.(((((((((.(((((...(.((........)).)...))))).))))))))).)))...	CGGGGGGGCGGGGCUCAGAGC	UCUGUGUUCCGCCCACCCAGA	NONHSAT154220.1
novel-mir-37429	0.880926	139	2	141	14	0	19	0	18	0	15	0	15	1	9	0	32	0	16	1	0	0	1	0	1.94989	CGGGCUGCGGCCGCCUCCCCGCCCUGUUGCACCGCGAGGAGGCCGCGCCGCAGCCACUU	..((((((((((((((((.(((..((...))..))).))))).)).)))))))))....	CGGGCUGCGGCCGCCUCCCCGC	GAGGAGGCCGCGCCGCAGCCACUU	NONHSAT168169.1
novel-mir-25015	0.973401	141	0	141	9	0	8	0	2	0	3	0	4	0	3	0	89	0	23	0	0	0	0	0	1.46601	UGGAGGGCGGGCGGGUAGGAGGGGUCAGAGCCUCCUCUUAUCUGUGCUUUCCCUCCAUU	(((((((.(.(((((((((((((((....))).)))))))))))).)...)))))))..	UGGAGGGCGGGCGGGUAGGAGG	UCUUAUCUGUGCUUUCCCUCCAUU
novel-mir-1041	0.506613	0	138	138	0	2	0	0	0	0	0	0	0	0	0	0	0	80	0	55	0	1	0	0	1.64359	CUGCCUGCCACUUCCUCAUCUGCUGGGCCGACUUUCUGUCACCAGAGGGGGAGGGGCGGGCCGCG	..(((((((.(((((((..((.((((...(((.....))).))))))))))))))))))))....	CUGCCUGCCACUUCCUCAUCU	AGGGGGAGGGGCGGGCCGCG		NONHSAT013562.2;NONHSAT013563.2;NONHSAT066905.2;NONHSAT013561.2;NONHSAT145796.2;NONHSAT047151.2;ENST00000389640.4|known|antisense;NONHSAT155550.1
novel-mir-4921	0.893584	19	119	138	4	14	4	14	3	13	3	19	1	24	2	35	0	0	0	0	2	0	0	0	1.2438	CACAGACAGAGAGGGCUAAGGUGCCUGAGUGUGGAGCCCAGCCCUCUUCUGUCUCCCAC	...((((((((((((((..(((.((.......)).))).))))))).))))))).....	CACAGACAGAGAGGGCUAAGGU	CCAGCCCUCUUCUGUCUCCCAC
novel-mir-23083	0.859053	135	1	136	16	0	18	0	8	0	31	0	21	1	17	0	1	0	6	0	7	0	10	0	1.11776	CUCCAGUGUGGUCGACAGAGCAUGACCCUCUUUUUUUUUUUUUUUUUUUUGAGAUGGAGUCUAGCUCUGUCGCCCAGGCUAGAGUGCAGU	(((.(((.(((.(((((((((..(((((((((..................)))).)).)))..))))))))).))).))).)))......	CUCCAGUGUGGUCGACAGAGC	GUCGCCCAGGCUAGAGUGCAGU	NONHSAT125754.2;NONHSAT214248.1;NONHSAT197303.1;NONHSAT152709.1	NONHSAT153863.1;ENST00000578043.2|known|misc_RNA;ENST00000366234.7|known|processed_transcript;NONHSAT223781.1;ENST00000521470.1|known|antisense;NONHSAT155521.1;ENST00000581371.2|known|misc_RNA;ENST00000597894.1|known|processed_transcript;ENST00000366110.4|known|antisense;ENST00000623569.1|known|antisense;ENST00000324348.7|known|antisense;NONHSAT170981.1;ENST00000618020.1|known|antisense;ENST00000…
novel-mir-23088	0.844264	135	1	136	16	0	18	0	8	0	31	0	21	1	17	0	1	0	6	0	7	0	10	0	1.10648	CUCCAGUGUGGUCGACAGAGCAUGACCCUCUUUUUUUUUUUUUUUUUUUUGAGAUGGAGUCUAGCUCUGUCGCCCAGGCUAGAGUGCAGU	(((.(((.(((.(((((((((..(((((((((..................)))).)).)))..))))))))).))).))).)))......	CUCCAGUGUGGUCGACAGAGC	GUCGCCCAGGCUAGAGUGCAGU	NONHSAT125754.2;NONHSAT214248.1;NONHSAT197303.1;NONHSAT152709.1	NONHSAT153863.1;ENST00000578043.2|known|misc_RNA;ENST00000366234.7|known|processed_transcript;NONHSAT223781.1;ENST00000521470.1|known|antisense;NONHSAT155521.1;ENST00000581371.2|known|misc_RNA;ENST00000597894.1|known|processed_transcript;ENST00000366110.4|known|antisense;ENST00000623569.1|known|antisense;ENST00000324348.7|known|antisense;NONHSAT170981.1;ENST00000618020.1|known|antisense;ENST00000…
novel-mir-503	0.828141	136	0	136	0	0	0	0	0	0	0	0	0	0	1	0	110	0	24	0	0	0	1	0	1.03404	GGGACAGUGGUGGGGUGGGAUAGAGGAACAGGGAGACCUGUCUAACUUUGCCCCUGUCCAGG	.((((((.((((((((.((((((.(...........))))))).)))))))).))))))...	GGGACAGUGGUGGGGUGGGAUA	UCUAACUUUGCCCCUGUCCAGG	NONHSAT195424.1;NONHSAT128025.2
novel-mir-32853	0.999674	134	2	136	21	0	29	1	17	0	23	1	17	0	24	0	1	0	1	0	1	0	0	0	0.904248	AGGAAGAACCAGGCUGUUAUGCCAUGUGGGCAUGUGGCACAACAGCCUCGUUCUUCCUGC	(((((((((.((((((((.((((((((....)))))))).)))))))).)))))))))..	AGGAAGAACCAGGCUGUUAUGC	ACAACAGCCUCGUUCUUCCUGC
novel-mir-1325	0.888634	130	5	135	5	0	9	0	0	0	4	0	3	0	0	1	0	1	0	3	51	0	58	0	1.16443	CAGGGAUUAGAGAAGUGAGCCAUCACAUCCAGCCUAAAAUUUUUUUUUAUUGCUGGUCGCAGUGGCUCACGUCUGUAAUCCCAGCA	..(((((((.(((.(((((((((..(..(((((.(((((.....)))))..)))))..)..))))))))).))).)))))))....	CAGGGAUUAGAGAAGUGAGCC	CUCACGUCUGUAAUCCCAGCA	ENST00000573040.1|known|sense_intronic;NONHSAT066366.2;NONHSAT116047.2;NONHSAT003187.2;ENST00000456018.1|known|sense_intronic;NONHSAT142298.2;ENST00000624835.2|known|lincRNA;ENST00000366181.2|known|lincRNA;NONHSAT029633.2;NONHSAT181799.1;NONHSAT184972.1;NONHSAT070782.2;ENST00000594078.1|known|antisense;NONHSAT115544.2;ENST00000629546.2|known|antisense;NONHSAT071675.2;NONHSAT116046.2;NONHSAT174113…	NONHSAT190702.1;NONHSAT153171.1;ENST00000434516.1|known|antisense;ENST00000592413.2|known|antisense;NONHSAT223515.1;NONHSAT173103.1;NONHSAT185435.1;NONHSAT133254.2;NONHSAT175810.1;ENST00000618020.1|known|antisense;ENST00000458003.1|known|antisense;ENST00000582536.1|known|antisense;ENST00000602042.1|known|antisense;NONHSAT203577.1;ENST00000596329.3|known|antisense;ENST00000468140.3|known|misc_RNA;…
novel-mir-10335	0.973066	3	132	135	0	0	2	1	0	0	0	0	0	0	0	1	0	75	0	55	0	0	1	0	1.50274	UCGCCUCCUUCCUUCCGUUCUGGGGACCCACUUACCUCCAGGAGGGAGAGAGGGAGGGAGG	((.((((((((.((((.((((((((..........)))))))).)))).))))))))))..	UCGCCUCCUUCCUUCCGUUCUGG	AGGAGGGAGAGAGGGAGGGAGG		NONHSAT180219.1;NONHSAT198679.1;NONHSAT034250.2;NONHSAT184126.1;NONHSAT066811.2;NONHSAT199334.1;NONHSAT173749.1;NONHSAT215830.1;NONHSAT078897.2;NONHSAT143783.2;NONHSAT066809.2;NONHSAT180184.1;NONHSAT214385.1;NONHSAT023511.2;NONHSAT108071.2;NONHSAT124081.2;NONHSAT172886.1;NONHSAT080910.2;NONHSAT211341.1;ENST00000606802.1|known|antisense;NONHSAT157665.1;NONHSAT010404.2;NONHSAT202475.1;NONHSAT222062…
novel-mir-10522	0.522128	18	117	135	1	33	5	24	0	13	4	15	4	7	4	12	0	0	0	1	0	3	0	9	1.28721	AGAUCUACGCUGUGCCUUGGCAGGGCACAAUGACCUUGUCGAAAUCCACCUGUCAGGACGCCUAGGGGUCUGU	((((((.....(((.(((((((((......((((...)))).......))))))))).)))....))))))..	AGAUCUACGCUGUGCCUUGGCAGG	UGUCAGGACGCCUAGGGGUCUGU
novel-mir-24582	0.83608	130	4	134	25	1	36	0	21	1	15	0	17	2	14	0	1	0	0	0	0	0	1	0	1.46281	GCUGGGUAGAGGUGAGGAUGGGCCAGGGCUCACCCAACCCCACCUCGGCCCCCAGC	((((((..((((((.((.((((..........)))).)).))))))....))))))	GCUGGGUAGAGGUGAGGAUGGGC	CAACCCCACCUCGGCCCCCAGC
novel-mir-32028	0.925869	116	18	134	9	1	10	7	10	2	27	2	10	3	30	2	10	0	6	0	3	0	1	1	2.01848	GGUCGGCGGGCGCGGGGGGAGGGGCGCCCUUCCCUCCCUCCCCUCCCCCACGGGCCGUGCCGGGCGG	(.(((((((((.((((((((((((.(...........).)))))))))).)).))).)))))).)..	GGUCGGCGGGCGCGGGGGGAGG	UCCCCCACGGGCCGUGCCGGGCGG
novel-mir-39253	0.98901	132	2	134	17	0	13	2	8	0	21	0	9	0	10	0	27	0	13	0	10	0	4	0	1.46541	AGUUGGGUCCGCUGCGAGAGGCAGAAACGCCAGCCUCCUCCAGCGGAUCCCGCUCC	(((.((((((((((.(((((((.(......).)))).))))))))))))).)))..	AGUUGGGUCCGCUGCGAGAGG	UCCUCCAGCGGAUCCCGCUCC
novel-mir-740	0.823877	133	0	133	0	0	0	0	0	0	0	0	0	0	0	0	112	0	21	0	0	0	0	0	1.21474	GGAGGGGAGCUGCUGGGAUCCUCCUUAUCUUGACUGGGAUGUCCCUGUCUCCCCCUCCCC	(((((((.(..((.(((((..((((..........)))).))))).))..))))))))..	GGAGGGGAGCUGCUGGGAUCCU	UGUCCCUGUCUCCCCCUCCCC		ENST00000623959.1|known|antisense;NONHSAT192303.1
novel-mir-9020	0.853468	7	126	133	1	25	1	37	0	9	0	23	1	20	4	6	0	0	0	5	0	0	0	1	1.50203	CCCCCCCCUCUCCGCGCUGGCUUCCUAGAACAGGCAGCCAGCAGGAGAGAGAGGGAGCGAG	.(((.(.((((((..(((((((.(((.....))).))))))).)))))).).)))......	CCCCCCCCUCUCCGCGCUGGCU	CCAGCAGGAGAGAGAGGGAGCGAG
novel-mir-27513	0.990215	11	121	132	2	21	1	20	1	24	2	17	3	13	2	20	0	0	0	0	0	1	0	5	0.761431	CCAGGAAUCCUGCUGUGGUGGAGAGGCAUAGACUCAUGAGUCCACCACAAUCGGAUACUUGCUU	.((((.((((...((((((((((((.......))).....)))))))))...)))).))))...	CCAGGAAUCCUGCUGUGGUGG	CACCACAAUCGGAUACUUGCUU
novel-mir-10298	0.818281	7	124	131	0	28	0	23	0	16	0	24	1	21	1	11	2	0	3	0	0	0	0	1	1.75133	GGCUGAUGCGGGCUUGGGGCGGGCGGCGCGGACGCCCUGGCGGCUGUCUCGCCCCGUGGUCGGUCUCCUCG	((((((((((((..((((((((.((.((.((....)))).)).)))))))).))))).)))))))......	GGCUGAUGCGGGCUUGGGGCGGGC	UCGCCCCGUGGUCGGUCUCCUCG
novel-mir-17991	0.975036	0	131	131	0	3	0	9	0	1	0	3	0	2	0	5	0	70	0	38	0	0	0	0	1.76092	AUGGCCGCCCCCGCUCGCACCGCCGCAGUGCACCGCGGUGGGGGUGGGGACGGCCCGAA	..(((((.((((((((.((((((.((...))...)))))).)))))))).)))))....	AUGGCCGCCCCCGCUCGCACCGC	GGUGGGGGUGGGGACGGCCCGAA
novel-mir-2651	0.907407	31	100	131	15	16	6	16	1	15	2	6	1	8	1	8	3	17	2	12	0	2	0	0	1.21071	UCAGGGAGAAAGAAGGGUUAUUAACAUUAAAAGAACUUGCAGUAAUUCCUUUUUCUCUUCCUCAGA	..((((((((((((((((((((..((...........)).))))).)))))))).)))))))....	UCAGGGAGAAAGAAGGGUUAUU	AUUCCUUUUUCUCUUCCUCAGA
novel-mir-35828	0.885148	130	0	130	28	0	31	0	7	0	25	0	21	0	18	0	0	0	0	0	0	0	0	0	1.57005	GAGGUGGUGCUGGCAGGGGAUGGCAGCUCUGGUGCCCUCCCCACCGCGCUGCCUCCU	((((((((((.((..(((((.((((.(...).)))).))))).))))))))))))..	GAGGUGGUGCUGGCAGGGGAUGG	CUCCCCACCGCGCUGCCUCCU	NONHSAT017418.2
novel-mir-39125	0.892229	128	0	128	13	0	1	0	5	0	4	0	4	0	5	0	45	0	49	0	1	0	1	0	1.93841	GGCGAGUGCGGGGGCGGGGCCCGGACCGAAGGGCUUCCGCCUCCCGUCGCUCC	...(((((((((((((((((((........)))).)))))).)))).))))).	GGCGAGUGCGGGGGCGGGGCCC	GCUUCCGCCUCCCGUCGCUCC	NONHSAT199753.1
novel-mir-32833	0.501727	1	127	128	0	3	0	4	0	5	1	3	0	1	0	3	0	65	0	43	0	0	0	0	1.24177	UCCUGCCUUGGCCUGGUGCUCAGGACCUCUCCUGCCCAGGUGACGGGGUUUGACA	((..((((((((((((.((..((((....))))))))))))..))))))..))..	UCCUGCCUUGGCCUGGUGCUCA	UGCCCAGGUGACGGGGUUUGACA
novel-mir-20780	0.61318	126	0	126	28	0	26	0	19	0	25	0	12	0	15	0	0	0	0	0	1	0	0	0	1.53785	CGUGGGAUAGGUGGGGGCCCCCUGCCUGAGCCGACCCCUCAGGUGGCCGUUCUCUUUCCCACAGU	.((((((.(((.((.((((....(((((((.......))))))))))).)).))).))))))...	CGUGGGAUAGGUGGGGGCCCCCUGCC	UGGCCGUUCUCUUUCCCACAGU
novel-mir-6631	0.571181	123	3	126	5	1	11	0	4	0	8	0	6	0	9	0	50	1	26	1	4	0	0	0	1.06158	UGAUGGCCUCUCCUGGCAGCAGAGUGUUUGCAAAUCCCCUGAAGCCAGAAGCAUGCCAGUCAGA	(((((((.(((.(((((..(((.(.(((....))).).)))..))))).)).).)))).)))..	UGAUGGCCUCUCCUGGCAGCAGA	GAAGCCAGAAGCAUGCCAGUCAGA
novel-mir-29167	0.903289	125	0	125	28	0	32	0	23	0	19	0	9	0	12	0	1	0	1	0	0	0	0	0	1.2501	AGGGAGGUGUGGGGAGAAGGUCCGCUUUAGAGCUUGGUCCCUCUGUGCUCACCUCCCAGC	.((((((((.(.(.(((.((.(((((....)))..)).)).))).).).))))))))...	AGGGAGGUGUGGGGAGAAGGUCC	UCCCUCUGUGCUCACCUCCCAGC		NONHSAT189518.1;NONHSAT189517.1
novel-mir-13204	0.890504	123	2	125	2	0	3	0	2	0	4	0	2	0	6	0	60	1	42	1	1	0	1	0	1.6489	UGGAGGAGGAACCGCGUCGCCGCCGCCGGGGUGGCCGCGCGGAUUCUCCCCAGA	(((.((((((.((((((.((((((.....)))))).)))))).)))))))))..	UGGAGGAGGAACCGCGUCGCCGCC	UGGCCGCGCGGAUUCUCCCCAGA
novel-mir-38451	0.610162	125	0	125	8	0	11	0	12	0	15	0	13	0	9	0	31	0	23	0	1	0	2	0	1.18882	AGGGUGGGGUUCAGAGGCGGAUGGAGGACAGACUCAGAGCCUCCGCUGGUCCCUGCCUUCC	.((((((((.((((.((.((...(((......)))....)).)).)))).))))))))...	AGGGUGGGGUUCAGAGGCGGAU	CCUCCGCUGGUCCCUGCCUUCC
novel-mir-23943	0.982289	124	0	124	10	0	3	0	1	0	3	0	2	0	4	0	41	0	58	0	2	0	0	0	1.33341	GCAGGGAGGCCAGGGGCCCACCUAGUGCCACCUUUCCGUGACUCCUGCUGUCUCCCUGCAG	((((((((((((((((..(((..((......))....))).))))))..))))))))))..	GCAGGGAGGCCAGGGGCCCACC	UGACUCCUGCUGUCUCCCUGCAG	NONHSAT150959.1
novel-mir-36068	0.99986	15	109	124	1	24	6	23	2	12	3	20	1	15	2	14	0	0	0	0	0	1	0	0	0.7551	UGGCUAUUCUAGCAGUGAAGUUGCUAGCAGUCAUGGACAACUUCACUGCUAGCAUAGCCAGC	(((((((.((((((((((((((((((.......))).))))))))))))))).)))))))..	UGGCUAUUCUAGCAGUGAAGUU	CUUCACUGCUAGCAUAGCCAGC	NONHSAT216442.1	NONHSAT216442.1
novel-mir-16255	0.907428	123	1	124	7	0	5	0	4	0	6	1	8	0	4	0	55	0	34	0	0	0	0	0	1.48809	CCUGCAGAGGGUCAGUGGGUAGGGGGGCGACGUUAAUCUCAGCUCCUCUAAGCCCCUGGCCCUGCC	...(((..(((((((.((((((((((((((........)).))))))))..)))))))))))))).	CCUGCAGAGGGUCAGUGGGUAGGGGGGC	UCCUCUAAGCCCCUGGCCCUGCC
novel-mir-20597	0.968112	74	49	123	13	9	16	3	12	5	11	11	10	12	12	9	0	0	0	0	0	0	0	0	1.45758	AGGAGAGGGCCAUGGAAGGAGAGGGCACCCCUGCCAGCCUUGCCCAUGGCUCCCUCCUGCC	(((((.(((((((((((((....((((....))))..))))..))))))))).)))))...	AGGAGAGGGCCAUGGAAGGAGAGG	UUGCCCAUGGCUCCCUCCUGCC	NONHSAT158655.1
novel-mir-13250	0.538934	120	3	123	13	1	14	0	6	0	7	0	11	1	5	1	42	0	21	0	0	0	1	0	1.31586	UGGUGGGGUGGAGGAGGAGAGAAGCUGGAGGCCUCAAUCCAUCCCCAUCCCCUCAGC	(((.(((((((.((((((..((.(((...))).))..))).)))))))))).)))..	UGGUGGGGUGGAGGAGGAGAGA	AAUCCAUCCCCAUCCCCUCAGC	NONHSAT207815.1;NONHSAT209545.1;NONHSAT178824.1
novel-mir-12856	0.579655	123	0	123	23	0	22	0	6	0	17	0	20	0	9	0	18	0	7	0	0	0	1	0	1.48195	UAGGAUGCGGCAGGAGGGCAGUGGAGGCUGAGGUACGGAUUUCUAGGCCCGCCCUACCCUCCUCUCUGCCCCUAGU	((((..((((.(((((((.((.((.((((.(((........))).))))..)))).)))))))..)))).))))..	UAGGAUGCGGCAGGAGGGCAGUG	CUACCCUCCUCUCUGCCCCUAGU
novel-mir-4076	0.943642	123	0	123	3	0	23	0	10	0	11	0	18	0	8	0	31	0	18	0	1	0	0	0	1.23803	UGAGCAGGGCUGGGGUACCUCCCCCAACCUAGGACACCCCACUUGCCCUGCUGACC	..((((((((((((((...(((.........))).))))))...))))))))....	UGAGCAGGGCUGGGGUACCUCC	ACACCCCACUUGCCCUGCUGACC
novel-mir-35762	0.874218	118	2	120	9	0	7	1	4	0	15	0	4	0	6	0	49	0	22	0	0	0	2	1	1.94923	GCCGGCCCGCGGCUGCCCAGCAGCAUGAGGUGGUGCUGGCGGCUCCGGGUCGUGGC	(((((((((.(((((((.((((.(((...))).))))))))))).))))))..)))	GCCGGCCCGCGGCUGCCCAGCA	CUGGCGGCUCCGGGUCGUGGC	NONHSAT073973.2;NONHSAT000517.2	NONHSAT073973.2
novel-mir-833	0.536869	118	1	119	29	0	23	0	13	0	11	0	18	0	17	0	6	0	0	0	1	1	0	0	1.60701	GUGGGGGUUGGGGGUGGAGCCGCGGAGGUGGGAGCUGCUGGUAACACCAACCCUCCCCCCACAG	(((((((..(((((((..(((((((.........)))).)))..))))..)))..)))))))..	GUGGGGGUUGGGGGUGGAGCC	UAACACCAACCCUCCCCCCACAG	NONHSAT172691.1;NONHSAT165404.1;NONHSAT172692.1
novel-mir-9465	0.901504	119	0	119	18	0	18	0	12	0	18	0	31	0	20	0	0	0	0	0	1	0	1	0	1.1349	AGGACACCUCUGAACUCACAGAGCAGGCUGUGAGUUUAGAGCUGUCUGCU	.(((((.((((((((((((((......)))))))))))))).)))))...	AGGACACCUCUGAACUCACAGA	UGUGAGUUUAGAGCUGUCUGCU		NONHSAT222692.1
novel-mir-18914	0.941898	0	118	118	0	3	0	3	0	3	0	8	0	2	0	1	0	61	0	37	0	0	0	0	0.975665	AUGAUCCUGGGCUCCUGCUUCUGAAAGAUCUGCCCGACCGAGGAGGAGGGAGCCUAGGUUCAAGU	.(((.(((((((((((.(((((....(.((.....)).)..))))).))))))))))).)))...	AUGAUCCUGGGCUCCUGCUUCU	AGGAGGGAGCCUAGGUUCAAGU	NONHSAT000760.2;NONHSAT151079.1	NONHSAT000760.2;NONHSAT151079.1
novel-mir-10199	0.859224	103	15	118	18	5	13	4	11	1	11	1	13	2	2	2	9	0	3	0	9	0	14	0	1.53039	UGGUGUGGUGGGAGGCGUAGAGAUCUGGAGGACCAGGGCUCAGCCUGACCUUUUCUCGCUCCCUUCCCACCCCCAGA	(((.(.(((((((((.(..((((...(((((..((((......)))).)))))))))...).)))))))))))))..	UGGUGUGGUGGGAGGCGUAGAGA	UCGCUCCCUUCCCACCCCCAGA	NONHSAT192351.1;ENST00000623111.1|known|sense_overlapping
novel-mir-1918	0.946407	81	37	118	2	9	2	6	0	6	3	6	1	6	2	3	57	0	14	1	0	0	0	0	1.56035	GCGACCGAGUGGGAGUGGAGUGGAGCGGCUGUGGUUGCCGACUCUUUCCUCUUCCCCACGGUCCAGU	(.(((((.(.(((((.((((.((((((((.......)))).)))))))).))))).).))))))...	GCGACCGAGUGGGAGUGGAGUGGA	UUUCCUCUUCCCCACGGUCCAGU
novel-mir-38958	0.607437	0	117	117	0	4	0	1	0	6	0	2	0	1	0	1	0	0	0	0	0	62	0	40	1.79502	UUGUUUUGUUUUGUUUUGUUUUGUUUUACUUUGAGAUUAAAUAAAAUGCAAUAAAU	....((((((.((((((((((.((((((...)))))).)))))))))).)))))).	UUGUUUUGUUUUGUUUUGUUUUG	AGAUUAAAUAAAAUGCAAUAAAU	ENST00000434859.1|known|lincRNA;NONHSAT024320.2;NONHSAT001301.2;ENST00000560740.1|known|sense_intronic;ENST00000518552.2|known|sense_intronic;NONHSAT069843.2;ENST00000471537.3|known|processed_transcript;ENST00000411895.1|known|sense_intronic;NONHSAT096092.2;NONHSAT180580.1;NONHSAT138459.2;NONHSAT120516.2;NONHSAT096090.2;NONHSAT177318.1;NONHSAT140385.2;ENST00000627255.1|novel|misc_RNA;NONHSAT15087…	NONHSAT087336.2;ENST00000564152.1|known|antisense
novel-mir-27625	0.999498	7	110	117	0	14	2	22	1	12	2	26	2	18	0	14	0	4	0	0	0	0	0	0	0.709804	AAAAGUCCUUGCAGUUUCCUCUUACUGAACUGAAAGAGGUGGGAACUGAGGGGCUUUACU	.(((((((((.((((((((.(((.((........))))).)))))))))))))))))...	AAAAGUCCUUGCAGUUUCCUCU	UGGGAACUGAGGGGCUUUACU
novel-mir-19282	0.876635	111	5	116	8	2	12	0	15	2	19	0	9	0	13	0	6	0	29	0	0	0	0	1	1.21959	UGGGGAGCUCAGACAGGGCAAAUAGGUGGGUCUUUGAUAAGGAAUACCUUUGCCUCUGGCUCACCCUCU	.(((((((.((((...(((((..(((((..((((....))))..)))))))))))))))))).)))...	UGGGGAGCUCAGACAGGGCAAAUAGGU	CUUUGCCUCUGGCUCACCCUCU
novel-mir-23268	0.560246	1	115	116	0	0	0	1	0	0	0	0	0	1	0	0	0	0	0	0	0	49	1	64	2.09249	CGGCCGCGGCCCCCGGCGCCCCCCGGCCGCCCCCGCGCGGUCCCCGGCCCCGGGUCGCGGCGCGGC	((((((((((((..((.(((....((((((......))))))...))))).)))))))))).))..	CGGCCGCGGCCCCCGGCGCCCCC	CGGCCCCGGGUCGCGGCGCGGC
novel-mir-32027	0.721903	0	116	116	0	9	0	10	0	10	0	27	0	10	0	30	0	10	0	6	0	3	0	1	2.12365	UCCCCCACGGGCCGUGCCGGGCGGGUGCGGGUGUUUACGCGCCGGCCGGCCAGCUGGGGUGG	..((((((.(((((.((((((((...((....))...))).)))))))))).).)))))...	UCCCCCACGGGCCGUGCCGGGCGG	GCGCCGGCCGGCCAGCUGGGGUGG
novel-mir-23696	0.869721	114	1	115	12	0	13	0	15	0	21	0	24	0	28	1	0	0	0	0	0	0	1	0	1.53841	GCAGCAAUGGAAAACUAAUACACUGGUAGAAACUAAGUGUUUAAGAAACCAAUGUAUUGGUUUUCUAUUGCUGCCCUAA	((((((((((((((((((((((.((((..((((.....)))).....)))).)))))))))))))))))))))).....	GCAGCAAUGGAAAACUAAUA	UUGGUUUUCUAUUGCUGCCCUAA	ENST00000473595.1|known|lincRNA;NONHSAT203486.1;NONHSAT222517.1;NONHSAT173568.1;NONHSAT217665.1;NONHSAT206810.1;NONHSAT182247.1;NONHSAT167188.1;NONHSAT013567.2;NONHSAT194769.1;NONHSAT185222.1;ENST00000430192.5|known|lincRNA;NONHSAT167187.1;NONHSAT013565.2;NONHSAT093017.2;NONHSAT182551.1;NONHSAT202680.1;NONHSAT161215.1;NONHSAT222518.1;NONHSAT183637.1;NONHSAT005189.2;NONHSAT068976.2;NONHSAT214813.1
novel-mir-26247	0.998723	53	62	115	16	7	13	6	10	10	3	3	6	5	2	5	2	13	0	1	0	6	1	6	1.05825	AAAGAUACAAAGAUUAGCCAGGCGCGGUGCACGCUUGGCCUAAUUUUUGUAUCUUC	.(((((((((((((((((((((((.......))))))).)))))))))))))))).	AAAGAUACAAAGAUUAGCCAGG	UUGGCCUAAUUUUUGUAUCUUC	NONHSAT215623.1;NONHSAT219747.1;NONHSAT148550.1;NONHSAT170840.1;NONHSAT163390.1;NONHSAT172696.1;NONHSAT034596.2;NONHSAT171139.1;NONHSAT172697.1;NONHSAT192251.1;NONHSAT009046.2;ENST00000623789.1|known|sense_overlapping;NONHSAT003192.2;NONHSAT223946.1;NONHSAT001041.2;NONHSAT009048.2;NONHSAT012980.2;NONHSAT172637.1;NONHSAT175302.1;NONHSAT201942.1;NONHSAT201055.1
novel-mir-7696	0.963223	0	115	115	0	0	0	0	0	3	0	0	0	1	0	0	0	67	0	42	0	0	0	2	1.273	AUUGCCUCCGUUGCUUUUUUGGAUCAUUGUGUGACCCAGUGUGUGACCCAAUGAAGCAAUGGAGACAAUGC	((((.((((((((((((.((((.((((....((...))....)))).)))).)))))))))))).))))..	AUUGCCUCCGUUGCUUUUUUG	AUGAAGCAAUGGAGACAAUGC		NONHSAT217942.1
novel-mir-13769	0.983768	0	115	115	0	24	0	26	0	1	0	25	0	18	0	18	0	0	0	0	0	1	0	2	1.54899	UCGCCGGGGAGCCAAGCACCGCUGUGCUCCUGCUCCUUCAGCGGGGCUGGCUUCCCGCUUGC	..((.(((((((((.((.((((((.((....)).....)))))).)))))))))))))....	UCGCCGGGGAGCCAAGCACCGCUG	GCGGGGCUGGCUUCCCGCUUGC
novel-mir-25424	0.980743	112	3	115	1	0	13	3	1	0	5	0	8	0	8	0	50	0	25	0	0	0	1	0	1.71596	UGGCGGGCAGGGCGGGCAGGGCGAGCUGGGCGGGGUGGCUGCUUGCAGUCUGCCUGCUUUCCCUGCCCCAGG	.((((((.((((((((((((((((((..(((......)))))))))..)))))))))))).)))))).....	UGGCGGGCAGGGCGGGCAGGGCGAG	UGCCUGCUUUCCCUGCCCCAGG
novel-mir-10117	0.535781	4	110	114	0	11	2	12	0	13	1	17	0	8	1	21	0	7	0	3	0	9	0	9	1.90162	AGGAGCGAAGCUCUGGCCCGGCGUGUAGCGGGCGCACUACGGGGACGCUGGGCCGGGCACCGGGCUGUG	...(((...((.((((((((((((((((.(....).))))....)))))))))))))).....)))...	AGGAGCGAAGCUCUGGCCCGGCGUG	CGCUGGGCCGGGCACCGGGCUGUG
novel-mir-18488	0.767411	114	0	114	22	0	30	0	8	0	16	0	8	0	4	0	7	0	1	0	10	0	8	0	1.37155	CCGGGCGGAGGAAGGAGUUAGCGUCUCUCGGCGUCGACGCCUCUCUUUCCCCGCGCCCCCU	..((((((.((((((((...(((((..........)))))..)))))))).).)))))...	CCGGGCGGAGGAAGGAGUUAGCG	CCUCUCUUUCCCCGCGCCCCCU
novel-mir-21620	0.980359	114	0	114	13	0	16	0	12	0	28	0	19	0	12	0	10	0	4	0	0	0	0	0	1.33449	GAGGGGCAGGAGGGGCUGGCAAGGCCCGUUCCAGACUUUGCUAACCCUGCCUUCCCACAG	..((((.(((.((((.(((((((((........).)))))))).)))).)))))))....	GAGGGGCAGGAGGGGCUGGCAAGG	UUGCUAACCCUGCCUUCCCACAG
novel-mir-36065	0.651754	1	112	113	0	0	0	0	0	0	0	0	0	0	0	1	0	54	1	57	0	0	0	0	1.50465	ACAGACAACCGGGCCCAGAGACUGGGGGUCCCAUAAGUCACUCGGGCCCGGGGGUCAGAAG	...(((..((((((((((.(((((((...)))...)))).)).))))))))..))).....	ACAGACAACCGGGCCCAGAGACU	UCACUCGGGCCCGGGGGUCAGAAG
novel-mir-6598	0.942345	1	112	113	1	6	0	12	0	5	0	7	0	8	0	6	0	5	0	5	0	21	0	37	2.32735	GGCGGGGGCGGCGUGCGCGGGGGCGCCGGCGGCCGGGCUUCUCCGCAGCAUCCCCGAGGCCUCCCGCGACGCAUCCCCGCCGC	((((((((..((((.((((((((.(((..(((....(((.......)))....))).))))))))))))))).))))))))..	GGCGGGGGCGGCGUGCGCGGGGGCGCC	CCUCCCGCGACGCAUCCCCGCCGC
novel-mir-33400	0.984741	26	86	112	9	16	5	16	3	8	3	16	3	20	3	10	0	0	0	0	0	0	0	0	1.10156	UCCCCCCAAAAUUCAUAAUGUUGAAGUCCUCACCUUUAGCAUAUGAAUUUUUGGGGGGA	(((((((((((((((((.((((((((.......)))))))))))))).)))))))))))	UCCCCCCAAAAUUCAUAAUGUU	CAUAUGAAUUUUUGGGGGGA	NONHSAT010242.2	NONHSAT095005.2;NONHSAT157962.1;ENST00000512901.6|known|lincRNA;ENST00000582307.1|known|antisense;NONHSAT169683.1;NONHSAT217719.1;ENST00000502187.5|known|lincRNA;NONHSAT177579.1;NONHSAT182338.1;NONHSAT169680.1;NONHSAT176962.1;NONHSAT203490.1;NONHSAT039585.2;NONHSAT103857.2;NONHSAT197672.1;NONHSAT150600.1;NONHSAT076091.2;NONHSAT212285.1;NONHSAT039582.2;NONHSAT217720.1;NONHSAT171765.1;NONHSAT169682…
novel-mir-1088	0.700407	110	2	112	18	0	30	0	8	0	11	0	14	0	7	0	14	0	7	0	1	0	0	2	1.2521	CCGGAGCCGGCAGGGGGAAGUGACGUCUGUCUCUCCCUUUUUCCCUCCCGCCCCGGCA	((((.((.((.(((((((((.(((....))).)).....))))))))).)).))))..	CCGGAGCCGGCAGGGGGAAGUG	UUUUUCCCUCCCGCCCCGGCA	NONHSAT139902.2	NONHSAT139902.2
novel-mir-31563	0.813096	112	0	112	21	0	26	0	15	0	25	0	8	0	15	0	1	0	1	0	0	0	0	0	1.38006	UGGGGUGGGGAGGUGGGGAUGAGAAGCAUGAACUCACCAGCCUCUGCAUUCCAGG	(((((((.((((((..((.((((.........)))))).)))))).)))))))..	UGGGGUGGGGAGGUGGGGAUGAGA	UCACCAGCCUCUGCAUUCCAGG
novel-mir-10487	0.992297	4	107	111	0	15	0	12	3	6	1	7	0	18	0	26	0	17	0	6	0	0	0	0	1.21794	CACACCACCGUGUCCACCAUUAAAGGGGAAAUUCUUUAAUGGUGGACACAGUGGUGUCCCUGAA	.(((((((.((((((((((((((((((....)))))))))))))))))).))))))).......	CACACCACCGUGUCCACCAUU	UGGUGGACACAGUGGUGUCCCUGAA
novel-mir-21927	0.95883	1	109	110	0	11	0	14	0	9	0	9	0	7	0	9	0	10	0	5	0	10	1	25	2.29632	CCGCGCGGGGCGGCGGCGGGGGAAGGGAUUAAGGAGGCUGGUCUCCGGGGAUUCCCCCGCCCCGAUCGGGGCCGCGGCGGGC	(((((((((((((.((((((((((........((((......)))).....))))))))))))).))....)))).))))..	CCGCGCGGGGCGGCGGCGGGGGA	CCCCGCCCCGAUCGGGGCCGCGGCGGGC
novel-mir-26105	0.749422	86	23	109	6	3	9	5	3	6	13	6	11	2	6	1	3	0	1	0	14	0	20	0	1.99258	UCCGGGCGGCUCCGCGGCGCGCUGGGUCCGCAGCGUCAGCGCUGCCCGCCGCGGCCCGGGCU	.((((((.((..((.((((((((((((.....)).))))))).)))))..)).))))))...	UCCGGGCGGCUCCGCGGCGCGCU	CGCUGCCCGCCGCGGCCCGGGCU
novel-mir-38630	0.975673	107	1	108	13	0	26	0	4	0	12	0	17	0	19	1	3	0	12	0	1	0	0	0	1.42289	ACGGGAGGGAAUUGGGGUGGCAUGGCUCUGGGCCCCCAGCAGCCACACCUCGCUCUUCCCUCAG	....(((((((.(((((((...(((((((((....)))).))))))))))))...)))))))..	ACGGGAGGGAAUUGGGGUGGCAUGGCU	CCACACCUCGCUCUUCCCUCAG
novel-mir-971	0.604958	105	2	107	16	0	30	0	8	0	10	0	13	0	7	0	13	0	6	0	2	0	0	2	1.32881	CCGGAGCCGGCAGGGGGAAGUGACGUCUGUCUCUCCCUUUUUUCCCUCCCGCCCCGGCA	((((.((.((.(((((((((.(((....))).))......))))))))).)).))))..	CCGGAGCCGGCAGGGGGAAGUG	UUUUUCCCUCCCGCCCCGGCA	NONHSAT139902.2	NONHSAT139902.2
novel-mir-972	0.621503	105	2	107	16	0	30	0	8	0	10	0	13	0	7	0	13	0	6	0	2	0	0	2	1.32881	CCGGAGCCGGCAGGGGGAAGUGACGUCUGUCUCUCCCUUUUUUCCCUCCCGCCCCGGCA	((((.((.((.(((((((((.(((....))).))......))))))))).)).))))..	CCGGAGCCGGCAGGGGGAAGUG	UUUUUCCCUCCCGCCCCGGCA	NONHSAT139902.2	NONHSAT139902.2
novel-mir-14398	0.573072	83	24	107	13	4	18	4	11	3	5	3	18	4	17	6	1	0	0	0	0	0	0	0	0.941057	CCGGAGAGUAAGGCACUGGGUUUGAAGGACAAAAUCAACCACACUGGCCUUACUUCCUGA	.(((.(((((((((..((((((.((.........)))))).))...))))))))).))).	CCGGAGAGUAAGGCACUGGGU	CACACUGGCCUUACUUCCUGA		NONHSAT180843.1
novel-mir-10737	0.992209	105	1	106	7	0	1	0	4	0	1	0	6	0	2	0	45	0	39	0	0	1	0	0	1.42308	CGAGGGUGGGGGUGGGGGGAAAGAACGGUUAGGCAGAAUUCCCUUUCUCUCCCCCAUCACCCCGUA	((.(((((((((.((((((((((...((............))))))))))))))).))))))))..	CGAGGGUGGGGGUGGGGGGAAAGA	UUUCUCUCCCCCAUCACCCCGUA
novel-mir-11291	0.985383	104	1	105	23	0	16	0	7	0	19	0	17	0	18	0	0	0	0	1	1	0	3	0	1.03515	UCUCCACCUAGUUUCACCUUGACACUUGGGGAUUAUUACAAUUCAAGAUGAGAUUUGGGUGGGGACA	((((((((((((((((.(((((...(((..........))).))))).))))).)))))))))))..	UCUCCACCUAGUUUCACCUUG	AGAUGAGAUUUGGGUGGGGACA		NONHSAT205575.1;NONHSAT193344.1;NONHSAT215329.1;NONHSAT081422.2;NONHSAT156731.1;ENST00000589967.1|known|lincRNA;NONHSAT107357.2;ENST00000607934.1|known|antisense;NONHSAT077750.2;NONHSAT081259.2;NONHSAT164217.1;NONHSAT168317.1;NONHSAT159312.1;NONHSAT212394.1;NONHSAT191535.1;NONHSAT082340.2;ENST00000520390.1|known|lincRNA;NONHSAT196952.1;NONHSAT209816.1;NONHSAT165586.1;NONHSAT220348.1;NONHSAT221845…
novel-mir-34214	0.560295	102	3	105	16	0	35	2	15	0	11	1	8	0	10	0	5	0	1	0	1	0	0	0	1.72043	GGGCGAGGCGGGCCGCGGGGUCUCCGGAAUGGACUGACGCAGACCCCUCCCCACUCCUCGCCAGG	.(((((((.(((..(.(((((((.((...........)).))))))).))))...)))))))...	GGGCGAGGCGGGCCGCGGGGUCU	ACCCCUCCCCACUCCUCGCCAGG
novel-mir-13307	0.866628	104	0	104	12	0	11	0	13	0	22	0	27	0	18	0	0	0	0	0	1	0	0	0	2.00665	CCCGCUCCAGGGGCCACGUGGGGCCCGGCCGGGGCCGGGCGGCCGGGUCGGGUUCCGGGGCGGGCU	((((((((.((((((((.(((.(((((((....)))))))..))).))..))))))))))))))..	CCCGCUCCAGGGGCCACGUGGGG	CCGGGUCGGGUUCCGGGGCGGGCU		NONHSAT000875.2
novel-mir-26717	0.99702	103	1	104	21	0	25	0	20	0	10	0	11	0	16	0	0	0	0	0	0	0	0	1	1.4862	UGGGGGGCGGCGGGGAGGGCAGGCUGAGGUCUCUCUCCGUCACCUGUUCUCCUUCCUGUCCUGCAGA	((.(((((((.((((((((((((.(((((.......)).))))))))))))))).))))))).))..	UGGGGGGCGGCGGGGAGGGCAGG	UGUUCUCCUUCCUGUCCUGCAGA
novel-mir-9569	0.516401	104	0	104	6	0	5	0	2	0	6	0	3	0	5	0	41	0	36	0	0	0	0	0	1.44934	UGGUGAGGCUGGGGCGUCUGAGGCCGGGACACCCAGCCUCCCUCUGACUCUCCGCCUCUCCCCA	.((.(((((.((((.(((.(((((.(((...))).))))).....))).))))))))).))...	UGGUGAGGCUGGGGCGUCUGAGG	UCUGACUCUCCGCCUCUCCCCA
novel-mir-12840	0.776128	103	0	103	10	0	15	0	12	0	24	0	21	0	17	0	0	0	0	0	3	0	1	0	1.60526	GGCGGGGCGUGUGCGGCUGCUGGUGCUCGUCCCCCAGCCCCACGCGUCCCCAUGC	...((((((((((.(((((..((.......))..))))).)))))))))).....	GGCGGGGCGUGUGCGGCUGCUG	CCAGCCCCACGCGUCCCCAUGC
novel-mir-1455	0.999672	0	103	103	0	0	0	0	0	0	0	0	0	0	0	0	0	57	0	46	0	0	0	0	1.02674	AAUCCUCACUUUGAAUCCAUGUUGGAAACUCCAUAGCAACAUGGAGUUCAGGUGAGGAUUAA	(((((((((((.((((((((((((............))))))))).))))))))))))))..	AAUCCUCACUUUGAAUCCAUGUU	CAUGGAGUUCAGGUGAGGAUUAA
novel-mir-15696	0.998613	102	1	103	18	0	23	0	21	0	16	0	14	0	10	1	0	0	0	0	0	0	0	0	0.826181	CUGUUCACAUGUACAGGCAGCAUUAGCAUUUCCUGCCUGUACAUGUGAACGUUC	.(((((((((((((((((((.(........).)))))))))))))))))))...	CUGUUCACAUGUACAGGCAGCA	CUGCCUGUACAUGUGAACGUUC
novel-mir-35193	0.999518	61	42	103	8	10	15	10	9	4	7	4	10	9	12	5	0	0	0	0	0	0	0	0	1.12434	UUUGCCUAGGAUACUUCACAUUUUCUAUUAAAAUAUGAAGUAUCCUAGGCAAAUA	((((((((((((((((((.(((((.....))))).))))))))))))))))))..	UUUGCCUAGGAUACUUCACAUU	UAUGAAGUAUCCUAGGCAAAUA
novel-mir-31276	0.955389	6	96	102	1	0	0	1	0	2	3	3	0	0	0	1	1	38	0	39	0	5	1	7	1.777	UCCCCCUGGCCCCGUCGCCCCGCCCUCGCCGGGCUGGGCUGCGGGGUCAGGGGCCG	..(((((((((((((.((((.((((.....)))).)))).)))))))))))))...	UCCCCCUGGCCCCGUCGCCCCG	UGGGCUGCGGGGUCAGGGGCCG
novel-mir-22839	0.997112	22	79	101	3	23	6	21	4	14	3	5	5	8	1	8	0	0	0	0	0	0	0	0	0.802565	UUGCUUGGUCCUCGAUAAUCCUGAAUUUACUCCCAGGACUAUCAGGGAACAAGCAAGUU	(((((((.((((.((((.(((((..........))))).)))).)))).)))))))...	UUGCUUGGUCCUCGAUAAUCCU	ACUAUCAGGGAACAAGCAAGUU
novel-mir-30892	0.622136	1	99	100	0	15	0	18	0	18	0	12	1	25	0	10	0	0	0	0	0	0	0	1	1.14874	UGUCCCAGUCCACUGUCUUCCAUGUGUGCGUCCCAGUGAAGGCAGAGUCCUGGGAAGA	..((((((..(.((((((((..((.(.....).))..)))))))).)..))))))...	UGUCCCAGUCCACUGUCUUCCA	GAAGGCAGAGUCCUGGGAAGA	NONHSAT217608.1;ENST00000500112.1|known|lincRNA;NONHSAT129017.2;NONHSAT147661.2;NONHSAT120960.2	NONHSAT194118.1;NONHSAT138411.2;NONHSAT160537.1
novel-mir-29632	0.938316	7	93	100	1	13	0	7	2	13	2	17	0	14	0	23	2	4	0	2	0	0	0	0	1.201	CUGUGACCUGGGCCCCAGUUCUGGAGACUGAGGACCAGAACUCAGGCCCCUGGUCCCACAGG	((((((((.(((((..((((((((..........))))))))..)))))..))))..)))).	CUGUGACCUGGGCCCCAGUUCU	ACUCAGGCCCCUGGUCCCACAGG
novel-mir-34040	0.987798	53	47	100	0	2	3	3	3	1	9	4	6	2	10	2	15	19	3	14	2	0	2	0	1.77725	CGGCGGCUCCAGGGACCUGGCGGCCGCCGAUCGGGGCUGCGAGGCCCCAUGGCGCCGCCCCC	.((((((.((((((.(((.((((((.((....)))))))).))).))).))).))))))...	CGGCGGCUCCAGGGACCUGGCG	CGAGGCCCCAUGGCGCCGCCCCC
novel-mir-28513	0.811364	83	16	99	10	2	21	6	10	1	20	4	10	2	9	1	0	0	0	0	1	0	2	0	0.932924	UGAGGUUCAGCCAGGAGGAGGGGUGAUGUUUGAGAGGCCCUCCCAUAGCUGUGCUUCAGU	((((((.((((...(.((((((.(..(.....)..).)))))))...)))).))))))..	UGAGGUUCAGCCAGGAGGAGGGG	CCUCCCAUAGCUGUGCUUCAGU		NONHSAT187465.1
novel-mir-14369	0.938039	68	31	99	9	8	8	7	10	5	14	1	8	4	17	6	2	0	0	0	0	0	0	0	1.12654	UUGGGGAGGUAAAGCCCAGAGGACCACUCUGCCCAUGCCCCUGCUGUCUUGCCUCCCCAGG	(((((((((((((((.(((((.....)))))...........)))...)))))))))))).	UUGGGGAGGUAAAGCCCAGAGG	CCCUGCUGUCUUGCCUCCCCAGG
novel-mir-14171	0.976347	82	16	98	8	1	12	2	8	2	24	4	11	0	14	7	0	0	0	0	1	0	4	0	1.73379	UGCAUGGCCUGGUCGGCCUUGGGAUCGCCAGCGCGCCCAGCCUGAGGGCCCCCAGGCCGUGCCUC	.(((((((((((..(((((((((..(((....)))))))......))))).)))))))))))...	UGCAUGGCCUGGUCGGCCUUGGG	UGAGGGCCCCCAGGCCGUGCCUC	NONHSAT074534.2	NONHSAT074534.2;NONHSAT131533.2;NONHSAT133491.2;NONHSAT220754.1
novel-mir-5172	0.982513	82	16	98	8	1	12	2	8	2	24	4	11	0	14	7	0	0	0	0	1	0	4	0	1.85983	UGCAUGGCCUGGUCGGCCUUGGGAUCGCCAGCGCGCCCAGCCUGAGGGCCCCCAGGCCGUGCCUC	.(((((((((((..(((((((((..(((....)))))))......))))).)))))))))))...	UGCAUGGCCUGGUCGGCCUUGGGAU	UGAGGGCCCCCAGGCCGUGCCUC	NONHSAT074534.2;NONHSAT131533.2;NONHSAT133491.2;NONHSAT220754.1	NONHSAT074534.2;NONHSAT131533.2;NONHSAT133491.2;NONHSAT220754.1
novel-mir-19	0.991955	98	0	98	3	0	9	0	3	0	6	0	3	0	5	0	24	0	44	0	1	0	0	0	1.2542	CUGACACAGAGAGAGAGACAGGAAUUAUGUUCACUUUCUGUCUCUCUCUCUCCGUGUCAGUG	((((((((((((((((((((((((..........)))))))))))))))))..)))))))..	CUGACACAGAGAGAGAGACA	UCUCUCUCUCUCCGUGUCAGUG	NONHSAT173798.1;ENST00000576365.1|known|lincRNA;NONHSAT160779.1;NONHSAT216428.1;NONHSAT173799.1;NONHSAT164302.1;NONHSAT173800.1;NONHSAT221232.1;NONHSAT175759.1;NONHSAT164303.1;NONHSAT175757.1;ENST00000626826.1|known|macro_lncRNA;NONHSAT175760.1;NONHSAT164579.1;NONHSAT163141.1;NONHSAT216425.1;NONHSAT049695.2;NONHSAT160778.1;NONHSAT164304.1;NONHSAT175756.1;NONHSAT183455.1;NONHSAT175758.1;NONHSAT205…
novel-mir-27601	0.910086	98	0	98	12	0	12	0	7	0	8	0	13	0	8	0	19	0	19	0	0	0	0	0	1.31416	UGGGGCCGGGGCCGGGUGGAAGGGGGCCACAGGACCUUUCUCUCGCCUCUGCUGCAGA	((.(((.(((((.(((.(((((((..((...)).))))))))))))))).))).))..	UGGGGCCGGGGCCGGGUGGAAGGG	UUUCUCUCGCCUCUGCUGCAGA		NONHSAT175834.1;ENST00000614400.1|known|lincRNA;NONHSAT175835.1;NONHSAT175836.1
novel-mir-22386	0.913821	0	97	97	0	17	0	13	0	10	0	15	0	16	0	18	0	2	0	3	0	3	0	0	0.775291	AAGGUCUGUAAUCUUGGUGGGCGAUACAGAGUUAUGUGUGUUCACUGUAAGGGCAGACCAACA	..(((((((.....((((((((.(((((......))))))))))))).....)))))))....	AAGGUCUGUAAUCUUGGUGGGCG	UUCACUGUAAGGGCAGACCAACA	ENST00000541782.1|known|sense_intronic;NONHSAT026096.2;ENST00000459255.1|known|snoRNA	ENST00000541782.1|known|sense_intronic;NONHSAT026096.2;ENST00000459255.1|known|snoRNA
novel-mir-21642	0.970354	95	2	97	4	0	4	0	3	0	7	1	6	0	7	1	39	0	25	0	0	0	0	0	1.85519	UCGGGGACCACCUCCGGGGCUGCCUCCGGUUCUUGAGGCCCCCCGGAGCGGCCCUGAGA	((((((.((..((((((((..(((((........))))).)))))))).))))))))..	UCGGGGACCACCUCCGGGGCUGCC	CCCCCCGGAGCGGCCCUGAGA
novel-mir-24955	0.899575	0	96	96	0	18	0	14	0	14	0	20	0	17	0	10	0	3	0	0	0	0	0	0	1.41946	CACGCCUGCGUUUCUGCUCCUGUGUGCUUGUCUGUCUGUGACACAGGCCGCGGCCGCAUGGCUGAA	((.(((((((...((((.(((((((((..........)).)))))))..)))).)))).)))))..	CACGCCUGCGUUUCUGCUCCUGUGU	ACAGGCCGCGGCCGCAUGGCUGAA	NONHSAT188277.1	NONHSAT188277.1
novel-mir-1091	0.50801	96	0	96	25	0	19	0	10	0	11	0	16	0	10	0	5	0	0	0	0	0	0	0	1.86902	AGAGAUAGGGGGAGGGGAGGCCGGCGCGGUGAUUGGCGGAAGCGCCGGCGCAAGCCCCCCGUCCACCCUCACG	......(((((((((((.(((..((((......(((((....)))))))))..))))))).))).))))....	AGAGAUAGGGGGAGGGGAGGCCGGCG	CAAGCCCCCCGUCCACCCUCACG
novel-mir-1721	0.517053	96	0	96	0	0	1	0	2	0	3	0	0	0	1	0	38	0	39	0	5	0	7	0	1.86461	GGCGCGGCAGUGGCCUCGCAGGGCGCUGGGUCCCUCUCCCCAGCUCUCCUCCCCCUGGCCCCGUCGCCCCGC	((.(((((.(.((((..(.((((.((((((........))))))..))))...)..))))).))))).))..	GGCGCGGCAGUGGCCUCGCAGGG	CCCCCUGGCCCCGUCGCCCCGC
novel-mir-33571	0.955892	96	0	96	7	0	9	0	19	0	21	0	11	0	15	0	10	0	4	0	0	0	0	0	1.38266	GGACGCUGUGGGCUAAGGCAGCUGGCACUUCCUUGGCCCACAGUGUCCCA	((((((((((((((((((.((......)).))))))))))))))))))..	GGACGCUGUGGGCUAAGGCAGC	UUCCUUGGCCCACAGUGUCCCA
novel-mir-12487	0.999754	1	94	95	1	17	0	13	0	17	0	15	0	10	0	17	0	0	0	1	0	3	0	1	0.983701	UUAGGUUGGUGCAAAAGUAAUUGCACAACUGCACAAUUACUUUUACAUCAACCUAAAU	(((((((((((.(((((((((((((....))))..))))))))).)))))))))))..	UUAGGUUGGUGCAAAAGUAAUU	UUACUUUUACAUCAACCUAAAU	NONHSAT164758.1;NONHSAT197142.1;NONHSAT189294.1;ENST00000401218.1|novel|miRNA;NONHSAT163970.1;ENST00000617580.1|novel|miRNA;ENST00000410711.1|novel|miRNA;ENST00000408531.1|novel|miRNA;ENST00000390736.3|novel|miRNA;ENST00000410699.3|novel|miRNA;ENST00000617315.1|novel|miRNA;NONHSAT178998.1;NONHSAT201864.1;ENST00000617414.1|novel|miRNA;ENST00000390805.3|novel|miRNA;NONHSAT128590.2;ENST00000408397.1…	ENST00000401129.1|novel|miRNA;ENST00000408609.1|novel|miRNA;ENST00000615633.1|novel|miRNA;ENST00000408630.3|novel|miRNA;ENST00000619872.1|novel|miRNA;ENST00000617852.1|novel|miRNA;ENST00000610678.1|novel|miRNA;NONHSAT031941.2;ENST00000390815.1|novel|miRNA;ENST00000611202.1|novel|miRNA;ENST00000390774.1|novel|miRNA;NONHSAT165116.1;ENST00000408475.1|novel|miRNA;ENST00000401203.1|novel|miRNA;NONHSAT…
novel-mir-19027	0.612987	95	0	95	12	0	20	0	12	0	11	0	11	0	18	0	0	0	0	0	5	0	6	0	0.892722	ACUGGAGGUGGCUGGUCUGAAUGCAGUUUACAACUAAUUGCUCACAACCAGUUACCGAUUUCUUUGU	......((((((((((.((...((((((.......))))))...))))))))))))...........	ACUGGAGGUGGCUGGUCUGAAUG	CACAACCAGUUACCGAUUUCUUUGU		ENST00000362840.1|novel|misc_RNA;ENST00000573630.1|novel|misc_RNA;ENST00000516993.1|novel|misc_RNA;ENST00000384312.1|novel|misc_RNA;ENST00000384333.1|novel|misc_RNA;ENST00000362646.1|novel|misc_RNA;ENST00000384041.1|novel|misc_RNA;ENST00000384117.1|novel|misc_RNA;ENST00000363417.1|novel|misc_RNA;ENST00000630591.1|novel|misc_RNA;ENST00000517011.1|novel|misc_RNA;ENST00000383936.1|novel|misc_RNA;ENS…
novel-mir-35305	0.99476	95	0	95	21	0	21	0	9	0	5	0	25	0	14	0	0	0	0	0	0	0	0	0	1.8108	UGAGAUGGGGGCGGGGUGGGCGGGGCUGUCGCUGCGCCCCAACCCACCGCACCCCCCUCAGU	((((..(((((.(.((((((.(((((.((....)))))))..)))))).).)))))))))..	UGAGAUGGGGGCGGGGUGGGCGGG	CAACCCACCGCACCCCCCUCAGU
novel-mir-21147	0.911509	88	6	94	8	0	12	1	10	0	14	0	5	0	13	0	0	0	1	0	8	3	17	2	1.61105	CCAUGGCCUCGCUCUACGUGGGGGACCUCCACCCCGACGUGACCGAGGCGAUGCU	.(((.((((((.((.((((.((((.......)))).)))))).)))))).)))..	CCAUGGCCUCGCUCUACGUGGGGGA	CCCCGACGUGACCGAGGCGAUGCU	NONHSAT092832.2;NONHSAT128017.2	NONHSAT092832.2;NONHSAT128017.2;NONHSAT029121.2;ENST00000546214.1|known|antisense
novel-mir-24114	0.963431	92	2	94	11	0	20	0	20	0	14	0	10	1	17	1	0	0	0	0	0	0	0	0	1.14428	UAGGGGGCUUGGGUCAUAGAGGAUGGGUGUUAGAGUACCUUUCUGUCCCUGGCUCCCUUC	.((((((((.(((..((((((...(((((......)))))))))))))).))))))))..	UAGGGGGCUUGGGUCAUAGAGGA	UUUCUGUCCCUGGCUCCCUUC		NONHSAT047364.2;NONHSAT047363.2;ENST00000501931.1|known|antisense
novel-mir-627	0.976529	93	1	94	5	0	16	0	5	0	5	0	5	0	4	0	8	0	4	0	20	0	21	1	1.79524	GCAAGCGGGGCGGCGGGGUCGGGGUCCGGCACCUGCCCUCCCUGCCCCCACCCCGCGCGCCCCGCCG	....(((((((((((((((.(((((..(((....)))......))))).))))))).))))))))..	GCAAGCGGGGCGGCGGGGUCGGGG	CCCACCCCGCGCGCCCCGCCG		NONHSAT135873.2;NONHSAT190641.1;NONHSAT193357.1;NONHSAT190636.1
novel-mir-25802	0.53907	91	3	94	8	1	15	2	6	0	15	0	22	0	8	0	4	0	6	0	3	0	4	0	1.8609	GGCUCCUUGCGCUCGGCGGCCGCGGCGGCAGCAGCAGCAGACGCUGGCGGCCGGGCUGCCAGGAGCAGU	.((((((.(((((((((.((((((((.((....)).))...))).))).))))))).)).))))))...	GGCUCCUUGCGCUCGGCGGCC	CGGCCGGGCUGCCAGGAGCAGU
novel-mir-37318	0.75737	53	41	94	13	12	7	14	6	4	13	2	10	7	4	2	0	0	0	0	0	0	0	0	1.0008	CAUCCUUCUCUGCUGCACAGCAGAGUGUGUGGGACUCUUUCUGCUGGGGCUGUGAAGGAUUUC	.(((((((.(.(((.(((((.(((((.......)))))..))).)).))).).)))))))...	CAUCCUUCUCUGCUGCACAGCAG	UGCUGGGGCUGUGAAGGAUUUC
novel-mir-2163	0.973461	1	91	92	0	8	0	16	0	6	0	19	0	13	0	15	1	0	0	1	0	8	0	5	0.836931	CAUCCAGGCUGGAGUGCAGUGACUCCAUCUUGGCUCACUGCAGCUCUGUCUCCUGAG	....((((.(((((((((((((..(((...))).)))))))).)))))...))))..	CAUCCAGGCUGGAGUGCAGUGA	ACUGCAGCUCUGUCUCCUGAG	NONHSAT216632.1;ENST00000582087.2|known|misc_RNA;NONHSAT028190.2;NONHSAT186863.1;NONHSAT186547.1;NONHSAT094494.2;NONHSAT189567.1;NONHSAT180255.1;NONHSAT076502.2;NONHSAT174362.1;ENST00000626683.2|known|processed_transcript;ENST00000446476.2|known|lincRNA;ENST00000452354.5|known|lincRNA;NONHSAT123298.2;NONHSAT027973.2;NONHSAT212911.1;NONHSAT212257.1;NONHSAT153162.1;NONHSAT178851.1;NONHSAT208402.1;N…	NONHSAT162471.1
novel-mir-15512	0.957999	90	2	92	8	0	9	0	5	1	13	0	10	0	5	1	2	0	4	0	17	0	17	0	1.59248	CGCGGGAUGGGAUCGGCUCUGGAUAUGGGUGCCCCCCGAGCCGCGCCCCACCCCGCGAG	((((((.((((..((((((.((....(((...)))))))))))...)))).))))))..	CGCGGGAUGGGAUCGGCUCUGG	CGAGCCGCGCCCCACCCCGCGAG
novel-mir-36732	0.897493	89	3	92	21	1	26	0	15	0	11	0	8	1	8	1	0	0	0	0	0	0	0	0	0.911495	CCUGUGAUACUUUGGCCAUCUGUGCAGGAUUUUCUGAGGCCAAAGUUUCUAUCACAGU	.((((((((((((((((.((...............)))))))))))....))))))).	CCUGUGAUACUUUGGCCAUCU	GAGGCCAAAGUUUCUAUCACAGU
novel-mir-8170	0.988733	90	1	91	3	0	4	0	5	0	7	1	3	0	1	0	26	0	40	0	0	0	1	0	1.38585	CUGGACCGACCUGAAGCGGAGCAACGCGACUGGUAGUUGAGGCUUCAGGCUCGGUCCCCGA	..(((((((((((((((....((((((.....)).))))..)))))))).)))))))....	CUGGACCGACCUGAAGCGGAGCAAC	UGAGGCUUCAGGCUCGGUCCCCGA
novel-mir-38685	0.93056	69	21	90	4	0	11	1	7	0	6	1	7	0	3	1	1	0	0	0	5	5	25	13	1.0652	UUACAGGUGUGAGCCACCACACCAGCCCUCUUAGCAGUGUCUUUUGAUGAAUAAAAGUUCUAAAUUUUAAGGCCGGGCAUGGUGGCUCACUCCUGUAAUC	(((((((.(((((((((((..((.(((.............((((((.....)))))).............))).))...))))))))))).)))))))..	UUACAGGUGUGAGCCACCACA	UGGUGGCUCACUCCUGUAAUC	ENST00000507424.1|known|lincRNA;ENST00000626786.2|known|lincRNA;ENST00000590435.5|known|processed_transcript;ENST00000614194.1|novel|misc_RNA;NONHSAT159590.1;NONHSAT079993.2;NONHSAT176694.1;ENST00000597982.5|known|lincRNA;ENST00000432505.1|known|lincRNA;NONHSAT206045.1;NONHSAT056554.2;NONHSAT137541.2;ENST00000625387.2|known|lincRNA;ENST00000564832.1|known|lincRNA;NONHSAT126619.2;NONHSAT123371.2;N…	NONHSAT116674.2;NONHSAT148529.1;ENST00000434516.1|known|antisense;NONHSAT177191.1;NONHSAT154307.1;ENST00000562082.1|known|sense_overlapping;ENST00000590435.5|known|processed_transcript;ENST00000476385.1|known|antisense;NONHSAT158296.1;ENST00000614194.1|novel|misc_RNA;ENST00000324348.7|known|antisense;ENST00000618020.1|known|antisense;ENST00000486671.1|known|processed_transcript;ENST00000507794.2|…
novel-mir-38148	0.74834	4	86	90	0	4	1	4	0	0	1	8	0	4	0	5	0	1	0	2	1	18	1	40	1.63444	GUGAUGCGCGCCUAUAGUCCCAGCUACUCGGGAGGUUGAGGCGGGAGGAUCACGUGAGCCUCCUGAGUAGGUAGGACCACAGGCACGCACCACCA	(((.((((.((((...((((.(.((((((((((((((.(.(.((.....)).).).)))))))))))))).).))))...)))).)))).)))..	GUGAUGCGCGCCUAUAGUCCCAGCU	GUAGGACCACAGGCACGCACCACCA	NONHSAT121424.2;NONHSAT219425.1;NONHSAT192971.1;NONHSAT193263.1	NONHSAT191026.1;NONHSAT001287.2;NONHSAT223851.1;NONHSAT001288.2;ENST00000587933.1|known|sense_intronic;NONHSAT216102.1;NONHSAT081199.2;NONHSAT067842.2;NONHSAT059495.2;NONHSAT165194.1;NONHSAT214897.1;NONHSAT156822.1;NONHSAT221914.1
novel-mir-24283	0.970433	3	87	90	0	14	0	14	0	13	3	18	0	15	0	13	0	0	0	0	0	0	0	0	1.13385	GAUCCCUCUGUCCUCACUCUCUGAUUUCAUUGAGGAUCUUGGGUGAGAGAGAGGGACCUG	..(((((((.((.((((((...(((((......)))))..)))))))).)))))))....	GAUCCCUCUGUCCUCACUCUCU	UGGGUGAGAGAGAGGGACCUG	NONHSAT192509.1
novel-mir-34882	0.968958	3	87	90	0	14	0	14	0	13	3	18	0	15	0	13	0	0	0	0	0	0	0	0	1.03136	GAUCCCUCUGUCCUCACUCUCUGAUUUCAUUGAGGAUCUUGGGUGAGAGAGAGGGACCUG	..(((((((.((.((((((...(((((......)))))..)))))))).)))))))....	GAUCCCUCUGUCCUCACUCUCU	UGGGUGAGAGAGAGGGACCUG	NONHSAT192509.1
novel-mir-13928	0.645125	90	0	90	15	0	14	0	8	0	30	0	9	0	14	0	0	0	0	0	0	0	0	0	2.1875	GCGUGGGCCCCGCUGCCCUGCGCGCUCAGCCUAGGAGUCCGCGCGUGGGAGGCGCUGGGCGGGCGGGGACCCCGGGC	((.(((((((((((((((.((((.((((((...((...))..)).))))..)))).)))).)))))))..)))).))	GCGUGGGCCCCGCUGCCCUGCG	CUGGGCGGGCGGGGACCCCGGGC
novel-mir-18409	0.999635	52	38	90	9	2	5	7	5	5	12	6	8	6	12	12	1	0	0	0	0	0	0	0	1.05588	GUGCAGUUCCAGGCUCUUGGUGUCUUUGUUUGGGACACCAAGAGCCUGGAACUGCAC	((((((((((((((((((((((((((.....))))))))))))))))))))))))))	GUGCAGUUCCAGGCUCUUGGUGUC	CACCAAGAGCCUGGAACUGCAC
novel-mir-18438	0.973784	88	2	90	9	0	5	0	3	0	7	2	5	0	9	0	34	0	16	0	0	0	0	0	1.40932	GAGGAAAGGGGCAGAGCCCUGGCUAAAUGUAGCCAAGGCUCAUGCCGGCUUUCCUGGC	.(((((((.(((((((((.((((((....)))))).))))).))))..)))))))...	GAGGAAAGGGGCAGAGCCCUGG	AAGGCUCAUGCCGGCUUUCCUGGC
novel-mir-34239	0.917707	86	3	89	0	0	0	2	0	0	0	0	0	1	1	0	58	0	27	0	0	0	0	0	1.45877	GGAGAGUGGGCAGGGCAGUGGUGUGUGUCUCAGGAGAAAAAGAAAGGCCGCUGGCCCUGACCUGUUCUGCGG	(.((((((((((((((((((((.(...(((....))).......).)))))).)))))).)))))))).)..	GGAGAGUGGGCAGGGCAGUGGU	CGCUGGCCCUGACCUGUUCUGCGG
novel-mir-35942	0.921532	85	3	88	19	0	14	1	8	0	18	1	12	0	13	1	0	0	0	0	0	0	1	0	1.12955	GACUGAAGCAGGGAAGCCGAGCCAAUCAGAGGCCGCUUUCCUAGCUCAGUCACC	((((((.((((((((((.(.(((.......)))))))))))).))))))))...	GACUGAAGCAGGGAAGCCGAGC	CCGCUUUCCUAGCUCAGUCACC		NONHSAT173176.1
novel-mir-10657	0.997492	52	36	88	7	2	6	5	3	3	3	12	3	4	7	4	7	2	2	3	7	1	7	0	1.45559	UGGGCGACAGGCCGAGAGUUCGUCUCAAAAAAAAUUUUUUUCUUUUUUUUUUUUUUUUUUUUGAGACGGAGUCUCGCCCUGUCGCCCAGG	(((((((((((.(((((.((((((((((((((((....................)))))))))))))))).))))).)))))))))))..	UGGGCGACAGGCCGAGAGUUCG	GAGUCUCGCCCUGUCGCCCAGG		NONHSAT216632.1;NONHSAT192373.1;ENST00000431826.1|known|processed_transcript;NONHSAT211972.1;ENST00000602772.5|known|lincRNA;NONHSAT213363.1;NONHSAT208598.1;ENST00000618020.1|known|antisense;NONHSAT207159.1;NONHSAT117054.2;NONHSAT215080.1;NONHSAT210414.1;ENST00000443897.1|known|lincRNA;NONHSAT208594.1;ENST00000628757.2|known|processed_transcript;ENST00000607799.1|known|lincRNA;NONHSAT208935.1;ENS…
novel-mir-36280	0.637392	60	28	88	7	12	3	2	6	2	16	4	8	4	11	4	6	0	3	0	0	0	0	0	0.826553	GUCAUUGCUGCCUGUUGGUGUUGUGGUUACAGACAAGCUCACCAGUGCCAGCAAGGAGU	.((.((((((((((.(((..((((........))))..))).))).).)))))).))..	GUCAUUGCUGCCUGUUGGUGUU	CUCACCAGUGCCAGCAAGGAGU
novel-mir-32695	0.999673	56	31	87	11	6	13	4	8	6	7	6	9	6	8	3	0	0	0	0	0	0	0	0	1.03409	CAAAGAGCUGUGGUAGAAAGUAAGGUUGCAAAUCACUUUCUACCACAGCUCUUUGUUU	(((((((((((((((((((((..((((...)))))))))))))))))))))))))...	CAAAGAGCUGUGGUAGAAAGUA	UUUCUACCACAGCUCUUUGUUU	ENST00000615552.1|novel|miRNA;mml-miR-7201-5p	ENST00000615552.1|novel|miRNA;mml-miR-7201-5p
novel-mir-4290	0.70026	87	0	87	6	0	3	0	2	0	4	0	3	0	3	0	43	0	23	0	0	0	0	0	1.67265	AGGGCACGGGCCUGGGGUGGGGGCUCAGGACCUGUGCCUUGCCCUGACUUGCCUGUGUCCCCA	.((((((((((...((((.(((((..(((.......))).))))).))))))))))))))...	AGGGCACGGGCCUGGGGUGGGGGCUCAGG	UUGCCCUGACUUGCCUGUGUCCCCA
novel-mir-13534	0.998728	52	34	86	9	2	5	6	5	4	12	5	8	6	12	11	1	0	0	0	0	0	0	0	0.998317	AGUUCCAGGCUCUUGGUGUCUUUGUUUGGGACACCAAGAGCCUGGAACUGCAC	((((((((((((((((((((((.....))))))))))))))))))))))....	AGUUCCAGGCUCUUGGUGUCU	CACCAAGAGCCUGGAACUGCAC
novel-mir-1377	0.868653	12	74	86	1	0	1	2	0	0	0	3	0	0	0	1	4	43	6	25	0	0	0	0	1.24817	UCUUUGCCCCACCUGUGUCGAGAUAAGCUCGACACAAGUGGGCCAAAGAG	((((((.(((((.(((((((((.....))))))))).))))).)))))).	UCUUUGCCCCACCUGUGUCGAG	ACACAAGUGGGCCAAAGAG
novel-mir-14434	0.869497	86	0	86	2	0	1	0	3	0	0	0	0	0	0	0	1	0	0	0	35	0	44	0	1.39576	UCAAAUAUUGGCAUAUCACUUUAUUUUUGUCAGUUCCAAUUCUAUGAUAGAGAGUGGUAGCCGACUGUCUGAGC	(((.((((((((.((((((((....(((((((............)))))))))))))))))))).))).)))..	UCAAAUAUUGGCAUAUCACUUUAUUUUUG	GAGAGUGGUAGCCGACUGUCUGAGC
novel-mir-34870	0.999342	52	34	86	9	2	5	6	5	4	12	5	8	6	12	11	1	0	0	0	0	0	0	0	1.03499	UGCAGUUCCAGGCUCUUGGUGUCUUUGUUUGGGACACCAAGAGCCUGGAACUGCAC	(((((((((((((((((((((((((.....))))))))))))))))))))))))).	UGCAGUUCCAGGCUCUUGGUGU	CACCAAGAGCCUGGAACUGCAC
novel-mir-35137	0.999448	52	34	86	9	2	5	6	5	4	12	5	8	6	12	11	1	0	0	0	0	0	0	0	0.929895	UGCAGUUCCAGGCUCUUGGUGUCUUUGUUUGGGACACCAAGAGCCUGGAACUGCAC	(((((((((((((((((((((((((.....))))))))))))))))))))))))).	UGCAGUUCCAGGCUCUUGGUGU	CACCAAGAGCCUGGAACUGCAC
novel-mir-17089	0.948964	0	85	85	0	21	0	18	0	12	0	0	0	17	0	7	0	3	0	0	0	1	0	6	2.12049	UUUUUUUUUUUUUUUUUUUUUUUGCCAAGGCCAGUGUUGCUGCCUAAAAAAAAAAAAAAAAAAAAAAAAAAAAA	(((((((((((((((((((((((....((((.(((...)))))))....)))))))))))))))))))))))..	UUUUUUUUUUUUUUUUUUUUUUU	AAAAAAAAAAAAAAAAAAAAAAA	ENST00000443093.2|known|antisense;ENST00000360737.4|known|lincRNA;NONHSAT217033.1;ENST00000582536.1|known|antisense;ENST00000458003.1|known|antisense;ENST00000634934.1|known|lincRNA;NONHSAT217851.1;NONHSAT223673.1;NONHSAT223110.1;ENST00000627964.1|novel|misc_RNA;ENST00000594820.5|known|antisense;NONHSAT218088.1;NONHSAT223148.1;ENST00000556225.1|known|antisense;ENST00000607315.1|known|lincRNA;ENST…	ENST00000443093.2|known|antisense;ENST00000360737.4|known|lincRNA;NONHSAT217033.1;ENST00000582536.1|known|antisense;ENST00000458003.1|known|antisense;ENST00000634934.1|known|lincRNA;NONHSAT217851.1;NONHSAT223673.1;NONHSAT223110.1;ENST00000627964.1|novel|misc_RNA;ENST00000594820.5|known|antisense;NONHSAT218088.1;NONHSAT223148.1;ENST00000556225.1|known|antisense;ENST00000607315.1|known|lincRNA;ENST…
novel-mir-10388	0.978915	14	71	85	0	4	3	1	2	4	2	5	1	6	5	2	0	28	0	20	1	1	0	0	1.20324	UGCAGACCCCAGCUCAUGUAGCCUGUUCCUGCCAGACUUGCUGCUACGUGAGCCAGGGUCUGCAAG	(((((((((..(((((((((((..((.............)).)))))))))))..)))))))))..	UGCAGACCCCAGCUCAUGUAG	ACGUGAGCCAGGGUCUGCAAG		NONHSAT220410.1
novel-mir-10579	0.71628	85	0	85	15	0	15	0	8	0	14	0	12	0	13	0	1	0	5	0	1	0	1	0	1.735	AGCCUCGGGCGCGGCGGGAGCGCAGUUAGAGCCGAUCUCCCGCGCCCCGAGGUUGC	(((((((((.(((.((((((..(.((....)).)..))))))))))))))))))..	AGCCUCGGGCGCGGCGGGAGCGCA	AUCUCCCGCGCCCCGAGGUUGC
novel-mir-11782	0.969756	85	0	85	1	0	5	0	1	0	2	0	0	0	1	0	30	0	44	0	1	0	0	0	1.81968	GAGUCGCGCGCCGCUGGGGGCCGGGUGGUUGGCAGCACCUCCCCUGCGGCCAGCGACUCCU	(((((((..(((((.(((((..(((((........)))))))))))))))..)))))))..	GAGUCGCGCGCCGCUGGGGGCCGGGU	CUCCCCUGCGGCCAGCGACUCCU
novel-mir-24167	0.634221	85	0	85	7	0	6	0	4	0	3	0	6	0	15	0	29	0	14	0	1	0	0	0	1.89267	CGGGGCGCGCCCGGCGCGGGGAGGGGUUCUGCGGCCUCCUCCCGGGCUGCGCCUCGCU	((((((((((((((...(((((((..........))))))))))))).))))))))..	CGGGGCGCGCCCGGCGCGGGGAGG	UCCUCCCGGGCUGCGCCUCGCU
novel-mir-3253	0.981636	85	0	85	21	0	10	0	8	0	15	0	13	0	16	0	1	0	0	0	0	0	1	0	1.23662	GCCAGCGCGAGCCUCUGGAUCCGCGCGCACGGUGGUUGAUGAGGUUCGCGCUGGAAU	.(((((((((((((((.((.((((.......)))))).).))))))))))))))...	GCCAGCGCGAGCCUCUGGAUC	UUGAUGAGGUUCGCGCUGGAAU
novel-mir-5250	0.673417	85	0	85	15	0	15	0	8	0	14	0	12	0	13	0	1	0	5	0	1	0	1	0	1.80691	AGCCUCGGGCGCGGCGGGAGCGCAGUUAGAGCCGAUCUCCCGCGCCCCGAGGUUGC	(((((((((.(((.((((((..(.((....)).)..))))))))))))))))))..	AGCCUCGGGCGCGGCGGGAGCGCA	AUCUCCCGCGCCCCGAGGUUGC
novel-mir-17785	0.56394	0	84	84	0	13	0	11	0	11	0	20	0	17	0	12	0	0	0	0	0	0	0	0	1.64358	CAGGGCCGGGGCCGGGACGGGACGGAAAACUGGCGGCUUGGUUUGUUCAGCGCGUCGCGGUCAUGGCUCUCGU	.(((((((.(((((.((((.(..((((((((........))))).)))..).)))).))))).)))))))...	CAGGGCCGGGGCCGGGACGGGAC	CGCGUCGCGGUCAUGGCUCUCGU		NONHSAT174775.1
novel-mir-10011	0.995566	75	9	84	15	2	18	1	5	0	3	1	15	2	7	3	6	0	1	0	4	0	1	0	1.17204	GUGGGUUGCAGGGUAGGUGACAGGUAGUCAGGAUAUUGACUCCUGCCUCUCUACUUCUGUGGCCCCAG	(.(((((((((((((((.(.((((.((((((....)))))))))).).).)))).)))))))))))..	GUGGGUUGCAGGGUAGGUGACA	CCUCUCUACUUCUGUGGCCCCAG
novel-mir-25066	0.998179	18	66	84	0	9	6	8	1	6	2	16	5	9	4	18	0	0	0	0	0	0	0	0	1.17925	AUGCUCCCAUGACCAUGGCAGGUACUGUCACAAUCUGCAUGGAUUAUGAGGCUACCUGCCAGGGUCAUGGGAGCAUU	((((((((((((((.(((((((((.(.(((.(((((....))))).))).).))))))))).)))))))))))))).	AUGCUCCCAUGACCAUGGCAG	UGCCAGGGUCAUGGGAGCAUU
novel-mir-27134	0.983699	34	50	84	7	14	3	8	6	11	3	12	1	2	4	3	3	0	7	0	0	0	0	0	1.31423	UGGCUGGCUGCUCCGGGCACUGGCAGGAGCAAGCUCCGUGUCCAGAAUGGCCAGCCAGA	((((((((((.((.((((((.....((((....)))))))))).)).))))))))))..	UGGCUGGCUGCUCCGGGCACUGG	CGUGUCCAGAAUGGCCAGCCAGA
novel-mir-6503	0.998147	5	79	84	0	9	1	13	1	20	0	10	2	18	1	9	0	0	0	0	0	0	0	0	0.969573	UCACACAUAUUUUCCAUGCAGUUGCAACCAUGUACUGCAGUGAAAAUAUGUGUGGGG	((((((((((((((..((((((.(((....)))))))))..))))))))))))))..	UCACACAUAUUUUCCAUGCAGU	UGCAGUGAAAAUAUGUGUGGGG
novel-mir-29858	0.884517	20	63	83	1	17	6	10	4	3	2	7	5	10	2	16	0	0	0	0	0	0	0	0	1.11517	AUUCCUUCCCCUGCCAGUGAGCAAGUCCAGGCUUAUGGCAGGGGCUGGGAAUUU	((((((.(((((((((.(((((........))))))))))))))..))))))..	AUUCCUUCCCCUGCCAGUGAG	UUAUGGCAGGGGCUGGGAAUUU	NONHSAT153522.1;NONHSAT191859.1	NONHSAT153522.1
novel-mir-19524	0.760946	0	83	83	0	10	0	16	0	7	0	7	0	8	0	15	0	0	0	0	0	7	0	13	0.858598	UGCUGGGAUUACAAGUGUGAGCCAAUGUAUCCAACCCUUUGUAACCUUUGAUCCAGCUACU	.(((((.((((.(((.((....(((.............)))..))))))))))))))....	UGCUGGGAUUACAAGUGUGAGCCA	UGUAACCUUUGAUCCAGCUACU	NONHSAT223506.1;ENST00000631276.2|known|processed_transcript;ENST00000571302.1|known|sense_overlapping;ENST00000507794.2|known|antisense;ENST00000630897.2|known|antisense;NONHSAT223110.1;NONHSAT221190.1;NONHSAT193677.1;ENST00000626770.1|known|antisense;NONHSAT211908.1;NONHSAT154554.1;NONHSAT221364.1;NONHSAT001116.2;NONHSAT167756.1;ENST00000429998.3|known|processed_transcript;NONHSAT221957.1;ENST0…
novel-mir-24815	0.791797	83	0	83	15	0	17	0	8	0	17	0	16	0	7	0	1	0	1	0	1	0	0	0	1.73417	GGAGGUGGGCUGGGGGCGAGGCCAGAGGCGAGGCCCAGCCUGCUGACCCCGCCCCUCCUCCGCCUCAGC	.((((((((..(((((((.((.(((((((........)))).))).)).)))))))..))))))))...	GGAGGUGGGCUGGGGGCGAGGC	CCCGCCCCUCCUCCGCCUCAGC
novel-mir-24636	0.995984	3	79	82	0	16	0	19	0	11	1	11	2	10	0	12	0	0	0	0	0	0	0	0	0.813078	UCAGGAUCAGGAUCUGCAGAGUUAUUAGUAUAGUGCUCUGCAGAUCCUGGUCCUAGU	..((((((((((((((((((((.((((...))))))))))))))))))))))))...	UCAGGAUCAGGAUCUGCAGAGU	UCUGCAGAUCCUGGUCCUAGU	ENST00000614940.1|novel|miRNA;mml-miR-7185-5p	mml-miR-7185-3p;ENST00000614940.1|novel|miRNA
novel-mir-30876	0.943882	76	6	82	7	0	11	1	10	0	14	0	5	0	11	0	0	0	1	0	6	3	11	2	1.75795	CCAUGGCCUCGCUCUACGUGGGGGACCUCCACCCCGACGUGACCGAGGCGAUGCUC	.(((.((((((.((.((((.((((.......)))).)))))).)))))).)))...	CCAUGGCCUCGCUCUACGUGGGGGAC	CCCCGACGUGACCGAGGCGAUGCUC	NONHSAT092832.2;NONHSAT128017.2	NONHSAT092832.2;NONHSAT128017.2;NONHSAT029121.2;ENST00000546214.1|known|antisense
novel-mir-24312	0.976463	82	0	82	1	0	0	0	1	0	1	0	1	0	0	0	17	0	61	0	0	0	0	0	1.3942	CCGGAGGUGUCCGGCGGGCUGCAGUUCCGGUUUAUCGCGGCCUUCCCACACCUUCGCGU	.(((((((((..((.(((((((.((........)).))))))).)).)))))))))...	CCGGAGGUGUCCGGCGGGCUGC	GGCCUUCCCACACCUUCGCGU	NONHSAT152402.1	NONHSAT152402.1
novel-mir-34751	0.985093	72	10	82	6	3	20	0	4	0	10	2	4	2	10	2	13	1	3	0	2	0	0	0	1.64997	UGGGGGUGACGGGCAGGCAUGGGGGCUGGAGUGGCUGACCCUGCCUCCCCGUGUCUGCCUGUGUCUCCAGG	((((((..((((((((((((((((((.((.((.....)))).))..)))))))))))))))).))))))..	UGGGGGUGACGGGCAGGCAUG	CCGUGUCUGCCUGUGUCUCCAGG
novel-mir-7525	0.991915	0	82	82	0	10	0	6	0	7	0	9	0	4	0	8	0	26	0	12	0	0	0	0	0.980023	GUCCACCUAAGUCUCCGGGAGCUGAGCCACAUCUUGCAGCUCCUCAGAUUUGGGUGGCGG	(.((((((((((((..((((((((............)))))))).)))))))))))))..	GUCCACCUAAGUCUCCGGGAGCU	CUCCUCAGAUUUGGGUGGCGG
novel-mir-18223	0.852308	79	2	81	4	1	7	0	3	1	1	0	7	0	3	0	47	0	7	0	0	0	0	0	1.26551	GGGGGUGGCGGAGGUUUCUGAGAAGUGACAUAGGCUGGGAUGACUCAGAACCGACCGCCUCCCAGCU	..(((.(((((.((((.(((((..((..((.....))..))..)))))))))..))))).)))....	GGGGGUGGCGGAGGUUUCUGAG	CAGAACCGACCGCCUCCCAGCU
novel-mir-23727	0.908545	81	0	81	14	0	11	0	9	0	4	0	11	0	20	0	7	0	4	0	1	0	0	0	1.36323	UGGGGUGGGAGGGACACUGGGUGAGCCGCCUGGCUGACUGCUCACAGCUGCCCUUGUCCCCAGA	(((((.(.(((((.((((((((.((((....)))).))).....))).))))))).))))))..	UGGGGUGGGAGGGACACUGGGUGA	UCACAGCUGCCCUUGUCCCCAGA
novel-mir-19760	0.999831	8	72	80	1	12	1	16	1	7	3	10	2	13	0	13	0	1	0	0	0	0	0	0	0.898313	AAAAGUAGAUGCGGUUUUUGCCAUUACUUCCAAUGGCAAAAACCGCAACUACUUUUGC	((((((((.((((((((((((((((......)))))))))))))))).))))))))..	AAAAGUAGAUGCGGUUUUUGC	AAAAACCGCAACUACUUUUGC	ENST00000401350.1|novel|miRNA;NONHSAT138654.2;ENST00000579017.1|novel|miRNA;ENST00000411013.2|novel|miRNA;NONHSAT203652.1;ENST00000579369.1|novel|miRNA;ENST00000579046.1|novel|miRNA;ENST00000408319.1|novel|miRNA;ENST00000410201.1|novel|miRNA	ENST00000401251.1|novel|miRNA;ENST00000408780.2|novel|miRNA;ENST00000408630.3|novel|miRNA;ENST00000401226.2|novel|miRNA;ENST00000408345.2|novel|miRNA;hsa-miR-548o-5p;ENST00000408142.1|novel|miRNA;ENST00000408430.1|novel|miRNA;ENST00000401364.2|novel|miRNA;ENST00000408251.1|novel|miRNA;ENST00000581684.2|novel|miRNA;ENST00000410384.1|novel|miRNA;ENST00000408408.1|novel|miRNA;ENST00000582387.1|novel…
novel-mir-25119	0.849061	7	73	80	1	8	1	4	0	4	1	7	0	11	0	9	3	19	1	7	0	2	0	2	1.13926	CACGCCAGCCAGGAAGAAAGUAAGAACUCUAACCUUACUUUGUUUUUCUUCUGGUUGGCUUGUC	((.((((((((((((.((((((((.........)))))))).).....))))))))))).))..	CACGCCAGCCAGGAAGAAAGU	UUUGUUUUUCUUCUGGUUGGCUUGUC	NONHSAT186318.1	NONHSAT186318.1
novel-mir-20888	0.999823	77	3	80	1	0	1	0	2	0	0	0	0	0	0	0	39	2	34	1	0	0	0	0	1.04869	UGAAGGCCCCUUCUCCAAAGACCACCAUAAAGCAGGUGGUCUUUGGAGAAGGGGCCUUCGGU	((((((((((((((((((((((((((........))))))))))))))))))))))))))..	UGAAGGCCCCUUCUCCAAAGA	UUUGGAGAAGGGGCCUUCGGU		ENST00000523724.1|known|lincRNA;NONHSAT217067.1;NONHSAT126715.2;NONHSAT217068.1
novel-mir-11176	0.962005	78	1	79	5	0	5	0	0	0	0	0	3	0	4	0	32	0	28	1	0	0	1	0	1.51616	GCUGCAGCGGGAGGGGCCCGGCUCAGCCACUCAGCCAGCCUUGCUCUCCUGCAGC	(((((((.(((((((((..((((.((...)).)))).))))..))))))))))))	GCUGCAGCGGGAGGGGCCCGGC	CCAGCCUUGCUCUCCUGCAGC		ENST00000447707.1|known|processed_transcript;NONHSAT117349.2;NONHSAT118007.2;NONHSAT116998.2;NONHSAT116648.2;NONHSAT118357.2;ENST00000454162.1|known|processed_transcript;ENST00000455165.1|known|processed_transcript;ENST00000421805.1|known|processed_transcript;NONHSAT117652.2;NONHSAT116412.2;ENST00000442150.1|known|antisense;ENST00000420050.1|known|processed_transcript;NONHSAT108668.2;ENST00000454…
novel-mir-21771	0.832277	79	0	79	0	0	0	0	0	0	0	0	1	0	0	0	0	0	0	0	34	0	44	0	1.13626	AUAUCUCCUUUUAGGUCAUUGAUGUCCUUCACCCCGGGAAGGCGACAGUGCCUAAGACAGAAAUUCG	...(((..(((((((.(((((.((.(((((.......))))))).)))))))))))).)))......	AUAUCUCCUUUUAGGUCAUUGAUGUC	CGACAGUGCCUAAGACAGAAAUUCG		NONHSAT072443.2
novel-mir-10109	0.997897	79	0	79	6	0	3	0	1	0	1	0	3	0	1	0	32	0	32	0	0	0	0	0	1.56946	CUGGGGGAGGAGUCCUAGGGGUGGGGUCCUGAAAGGAGCCUUCAGACCCGCUUCCUCCCCCAGUG	(((((((((((.....(((((((((.((((...)))).)))....)))).)))))))))))))..	CUGGGGGAGGAGUCCUAGGGGUGGGG	AGACCCGCUUCCUCCCCCAGUG
novel-mir-28116	0.985997	75	4	79	3	0	0	0	2	0	2	0	0	0	1	0	43	4	23	0	0	0	1	0	1.38498	AGAAGGGAGAGGAGUGACAUCCGUUUGUCGGAAGUCGCUCCUCCCCCUUCCUU	.((((((.((((((((((.((((.....)))).)))))))))).))))))...	AGAAGGGAGAGGAGUGACAUCC	AAGUCGCUCCUCCCCCUUCCUU
novel-mir-34600	0.945156	78	1	79	4	0	6	0	3	0	7	0	4	1	4	0	28	0	22	0	0	0	0	0	1.3603	GGGGCACUCUCGGGGGGCUCUCGGUGCUGAGAGCAAGCCCUCUGCUGAUGCCCUUC	((((((.((.((((((((((((........)))..)))))))))..))))))))..	GGGGCACUCUCGGGGGGCUCUC	AAGCCCUCUGCUGAUGCCCUUC
novel-mir-35147	0.972498	78	0	78	3	0	0	0	3	0	0	0	3	0	2	0	16	0	50	0	1	0	0	0	1.53903	AUGGGAGAAGCAGGGAUGGACUGUGUAGGUAAUUUUCUUAUUCCAUCUUCCUUCCCUGCCUUCUUUCU	..((((((((((((((.(((.((.(((((.......)))))..))...))).)))))).)))))))).	AUGGGAGAAGCAGGGAUGGACUGUG	UCUUCCUUCCCUGCCUUCUUUCU	NONHSAT006310.2	ENST00000593321.5|known|antisense;NONHSAT158395.1;NONHSAT006310.2;NONHSAT092510.2;ENST00000506519.1|known|antisense;NONHSAT005442.2;NONHSAT194576.1
novel-mir-10406	0.957543	3	75	78	0	3	0	4	0	1	2	0	0	0	0	1	0	33	1	30	0	1	0	2	1.10397	UGAGUGAGUGGAAACUGGGAGCUGUGGAUCCCCGGCAGGCUCCCUCCCUCACUCACUCAACA	(((((((((((.....(((((((((.(.....).))).))))))....)))))))))))...	UGAGUGAGUGGAAACUGGGAGCU	UCCCUCCCUCACUCACUCAACA
novel-mir-29320	0.994341	1	77	78	0	0	0	1	0	0	0	2	1	1	0	1	0	35	0	37	0	0	0	0	1.48514	UUUCCUAGUCCUGAGUCUCUGCGUCCCACUGGUGACGCUGGGGCGGGGCUAGGAGAGG	((((((((((((..(((((.(((((((...)).))))).)))))))))))))))))..	UUUCCUAGUCCUGAGUCUCUGCGU	GCUGGGGCGGGGCUAGGAGAGG
novel-mir-37157	0.634336	78	0	78	3	0	1	0	1	0	5	0	4	0	4	0	46	0	12	0	2	0	0	0	1.74494	CUGUUCGGCUGCGCGGCGGCAGCUCCCGGCGGCUCCUGGCGGCGCCGCAGUCGGACCUUC	..(((((((((((((.((.(((..((....))...))).)).)).)))))))))))....	CUGUUCGGCUGCGCGGCGGCAG	GGCGGCGCCGCAGUCGGACCUUC
novel-mir-23647	0.573506	49	28	77	1	0	9	2	5	0	6	0	8	2	4	1	8	0	7	0	1	6	0	17	1.80173	UGCGAGCGCGCGCGCGGGGCCGCCGCCGCCUGGCCGCUCCCCGAGCCCGCUCGCC	.(((((((.(.((.(((((..((.(((....))).)).))))).)))))))))).	UGCGAGCGCGCGCGCGGGGCCG	CCGCUCCCCGAGCCCGCUCGCC	NONHSAT088563.2
novel-mir-4394	0.982192	77	0	77	15	0	19	0	12	0	15	0	12	0	3	0	0	0	0	0	1	0	0	0	1.17671	UGCAGGGAGGCUGGAGGUGGGGAUGAGGGCCAGCCUGACCUUGUCUCCGCCAUCUCUGCAGG	(((((((((((.((((((((((.(.(((.....))).)))))))))))))).))))))))..	UGCAGGGAGGCUGGAGGUGGGG	UUGUCUCCGCCAUCUCUGCAGG	NONHSAT129417.2
novel-mir-28429	0.830419	0	77	77	0	13	0	11	0	9	0	7	0	11	0	9	0	8	0	9	0	0	0	0	1.22703	UUUGCCCCCCUUUGCUGUCUUUCAGGGGACUUGUAUACCCAGGCAGCAGAGGCAGCGAUGG	.((((...((((((((((((....(((..........)))))))))))))))..))))...	UUUGCCCCCCUUUGCUGUCUUUC	CAGGCAGCAGAGGCAGCGAUGG		NONHSAT087407.2;ENST00000420902.1|known|sense_intronic;NONHSAT193033.1
novel-mir-17886	0.974958	31	46	77	6	6	5	9	4	7	7	12	3	6	6	6	0	0	0	0	0	0	0	0	1.02154	UGGCCAUGGGGCUGUACCCGAUGGUAACAUGUAUCCGGGUGUGCGUCCCCUGGUCAUG	((((((.((((.(((((((((((........))).)))))..))).))))))))))..	UGGCCAUGGGGCUGUACCCGAU	GGGUGUGCGUCCCCUGGUCAUG
novel-mir-36102	0.944497	70	6	76	18	0	21	2	11	0	2	1	15	2	2	0	1	0	0	0	0	0	0	1	1.27127	AGGGGCAGGCGGUGGAGGUUGUGACUCUGCUUGCUUUCUCCCUCUCCCUCCUUGCUCCUAC	(((((((((.((.(((((..(.(((.......).)).)..))))).)).)).)))))))..	AGGGGCAGGCGGUGGAGGUUGU	UCCCUCUCCCUCCUUGCUCCUAC	NONHSAT162917.1;NONHSAT162918.1;NONHSAT162920.1;NONHSAT031554.2;ENST00000540866.2|known|processed_transcript;NONHSAT162921.1;NONHSAT162919.1	ENST00000432442.1|known|lincRNA;NONHSAT197430.1;NONHSAT222492.1;NONHSAT136208.2
novel-mir-10991	0.600394	74	2	76	7	0	8	0	3	0	9	1	6	0	3	0	3	0	9	0	11	0	15	1	1.50825	GUUGGCGCGCAACGGGUUCUAGGCUGCAGGCAGCUCGAGGACCCGCGGCCCCGCCCCG	...((((.((..((((((((.(((((....)))))..))))))))..))..))))...	GUUGGCGCGCAACGGGUUCUAGG	GAGGACCCGCGGCCCCGCCCCG		NONHSAT052306.2;ENST00000581118.1|known|lincRNA
novel-mir-18534	0.977127	19	57	76	8	14	6	13	0	6	2	6	3	10	0	8	0	0	0	0	0	0	0	0	0.990417	UGGAAGAGGAUAGGGUUGUUCUAUAAAGGUACUGCUAGGAACAACCCUAUCCUCUUCC	.(((((((((((((((((((((....((...))....)))))))))))))))))))))	UGGAAGAGGAUAGGGUUGUUCU	AACAACCCUAUCCUCUUCC
novel-mir-22180	0.967049	7	69	76	4	11	0	10	1	11	2	5	0	15	0	17	0	0	0	0	0	0	0	0	1.22374	AUGGGGCAUUGGAAGUGGUGGUCUCCCAACUAAAACCACCCCACUAUCCUUGCCCCUCCC	..((((((..((((((((.(((...............)))))))).))).))))))....	AUGGGGCAUUGGAAGUGGUGGUC	CCCCACUAUCCUUGCCCCUCCC
novel-mir-34439	0.839743	1	75	76	0	11	0	10	0	4	0	16	0	14	1	20	0	0	0	0	0	0	0	0	1.78214	UCCGUCCCUGGGCUGGCCUGGGCUGGGCACCCAUGUUUGAUUGCAGGGUUGGCUGUCGAGGGGCAGGAG	(((((((((.(((.((((..((((..(((..((....))..)))..))))))))))).)))))).))).	UCCGUCCCUGGGCUGGCCUGGGCUGGGC	AGGGUUGGCUGUCGAGGGGCAGGAG
novel-mir-29428	0.974461	16	59	75	0	1	0	0	2	0	0	1	1	0	0	0	9	37	4	20	0	0	0	0	1.30792	UUGUUUCAUCUCCUCUUUGUUCUGUUAUGGACACAGAGGAGAUGAGACAAGC	((((((((((((((((.(((((......))))).))))))))))))))))..	UUGUUUCAUCUCCUCUUUGUU	CACAGAGGAGAUGAGACAAGC	NONHSAT168000.1
novel-mir-573	0.993392	2	73	75	0	0	0	1	0	0	0	0	0	0	1	0	0	38	1	34	0	0	0	0	0.911453	UGCCCCAGUGCAAGCCAGGAUCGAAGUCAGCAUCCCACUCGAUCUUGGCACCUGGUGGCACU	((((((((.(...(((((((((((.((.........))))))))))))).))))).))))..	UGCCCCAGUGCAAGCCAGGAUCG	AUCUUGGCACCUGGUGGCACU		NONHSAT158937.1
novel-mir-19033	0.888566	1	74	75	1	1	0	1	0	0	0	0	0	2	0	1	0	58	0	11	0	0	0	0	1.24085	UACAUGGCCCCUUUGUCUUCGUUUGAAACAUCCCCAACAUUUCCUACAAAUCAGCGUAGUUACAAAGGGGUCAGUCUU	.((.((((((((((((((.((((.((........................)))))).))..))))))))))))))...	UACAUGGCCCCUUUGUCUUCGUUUG	AGCGUAGUUACAAAGGGGUCAGUCUU
novel-mir-35563	0.959571	73	1	74	6	0	24	0	12	1	15	0	9	0	5	0	0	0	0	0	1	0	1	0	1.56815	CGGGAGCAGGGCAUGGAGGCGGCUGGGAGGCCCGCUGCACACUUACUCCUACUCUGGCCUCUGCUUCCAGG	.(((((((((((..(((((((((.(((...)))))))).............)))).))).))))))))...	CGGGAGCAGGGCAUGGAGGCGGC	CUACUCUGGCCUCUGCUUCCAGG		ENST00000443935.5|known|antisense;NONHSAT083218.2;ENST00000611039.1|known|antisense
novel-mir-10166	0.938187	74	0	74	6	0	5	0	1	0	3	0	0	0	1	0	49	0	9	0	0	0	0	0	1.4437	GGUGGUGGGCAGGUGGUGAACAGGGGCAAAGGGGCACUGGUCAGACCCCUCACCGACUGUUCCAUCCCCA	((.(((((((((..(((((...((((......(((....)))...)))))))))..))).)))))).)).	GGUGGUGGGCAGGUGGUGAACAGGG	CUCACCGACUGUUCCAUCCCCA
novel-mir-11513	0.870468	74	0	74	9	0	16	0	10	0	7	0	7	0	5	0	13	0	4	0	3	0	0	0	1.24103	UCGCCAGAGGGGAGUCCCCGGGGGCAUCAUCUCCGUGCCCUGGGAACCUACCUGCUGGCCUUU	..((((((((((.((.(((((((.(((.......)))))))))).)))).))).)))))....	UCGCCAGAGGGGAGUCCCCGGG	UGGGAACCUACCUGCUGGCCUUU
novel-mir-18416	0.93045	74	0	74	5	0	7	0	2	0	12	0	3	0	8	0	23	0	14	0	0	0	0	0	1.59526	UCGGCAAGGGGAGCAGGAGGAGGACUGCGGCGGUCACCCCUGCUUCCUCUGCCAGA	..((((.((((((((((.((..(((((...))))).)))))))))))).))))...	UCGGCAAGGGGAGCAGGAGGAGGACU	UCACCCCUGCUUCCUCUGCCAGA
novel-mir-18985	0.74888	73	1	74	8	1	16	0	8	0	13	0	14	0	14	0	0	0	0	0	0	0	0	0	1.55488	UGGGCUCCGGCGGCCUCAGGCUGAGGAGGGAGCAGCAAGCCGCUCGGAGCCCAGC	((((((((((((((.....(((........))).....))))).)))))))))..	UGGGCUCCGGCGGCCUCAGGCU	CAGCAAGCCGCUCGGAGCCCAGC
novel-mir-33545	0.992883	74	0	74	7	0	13	0	8	0	16	0	14	0	16	0	0	0	0	0	0	0	0	0	1.40995	GUGCAAACCAGGCUGGGCGUGGUGUGAGCCACCGUGCCCAGCCUGGUUUGCCUUC	..((((((((((((((((((((((.....))))))))))))))))))))))....	GUGCAAACCAGGCUGGGCGUGG	GUGCCCAGCCUGGUUUGCCUUC
novel-mir-4055	0.565328	66	8	74	8	0	4	2	7	1	5	1	9	1	2	2	25	0	5	0	0	0	1	1	1.46613	GGGCUAGGUGGGGCAUGUCAGGAGGAGCUGGCGGGUGCCACAGCCUCCCUGCCUAUCCCUGCCCAG	((((..((..(((((.(...(((((...((((....))))...)))))))))))..))..))))..	GGGCUAGGUGGGGCAUGUCAGGAGGA	CUCCCUGCCUAUCCCUGCCCAG
novel-mir-5087	0.999761	53	21	74	10	4	7	4	3	3	15	0	9	7	9	3	0	0	0	0	0	0	0	0	0.930248	CAGGAGUGGGCUAAGGAAACCUGCUCUAUGAUAAAUACAGGACAGGUUCUCUUAGCUCACUCCCG	..((((((((((((((.((((((.(((.((.......))))))))))).))))))))))))))..	CAGGAGUGGGCUAAGGAAACCU	AGGUUCUCUUAGCUCACUCCCG
novel-mir-6389	0.838911	73	1	74	14	1	16	0	10	0	14	0	6	0	13	0	0	0	0	0	0	0	0	0	1.23475	AGAGAAGCUGUCGGGGACCUGGGGCAGUGAGCCUGUACCCCGUGGCUUCUCACA	.(((((((((.(((((((...((((.....)))))).))))))))))))))...	AGAGAAGCUGUCGGGGACCUG	CUGUACCCCGUGGCUUCUCACA
novel-mir-6741	0.999745	72	2	74	11	2	10	0	2	0	15	0	11	0	23	0	0	0	0	0	0	0	0	0	0.809857	CUUCGCAUGGUAUUCUGUGACUGGCACCUUCUGGGACACACCACAGAAUGCCAUGUGAAGGA	(((((((((((((((((((..(((..((....))..).)).)))))))))))))))))))..	CUUCGCAUGGUAUUCUGUGACU	CCACAGAAUGCCAUGUGAAGGA
novel-mir-10467	0.730405	28	45	73	3	5	3	6	2	5	3	10	1	3	1	5	6	2	5	2	0	1	4	6	0.990235	AGCACCUGAAUCUUUCCCAUUCCUUGCUGCCUCGUGCCGGUGUGGGGACAGAUGGUGCUACA	((((((...(((((((((((.((..((........)).)).))))))).))))))))))...	AGCACCUGAAUCUUUCCCAUUCC	UGUGGGGACAGAUGGUGCUACA	ENST00000364587.1|known|snoRNA	ENST00000364587.1|known|snoRNA
novel-mir-214	0.962808	67	6	73	0	3	0	0	0	0	1	1	0	1	1	0	35	1	29	0	1	0	0	0	2.07014	CUGGCGGCGGGGGGACGGACCGGCCCUGCAGUGGCCGCAGUGACAGCCCGGACCCGGCCCUCCGCCCGC	...(((((((((((.(((.((((..(((((.((....)).)).))).))))..))).))))))).))))	CUGGCGGCGGGGGGACGGACCGGCCCU	CCCGGACCCGGCCCUCCGCCCGC		NONHSAT099216.2;ENST00000500914.6|known|antisense
novel-mir-16686	0.993689	47	26	73	3	0	9	0	2	1	3	2	2	2	1	1	26	5	1	15	0	0	0	0	1.75449	UGAGGUUCGGGGCCCGGCGCUGCGUUGGCGGGUUCGCCGCGGCGCCUAAGCCCCGACCUCCCU	.(((((.((((((..((((((((...((((....))))))))))))...)))))))))))...	UGAGGUUCGGGGCCCGGCGCUGC	GGCGCCUAAGCCCCGACCUCCCU
novel-mir-28974	0.998642	42	31	73	3	5	11	7	3	0	7	5	8	8	9	6	1	0	0	0	0	0	0	0	0.666112	UGCUGCCCAGGAGCGUUGCCAUAGCAAUGGUACACUAACAUGGCACGCUAGUGGGCAUAUCU	...((((((..(((((.(((((.(...(((....))).)))))))))))..)))))).....	UGCUGCCCAGGAGCGUUGCCAUA	UGGCACGCUAGUGGGCAUAUCU
novel-mir-3160	0.99799	73	0	73	5	0	6	0	2	0	1	0	2	0	1	0	39	0	17	0	0	0	0	0	1.51276	CGGAAGGGGAAGGGUGGGAUGCAAAGGGGCUGUCUACUACCCGUGUCCUACCUUCCUCUCUCCAGC	.((((((((((((.((((((((...(((...........)))))))))))))))))))).)))...	CGGAAGGGGAAGGGUGGGAUGCA	UGUCCUACCUUCCUCUCUCCAGC
novel-mir-20061	0.99756	59	13	72	9	1	15	2	7	1	9	3	13	2	6	4	0	0	0	0	0	0	0	0	1.02438	GUGGGUGGAAUAGUAUAACAAUAUGCUAAAUGUUGUUAUAGUAUCCCACCUACCC	((((((((.(((.(((((((((((.....))))))))))).))).))))))))..	GUGGGUGGAAUAGUAUAACAAU	UGUUAUAGUAUCCCACCUACCC	ENST00000583628.2|novel|miRNA;oha-miR-2985b-5p;ENST00000577653.2|novel|miRNA;ENST00000578227.2|novel|miRNA;tgu-miR-2985;oha-miR-2985a-5p;oan-miR-2985-5p	oha-miR-2985b-3p;ENST00000577653.2|novel|miRNA;ENST00000578227.2|novel|miRNA;oan-miR-2985-3p;rno-miR-2985;oha-miR-2985a-3p
novel-mir-10131	0.836907	69	3	72	0	0	0	0	0	0	0	0	0	0	0	0	34	3	35	0	0	0	0	0	1.15961	UGUGAGGCAGAGAGAGCAGGUGCCCAGGGUCCUCCGAGCUCCUGGAUCCCUGCCCCACACU	((((.(((((.((...((((.((...((.....))..)).))))..)).))))).))))..	UGUGAGGCAGAGAGAGCAGGUGC	UCCUGGAUCCCUGCCCCACACU		NONHSAT169106.1;NONHSAT169107.1;NONHSAT035940.2;NONHSAT035941.2
novel-mir-28484	0.600092	72	0	72	0	0	0	0	0	0	1	0	0	0	0	0	47	0	24	0	0	0	0	0	1.57711	GGAGGGCGGGAGGGCAGGAGGGGCGGCGCCCCCUGCCGGCCUCGCUGAGCCUCGUGCCCCUCA	.(((((((.((((.(((..(((.(((((.....))))).)))..)))..)))).)).))))).	GGAGGGCGGGAGGGCAGGAGGG	UCGCUGAGCCUCGUGCCCCUCA
novel-mir-31007	0.999039	63	9	72	0	0	0	0	1	0	1	0	0	0	0	1	39	5	22	3	0	0	0	0	1.02457	AUUUAGAGCCUAUCCUGUUUUGCAAAACUGCAGGGCAUGCAAAACAGGAUAGGCACUAAAUGG	((((((.(((((((((((((((((....(((...)))))))))))))))))))).))))))..	AUUUAGAGCCUAUCCUGUUUUG	AAACAGGAUAGGCACUAAAUGG
novel-mir-4225	0.980748	6	65	71	0	12	1	12	0	4	1	12	1	11	1	3	2	5	0	0	0	4	0	2	1.00115	GUGUGUGCACCUGUGUCUGUCUGUAUUCGUGUUGUAUAGACAGACGCAGGUACACACAG	.((((((.((((((((((((((((((.......)))))))))))))))))).)))))).	GUGUGUGCACCUGUGUCUGUCU	ACAGACGCAGGUACACACAG	NONHSAT040337.2
novel-mir-2120	0.995991	70	1	71	10	0	12	0	6	0	7	0	6	0	6	0	10	1	9	0	2	0	2	0	1.45535	UGGGGAGGCCAGGGAAGGGGCUGUGAGCAACGAGGUUCCAGCAUCUUCCCAAGCCUCCUCCAUC	(((((((((..(((((((.((((.((((......)))))))).)))))))..)))))).)))..	UGGGGAGGCCAGGGAAGGGGCUGU	CAUCUUCCCAAGCCUCCUCCAUC
novel-mir-31465	0.996263	71	0	71	19	0	15	0	8	0	13	0	11	0	5	0	0	0	0	0	0	0	0	0	1.30576	UGGAAAUGUUCUAGCCAAAAAAGUUUGCCAAGAACCAUUGUGUCUUUUUUUUUGCUGGAACAUUUCUGGU	.((((((((((((((.(((((((...(((((......))).))...)))))))))))))))))))))...	UGGAAAUGUUCUAGCCAAAAAAGU	UUUUUUGCUGGAACAUUUCUGGU
novel-mir-8906	0.996315	50	21	71	11	6	6	1	6	0	5	1	10	5	10	2	0	4	1	2	0	0	1	0	1.34826	CUCCCCGCUUUUAACCCUACUGCCAUGAUGCAGUAGGGUUAAGAGUGGGGAGAA	(((((((((((((((((((((((......)))))))))))))))))))))))..	CUCCCCGCUUUUAACCCUACU	UAGGGUUAAGAGUGGGGAGAA
novel-mir-4781	0.986012	1	69	70	0	15	0	14	1	11	0	6	0	9	0	14	0	0	0	0	0	0	0	0	1.14485	UAAAAGUAAUUGUGGUAUUUGCCAUUAAAGUACUGCAAAAGCCGAAAUUACUUUUGCA	(((((((((((.((((.(((((............))))).)))).)))))))))))..	UAAAAGUAAUUGUGGUAUUUGC	AAAAGCCGAAAUUACUUUUGCA	ENST00000612847.1|novel|miRNA;NONHSAT205258.1;ENST00000620946.1|novel|miRNA;NONHSAT164758.1;ENST00000408835.1|novel|miRNA;ENST00000408561.1|novel|miRNA;ENST00000401218.1|novel|miRNA;ENST00000408277.1|novel|miRNA;ENST00000410711.1|novel|miRNA;ENST00000630475.1|novel|miRNA;ENST00000408779.1|novel|miRNA;ENST00000610880.1|novel|miRNA;ENST00000408369.2|known|miRNA;NONHSAT123091.2;ENST00000610461.1|nov…	ENST00000408553.2|novel|miRNA;ENST00000408546.2|novel|miRNA;ENST00000579068.1|novel|miRNA;ENST00000408265.1|novel|miRNA;ENST00000390825.1|novel|miRNA;ENST00000613475.1|novel|miRNA;ENST00000411354.1|novel|miRNA;ENST00000578124.1|novel|miRNA
novel-mir-3265	0.956497	69	0	69	4	0	5	0	2	0	9	0	6	0	6	0	19	0	17	0	0	0	1	0	1.6914	AGGGAGGGGGACGAGCGCGCGGGGCCGCGUCCUCGCUCGCGUCCCCGCUCCCUCC	((((((((((((..(((.((((((......)))))).))))))))).))))))..	AGGGAGGGGGACGAGCGCGCGGG	CGCUCGCGUCCCCGCUCCCUCC		ENST00000553596.2|known|antisense;NONHSAT169185.1
novel-mir-617	0.918417	69	0	69	4	0	5	0	0	0	4	0	0	0	5	0	33	0	10	0	4	0	4	0	1.59088	UGGGAGGGUUGGGCUGGGCAUGGGCCACGGCUGCCCCCACAGAGCCCACCCAGCUGAGCCGCUCACC	.(((((((((.(((((((..((((((..((......))...).)))))))))))).)))).))).))	UGGGAGGGUUGGGCUGGGCAUGGG	CACCCAGCUGAGCCGCUCACC		NONHSAT189170.1;NONHSAT080915.2
novel-mir-2090	0.954526	31	38	69	7	2	6	2	2	0	2	6	7	3	5	5	0	15	2	5	0	0	0	0	0.9708	AGGAGCGCGCGCAUGUCAAGGGUCCCUCUCUGCUCCCUGACAAGCAGGUGCUCCUUC	((((((((..((.(((((.(((..(......)..)))))))).))..))))))))..	AGGAGCGCGCGCAUGUCAAGGG	CUGACAAGCAGGUGCUCCUUC
novel-mir-30634	0.997186	57	12	69	7	0	10	1	9	0	9	3	13	5	9	3	0	0	0	0	0	0	0	0	0.967645	GUACAAACAUUUGCCCUGGUUCCUGUGCAACUUCCUGAGACUCAAAGAACCAGGGCAAAUGUUUGUACUU	((((((((((((((((((((((.((.(...(((...))).).))..))))))))))))))))))))))..	GUACAAACAUUUGCCCUGGUUC	ACCAGGGCAAAUGUUUGUACUU
novel-mir-38435	0.518643	69	0	69	14	0	19	0	5	0	8	0	8	0	13	0	0	0	0	0	2	0	0	0	1.68419	GCAGGGGAGCAGGAGAGGCCUUGGCCGUGGGCCUCGGGGCUGUGGGUAGCCCAGGGCAGCCUCUGCCUUUCCUGCAG	(((((((((..(.((((((....(((.(((((((((......))))..))))).))).)))))).))))))))))..	GCAGGGGAGCAGGAGAGGCCUUGGCC	CAGCCUCUGCCUUUCCUGCAG
novel-mir-561	0.932367	68	1	69	2	0	7	0	2	1	5	0	4	0	4	0	26	0	18	0	0	0	0	0	1.88395	GCGGCGGGUGGCCCCAGCUGAGACACUAUCUCCGCGUCCCGGCUUCGGCGCCCGCCUAGC	..((((((((.((..(((((.(((.(.......).))).)))))..))))))))))....	GCGGCGGGUGGCCCCAGCUGAGAC	CCCGGCUUCGGCGCCCGCCUAGC
novel-mir-3819	0.965798	67	1	68	15	0	10	0	10	0	5	0	17	0	10	0	0	0	0	0	0	0	0	1	1.95648	GGAGGGAAGGGGGGGUGGGGAGGGGCCGGCUGUGCCCCCCUCACCUGCCCCUCCCCACAG	(..((((.(((.((((((((.((((((....).))))))))))))).))).))))..)..	GGAGGGAAGGGGGGGUGGGGAGGGG	CCCCUCACCUGCCCCUCCCCACAG
novel-mir-10275	0.910119	67	0	67	0	0	0	0	0	0	0	0	0	0	0	0	36	0	31	0	0	0	0	0	1.59117	AGGGUGGGGCGGAGUGGCUGGGAGGCACACCCUGUUGCCCGCUCACACCCUGA	((((((((((((.(((((.(((.......))).))))))))))).))))))..	AGGGUGGGGCGGAGUGGCUGG	UGUUGCCCGCUCACACCCUGA	NONHSAT166684.1;NONHSAT207107.1
novel-mir-15576	0.997292	0	67	67	0	10	0	22	0	8	0	8	0	9	0	10	0	0	0	0	0	0	0	0	1.22619	CUGCCCUCUGGUUUCCUAGCUGUGUCUCCCAUUUGCCAAACCCAGCUGGAAGCCUGAGGGCAAGA	.(((((((.(((((((.(((((.((..............)).)))))))))))).)))))))...	CUGCCCUCUGGUUUCCUAGCUGU	AGCUGGAAGCCUGAGGGCAAGA	NONHSAT219409.1;NONHSAT219410.1;NONHSAT219408.1;NONHSAT219405.1;NONHSAT219407.1	NONHSAT219409.1;NONHSAT219408.1;NONHSAT198220.1;NONHSAT219407.1;ENST00000608184.1|known|antisense;NONHSAT219410.1;NONHSAT219405.1
novel-mir-10163	0.991437	0	67	67	0	1	0	1	0	1	0	1	0	1	0	1	0	24	0	37	0	0	0	0	1.05896	UCGCUGGGCCUCCUCUUCUGCUCUUUUUCUGGCUGGAGACGUCAGAGGAAGCCUGGCGAUC	(((((((((.((((((..((((((..........)))).))..)))))).)))))))))..	UCGCUGGGCCUCCUCUUCUGCU	CGUCAGAGGAAGCCUGGCGAUC
novel-mir-11299	0.562132	57	10	67	0	0	0	0	0	0	0	0	0	0	1	2	43	3	12	3	0	2	1	0	1.41774	AGUGGUCGGUUCCUGGAGCUGCGGUCUUCUGCUAGCCUGAUCCGCAGCUUCAGCCUCCGCCGCC	.((((.(((...((((((((((((((............)).))))))))))))...))))))).	AGUGGUCGGUUCCUGGAGCUGCG	CAGCUUCAGCCUCCGCCGCC
novel-mir-20049	0.981035	66	1	67	15	0	11	0	3	0	8	0	6	0	4	1	6	0	3	0	2	0	8	0	1.56376	AAAGGGGGUGAGCUGGGGAGAGGAGGCGAGAGGCUCUCCUUCCCCGCUUCCCCCCUAGGG	..((((((.((((.(((((.(((((((.....)).)))))))))))))).))))))....	AAAGGGGGUGAGCUGGGGAGAGG	UUCCCCGCUUCCCCCCUAGGG
novel-mir-26696	0.742668	67	0	67	12	0	16	0	5	0	8	0	6	0	3	0	11	0	6	0	0	0	0	0	1.39397	GUGGGAGAGCAGGGUGGGCAGCUGGGCCGAGCCACAGCUUCGCUCCCUGUACCUUCUUCCC	..((((((((((((.(.(.((((((((...))).))))).).).))))))....)))))).	GUGGGAGAGCAGGGUGGGCAGC	UUCGCUCCCUGUACCUUCUUCCC
novel-mir-28891	0.998862	42	25	67	3	1	2	3	3	2	11	5	3	5	4	3	10	0	6	6	0	0	0	0	1.09344	GACAGUAACAGCCCGGGACAGCCUUUCCCAAAAUAAAGGCCCCUGGGCUGUUACUGUUCC	(((((((((((((((((...((((((........)))))).)))))))))))))))))..	GACAGUAACAGCCCGGGACAGCCU	CCCCUGGGCUGUUACUGUUCC
novel-mir-33684	0.911457	62	5	67	15	1	10	2	7	1	9	0	10	0	11	1	0	0	0	0	0	0	0	0	1.16212	CUCCUUGGUCCUCCUGAUAUCUGUGAUCUCAUGAAUGGGAUGAUGAAGCAGACUCAGGUGGUGCAAGGAAGG	.((((((..((.(((((..(((((..((((((.......)))).)).))))).))))).))..))))))...	CUCCUUGGUCCUCCUGAUAUCU	GACUCAGGUGGUGCAAGGAAGG
novel-mir-4375	0.97019	56	11	67	1	3	5	3	3	0	6	1	6	1	4	1	24	1	7	1	0	0	0	0	1.9455	CCGGCGCAGGGCGGGGCGGGCGUCCUCCAGGCCCUCACCGGGCGCCCGCCGCCCUGUGCCCGCAGU	..((((((((((..(((((((((((....((......)))))))))))))))))))))))......	CCGGCGCAGGGCGGGGCGGGCGUCC	CCCGCCGCCCUGUGCCCGCAGU
novel-mir-9985	0.997738	64	3	67	7	1	2	0	0	0	10	0	2	0	2	0	21	1	20	0	0	1	0	0	1.6425	GAGUCCGGGGGCUUGGCGGUGGUGCGAGGCUCAGGGGUCGGCCCUGGCUCCACCUCUGAGCCCCGGACUCCGC	((((((((((.(((((.(((((.....(((.(((((.....))))))))))))).)))))))))))))))...	GAGUCCGGGGGCUUGGCGGUGG	ACCUCUGAGCCCCGGACUCCGC
novel-mir-19942	0.97219	1	65	66	0	6	1	6	0	8	0	6	0	5	0	8	0	0	0	1	0	8	0	17	1.8542	CCCCAACGCCGCCGGGCCGCCCCCCGGACACGCGGGAGCCCGCGGCGUCCUUGGGGAA	((((((((((((.((((...(((.((....)).))).)))))))))))...)))))..	CCCCAACGCCGCCGGGCCGCCCC	GAGCCCGCGGCGUCCUUGGGGAA	NONHSAT197913.1
novel-mir-10423	0.957532	66	0	66	8	0	5	0	4	0	7	0	3	0	2	0	6	0	3	0	9	0	19	0	1.61479	UCGGGCAGGGGCUGGUGAGGAGGCCUCUGAUGAGGCAUGGCUAAUCCUGAUGCCUCCUCCCUUCCUCCCAGU	..(((.(((((..((.((((((((.((.(((..(((...))).)))..)).))))))))))))))))))...	UCGGGCAGGGGCUGGUGAGGAGGCCUC	UGCCUCCUCCCUUCCUCCCAGU		NONHSAT193143.1
novel-mir-13982	0.674311	4	62	66	0	0	0	0	2	0	2	0	0	0	0	0	0	1	0	61	0	0	0	0	0.863272	CGGCUCCACCUUCCUAGGUUGGCUUUGCUCUCAUGCCAGCUUUGCAGGUGGUGACUAGA	.(((.((((((.(..((((((((...........)))))))).).)))))).).))...	CGGCUCCACCUUCCUAGGUUGG	AGCUUUGCAGGUGGUGACUAGA
novel-mir-14840	0.578762	65	1	66	8	0	9	0	9	0	7	1	10	0	1	0	7	0	14	0	0	0	0	0	1.74053	CCGGGCUGGGCGCGAAGAGAGGACCGGCUUGGCGGCUCGGUGCUGCCCCCUGGAGGUUCCCUCUCCACUCCCAGCCCCGGA	((((((((((.(.(.((((.(((((..(..((((((.....))))))....)..))))).)))).).).))))).))))).	CCGGGCUGGGCGCGAAGAGAGG	CCUCUCCACUCCCAGCCCCGGA
novel-mir-25882	0.999538	65	1	66	20	0	11	0	9	0	7	1	7	0	11	0	0	0	0	0	0	0	0	0	0.970584	ACAAUACUUGUCCUCACUACCACUGAUAAAAGGCAUGACUGAUGGUGAGGGUAAGUAUUGUUU	(((((((((((((((((((.((.(.((.......)).).)).)))))))))))))))))))..	ACAAUACUUGUCCUCACUACCA	AUGGUGAGGGUAAGUAUUGUUU
novel-mir-33805	0.632626	63	3	66	7	0	11	1	5	2	14	0	13	0	13	0	0	0	0	0	0	0	0	0	1.09978	GGUUGUGAGACACACUGGGGAAGAGAGAAAAGUGAAAGACUUCUUGACCCAGGAUGUCUUGUCCAC	((...(((((((..(((((...((((....(((.....)))))))..)))))..))))))).))..	GGUUGUGAGACACACUGGGGAAGAGA	UUGACCCAGGAUGUCUUGUCCAC
novel-mir-32862	0.996102	0	65	65	0	3	0	2	0	4	0	2	0	6	0	8	0	23	0	17	0	0	0	0	0.974746	GCAGGAAGAGACGCAGCAGCUUGUCUUUGAUUCUGCCAAGCUUCUGCAUCUUUUCUUCCC	..(((((((((.((((.((((((.(.........).)))))).)))).)))))))))...	GCAGGAAGAGACGCAGCAGCUUG	AGCUUCUGCAUCUUUUCUUCCC	NONHSAT179979.1
novel-mir-16124	0.599358	1	64	65	0	8	0	14	0	10	0	14	1	11	0	7	0	0	0	0	0	0	0	0	1.45486	AUCCCCAGGCGCCGGCUCUGCGGCUGCUGAAUCGGAAGCCGCAGGGAGGAUCCGGGGAAAU	.(((((.((..((..((((((((((.(((...))).)))))))))).))..)))))))...	AUCCCCAGGCGCCGGCUCUGCGG	GCAGGGAGGAUCCGGGGAAAU
novel-mir-21746	0.939091	64	1	65	13	0	9	0	6	0	5	0	14	0	17	0	0	0	0	0	0	0	0	1	1.74721	UGGGGUGGGGGGAAGCGCCCGCGGGGCGGGGAGGGACCCUGCAGGCGCGGACUCCACACCCAGC	((((((((((....(((((.(((((((.......).)))))).)))))...)))))).))))..	UGGGGUGGGGGGAAGCGCCCGCG	CAGGCGCGGACUCCACACCCAGC
novel-mir-4263	0.958567	64	1	65	9	1	10	0	11	0	11	0	10	0	12	0	0	0	0	0	0	0	1	0	1.95479	CGCGGGGACCCGGGCGGCCCGGCCCCUGGAGACCGAGGCGCCCAUGGUCCCCCCGC	((.(((((((.(((((.(((((.(......).))).)))))))..))))))).)).	CGCGGGGACCCGGGCGGCCCGGC	GAGGCGCCCAUGGUCCCCCCGC
novel-mir-11517	0.751713	63	1	64	7	0	5	1	2	0	4	0	1	0	3	0	29	0	12	0	0	0	0	0	1.46115	CGGCGGCAGCGGAGGGGGGCAGAGAGCACUACUUUCUACUUUCCCACUCCACUUUGCCGUCCCU	.((((((((.(((((((((.((((((.....))))))...))))).))))...))))))))...	CGGCGGCAGCGGAGGGGGGCA	UUCCCACUCCACUUUGCCGUCCCU	ENST00000625127.3|known|antisense;NONHSAT052946.2
novel-mir-11307	0.99278	64	0	64	4	0	5	0	1	0	3	0	3	0	0	0	0	0	1	0	18	0	29	0	1.53738	GGGGUGGGGAAGAGGGCGAGAGCUAAGAUCCUCUUUCUCUCUCCCCCGCCCCUG	(((((((((.((((((.(((((........))))).)))))).)))))))))..	GGGGUGGGGAAGAGGGCGAGAG	CUUUCUCUCUCCCCCGCCCCUG		ENST00000623543.1|known|antisense;NONHSAT223450.1;ENST00000631061.2|known|processed_transcript;NONHSAT122573.2;NONHSAT192614.1
novel-mir-20681	0.96039	9	55	64	0	1	0	2	0	1	0	0	0	0	0	0	8	35	1	16	0	0	0	0	0.97507	CCAUGUCCUGUCUCCUUUUGGAAUGUAGAGCUAGUGCCCAAGAGAGGACCAGGAUGGGGG	((..(((((((((.(((((((...(((.......)))))))))).))).))))))..)).	CCAUGUCCUGUCUCCUUUUGGA	CAAGAGAGGACCAGGAUGGGGG
novel-mir-4132	0.998952	58	6	64	11	1	9	0	7	0	8	0	13	3	9	1	0	0	1	0	0	1	0	0	1.23589	CCUUUUUCCUUGACUGCCUUCAGUAAGGUUGUGAACUGAAGGGGGUCAUGGAAAAAGGUG	(((((((((.(((((.((((((((..(....)..)))))))).))))).)))))))))..	CCUUUUUCCUUGACUGCCUUCA	AAGGGGGUCAUGGAAAAAGGUG
novel-mir-6159	0.999037	4	59	63	1	10	0	14	1	5	0	8	0	10	0	11	1	1	1	0	0	0	0	0	1.06971	AAAAGUUGUUGCGGUUUUUGCCAUAUUUUCAAUAGCAAAACCCGCAAUUACUUUUGCA	((((((.(((((((.((((((.((.......)).)))))).))))))).))))))...	AAAAGUUGUUGCGGUUUUUGC	AAACCCGCAAUUACUUUUGCA	ENST00000401129.1|novel|miRNA;NONHSAT138654.2;ENST00000411013.2|novel|miRNA;ENST00000579017.1|novel|miRNA;ENST00000410838.1|novel|miRNA;NONHSAT203652.1;ENST00000579369.1|novel|miRNA;ENST00000401281.2|novel|miRNA;ENST00000408319.1|novel|miRNA;ENST00000621892.1|novel|miRNA;ENST00000410201.1|novel|miRNA;NONHSAT201864.1;ENST00000580240.1|novel|miRNA;ENST00000582673.1|novel|miRNA	ENST00000408742.1|known|miRNA;ENST00000410683.1|novel|miRNA;ENST00000618294.1|novel|miRNA;ENST00000401101.2|novel|miRNA;NONHSAT187123.1;ENST00000579510.1|novel|miRNA;ENST00000584869.1|novel|miRNA;ENST00000618671.1|novel|miRNA;ENST00000411248.1|novel|miRNA;hsa-miR-548ac;ENST00000408131.1|novel|miRNA;ENST00000408268.4|novel|miRNA;NONHSAT165116.1;ENST00000408089.1|novel|miRNA;ENST00000516566.1|novel…
novel-mir-12785	0.61266	63	0	63	8	0	6	0	1	0	2	0	4	0	1	0	26	0	15	0	0	0	0	0	1.28348	GGGCGGGAAUUCAGAGCCAGUCAGGGCACGCGAGUGACUACCGGCCUGUUUCUCUCCUAG	(((.(((((..(((.(((.((.((..(((....))).)))).)))))).))))).)))..	GGGCGGGAAUUCAGAGCCAGUCAGGGC	ACUACCGGCCUGUUUCUCUCCUAG	ENST00000612169.1|novel|miRNA	ENST00000612169.1|novel|miRNA
novel-mir-9632	0.788532	63	0	63	5	0	3	0	2	0	2	0	2	0	0	0	36	0	13	0	0	0	0	0	1.34698	CGGGGGGGGGGUUCUGAGGUGGACUUCCUGCGCCUCCUCGCAGCUUCCCUCCAACU	..(((((((((((.(((((.((.(.......))).))))).)))))))))))....	CGGGGGGGGGGUUCUGAGGUGG	UCCUCGCAGCUUCCCUCCAACU	NONHSAT159178.1	NONHSAT130793.2;NONHSAT130798.2;NONHSAT159178.1
novel-mir-11158	0.995271	59	4	63	10	3	7	0	5	0	5	0	13	0	18	1	0	0	1	0	0	0	0	0	1.11485	UGGGCCAGGAACACAGGAAAUAAAGUGCUUUGACUAUUUUAAUCUCUAUUUCUUGUGUUCCCUGCCCAGC	(((((..(((((((((((((((.((..................)).)))))))))))))))..)))))..	UGGGCCAGGAACACAGGAAAUA	UUUCUUGUGUUCCCUGCCCAGC
novel-mir-17294	0.96929	0	63	63	0	10	0	16	0	5	0	8	0	13	0	11	0	0	0	0	0	0	0	0	1.93634	CGGUGGUGAUGGCGGUGGCGCAGCUCUACUUCCACCUGGCGCCCAAGGCGGAAGUGGGCGUCAUCGCCAAGGCGCUGGU	(((((.(..((((((((((((....((((((((.(((((...)).))).)))))))))))))))))))).).)))))..	CGGUGGUGAUGGCGGUGGCGCAGCU	GGGCGUCAUCGCCAAGGCGCUGGU
novel-mir-23970	0.980631	56	7	63	6	1	5	1	10	0	9	2	3	2	11	1	10	0	2	0	0	0	0	0	1.30522	ACGGCGGUGCUAGGGGGUGAGAGGUAACAUCUUCCACCCCUUACACCUGCCCUAG	..(((((((.(((((((((.((((......))))))))))))))))).)))....	ACGGCGGUGCUAGGGGGUGAGA	UCCACCCCUUACACCUGCCCUAG
novel-mir-25810	0.900573	63	0	63	1	0	0	0	1	0	3	0	1	0	2	0	25	0	12	0	8	0	10	0	1.79636	GGCCCCCACGGCGCGGGAAGGCGCAGUGCGCACGCUCCGACUCGGCCGUGGCGGACCUG	((((.(((((((.((((..((.((.((....)))).))..))))))))))).)).))..	GGCCCCCACGGCGCGGGAAGGCG	CCGACUCGGCCGUGGCGGACCUG
novel-mir-34578	0.989952	55	8	63	8	0	12	0	4	0	18	0	4	0	2	1	0	0	1	0	4	3	2	4	2.02251	GGCGCGAGUCGGGUGCGGCCCCCGCGGCGCUGACUCCGCGCUGCCGGGCGCCCCGCUCGCUCCCUG	((.(((((.((((.(((.(((..(((((((.......))))))).))))))))))))))).))...	GGCGCGAGUCGGGUGCGGCCCCCG	CGGGCGCCCCGCUCGCUCCCUG
novel-mir-3858	0.978877	2	60	62	1	11	0	14	0	5	0	8	1	10	0	11	0	1	0	0	0	0	0	0	1.00165	AAAAGUUGUUGCGGUUUUUGCCAUUACUUUUAGUAGCAAAAACUGCAAUGACUUUCGCACCAA	.((((((((((((((((((((.((((....)))).))))))))))))))))))))........	AAAAGUUGUUGCGGUUUUUGC	AAACUGCAAUGACUUUCGCACCAA	ENST00000401129.1|novel|miRNA;NONHSAT138654.2;ENST00000411013.2|novel|miRNA;ENST00000579017.1|novel|miRNA;ENST00000410838.1|novel|miRNA;NONHSAT203652.1;ENST00000579369.1|novel|miRNA;ENST00000401281.2|novel|miRNA;ENST00000408319.1|novel|miRNA;ENST00000621892.1|novel|miRNA;ENST00000410201.1|novel|miRNA;NONHSAT201864.1;ENST00000580240.1|novel|miRNA;ENST00000582673.1|novel|miRNA	ENST00000579338.2|novel|miRNA;ENST00000581281.1|novel|miRNA
novel-mir-1168	0.758842	62	0	62	0	0	0	0	0	0	0	0	0	0	0	0	35	0	27	0	0	0	0	0	1.6842	GGGUAGUAAAGGUGGGGGUAGAGGUGCUGGGGCUGGGGCCAGAAUCACACACAGUCUGCUCUGGCCUCUACCCAC	((((((...((((.((((((((.(((.(((..(((....)))..)))..)))..)))))))).))))))))))..	GGGUAGUAAAGGUGGGGGUAGAGG	UCUGCUCUGGCCUCUACCCAC	NONHSAT003055.2;NONHSAT003056.2;NONHSAT003057.2;ENST00000429328.2|known|antisense	NONHSAT101238.2;NONHSAT003055.2;NONHSAT003056.2;NONHSAT003057.2;ENST00000429328.2|known|antisense
novel-mir-30420	0.998048	53	9	62	5	1	6	1	4	1	12	1	12	3	13	2	1	0	0	0	0	0	0	0	0.82685	UAAUAUGCAGCCAAAUUUGAGAGUCAAUGCCCUAGGUGGGAUUCUCAAACCUGGCUGCGUUAG	....(((((((((..((((((((((..((((...)))).))))))))))..)))))))))...	UAAUAUGCAGCCAAAUUUGAGAG	UUCUCAAACCUGGCUGCGUUAG	NONHSAT136471.2
novel-mir-14945	0.958833	7	55	62	1	11	1	15	0	11	1	6	2	6	2	5	0	1	0	0	0	0	0	0	1.3184	CUCCUCCUUUCUUUCUGGCCAGUGUGUGCAGAGAUCACAUGGCCAGAGAGGAAGCAAGAGAG	(((...(((((((((((((((.((((..(...)..)))))))))))))))))))...)))..	CUCCUCCUUUCUUUCUGGCCAGU	UGGCCAGAGAGGAAGCAAGAGAG		NONHSAT167543.1;NONHSAT168677.1;NONHSAT185348.1;NONHSAT185350.1;NONHSAT154714.1;NONHSAT018972.2;NONHSAT077838.2;ENST00000567819.1|known|antisense;NONHSAT182398.1;NONHSAT185349.1;ENST00000501541.1|known|lincRNA
novel-mir-32531	0.752939	62	0	62	18	0	16	0	7	0	2	0	12	0	7	0	0	0	0	0	0	0	0	0	1.78875	GCCAGGGAGCCAGGGAGGGCAGGGAGCCCAGGCCAGCCAGUCAGAGCCAGGCCCGCCCUGCUCCCUCCAGG	...(((((((.((((.((((..((..(...(((......))).)..))..)))).))))))))))).....	GCCAGGGAGCCAGGGAGGGCAGGGA	CAGGCCCGCCCUGCUCCCUCCAGG
novel-mir-7095	0.949911	62	0	62	1	0	0	0	0	0	0	0	0	0	0	0	40	0	18	0	2	0	1	0	1.78043	GGCGCGCGGAGCUCGGCAGGGAGCGGACCCGCAGCCGUCACUGUCGCCUCCGCUCGCCUU	((((.((((((..((((((...((((........))))..)))))).)))))).))))..	GGCGCGCGGAGCUCGGCAGGGAGCG	UCACUGUCGCCUCCGCUCGCCUU
novel-mir-4914	0.994886	61	0	61	15	0	10	0	8	0	5	0	9	0	10	0	3	0	1	0	0	0	0	0	0.694749	UGCCCUGACUUCAGAGCUUGAAGGUGAACUCUGACCCCUUCACUCUAGGGUUGGGGACAGU	(((((((((((.((((..((((((.(........).)))))))))).))))))))).))..	UGCCCUGACUUCAGAGCUUGAAG	UCACUCUAGGGUUGGGGACAGU	NONHSAT153455.1	NONHSAT153455.1
novel-mir-15624	0.999404	33	28	61	1	5	2	1	2	1	2	2	0	1	1	4	0	0	0	0	7	8	18	6	1.27266	GAGCUUGAGCCCAGCAGUUGGAGACCAUUGACCAGGCUGGUCUCCAACUGCUGGGCUCAAGCAAUU	..(((((((((((((((((((((((((..........)))))))))))))))))))))))))....	GAGCUUGAGCCCAGCAGUUGGAGAC	CUCCAACUGCUGGGCUCAAGCAAUU	NONHSAT160504.1;NONHSAT197409.1;NONHSAT220649.1;NONHSAT123300.2;NONHSAT082182.2;NONHSAT145054.2;NONHSAT190983.1;NONHSAT089210.2;NONHSAT066328.2;NONHSAT200302.1;NONHSAT192182.1;NONHSAT123298.2;NONHSAT087206.2;NONHSAT022861.2;ENST00000608694.1|known|lincRNA;NONHSAT001128.2;NONHSAT018233.2;ENST00000415330.2|known|antisense;NONHSAT029916.2;NONHSAT143662.2;ENST00000568144.1|known|sense_intronic;NONHSA…	NONHSAT030457.2;NONHSAT104640.2;NONHSAT163543.1;ENST00000444210.2|known|lincRNA;NONHSAT145054.2;NONHSAT163541.1;NONHSAT089210.2;NONHSAT087206.2;NONHSAT163540.1;NONHSAT159488.1;NONHSAT212211.1;NONHSAT163542.1;NONHSAT179179.1;NONHSAT158030.1;ENST00000415330.2|known|antisense;NONHSAT223214.1;NONHSAT143662.2;ENST00000568144.1|known|sense_intronic;NONHSAT171915.1;NONHSAT208688.1;NONHSAT159903.1;NONHSA…
novel-mir-1835	0.965358	61	0	61	0	0	0	0	0	0	0	0	0	0	0	0	41	0	19	0	0	0	1	0	1.36795	AGGCAGAGAACAUGCUAGUGAUGAGCCUUCCCCUGCGGCUCCUCGUCUGUCUCUGCCUCC	(((((((((......((((((.(((((.........))))).))).))))))))))))..	AGGCAGAGAACAUGCUAGUGAUGAGC	UCCUCGUCUGUCUCUGCCUCC		NONHSAT059788.2
novel-mir-34624	0.539999	61	0	61	8	0	17	0	8	0	6	0	8	0	7	0	2	0	5	0	0	0	0	0	1.45006	UGCAGAGGGAGGCCCCCCUGGCACCCGUGUGCAUGGAAGGGUGUCUCGCUGCAGG	(((((.((((.((((.((..((((....))))..))..)))).)))).)))))..	UGCAGAGGGAGGCCCCCCUGGC	AUGGAAGGGUGUCUCGCUGCAGG
novel-mir-28908	0.839949	0	60	60	0	11	0	14	0	5	0	8	0	10	0	11	0	1	0	0	0	0	0	0	1.3126	AAAAGUUGUUGCGGUUUUUGCCAUUACUUCCAAUGGCAAAUAUCAUAAUUUCUUUUGU	(((((..((((.(((.(((((((((......))))))))).))).))))..)))))..	AAAAGUUGUUGCGGUUUUUGC	AAAUAUCAUAAUUUCUUUUGU	ENST00000401129.1|novel|miRNA;NONHSAT138654.2;ENST00000411013.2|novel|miRNA;ENST00000579017.1|novel|miRNA;ENST00000410838.1|novel|miRNA;NONHSAT203652.1;ENST00000579369.1|novel|miRNA;ENST00000401281.2|novel|miRNA;ENST00000408319.1|novel|miRNA;ENST00000621892.1|novel|miRNA;ENST00000410201.1|novel|miRNA;NONHSAT201864.1;ENST00000580240.1|novel|miRNA;ENST00000582673.1|novel|miRNA	NONHSAT066710.2
novel-mir-29177	0.641336	60	0	60	12	0	11	0	7	0	8	0	16	0	6	0	0	0	0	0	0	0	0	0	2.06798	UCCCCCCUUCCCCUCCCCGCCCCCCGCCCCGAGGGAGAGCCGCGGCGCGGCGGCAGGAGGAGGUGGAGGAGGCGGAGG	(((((.(((((((((((((((..((((.(((.((.....)).))).)))).))).)).))))).))))).)).)))..	UCCCCCCUUCCCCUCCCCGCC	CAGGAGGAGGUGGAGGAGGCGGAGG	NONHSAT169327.1	NONHSAT192330.1;NONHSAT103504.2;NONHSAT182288.1;NONHSAT196677.1;NONHSAT150863.1;NONHSAT204631.1;ENST00000458103.2|known|antisense;NONHSAT182287.1
novel-mir-4240	0.999638	51	9	60	9	1	16	2	10	1	8	2	3	0	5	3	0	0	0	0	0	0	0	0	1.08457	ACCGUCCCAAUUUAGUAUCAAAGUAUUUUUGAGAAUGCCAAAUAUCCUUUGAUACUAAAUUGGGACGCU	..(((((((((((((((((((((.((.((((.......)))).)).)))))))))))))))))))))..	ACCGUCCCAAUUUAGUAUCAAA	UUUGAUACUAAAUUGGGACGCU	NONHSAT180667.1	NONHSAT180667.1
novel-mir-16102	0.976786	18	42	60	0	0	1	5	0	4	2	3	3	6	1	3	0	0	0	0	6	5	5	16	1.09104	AAGAGAUGGGGUUUCACUGUGUCAGUCAGGCUAGUCUCAAACUCCUGACAGGUGAUCCACCCAUCUUGGUCU	..(((((((((..(((((.((((((..((............)).)))))))))))..).)))))))).....	AAGAGAUGGGGUUUCACUGUGUCA	ACAGGUGAUCCACCCAUCUUGGUCU	NONHSAT182226.1;NONHSAT209989.1;NONHSAT142042.2;NONHSAT032215.2;ENST00000627137.2|known|antisense;NONHSAT161828.1;NONHSAT190401.1;NONHSAT079216.2;ENST00000594273.5|known|antisense;ENST00000629956.2|known|antisense;NONHSAT072678.2;ENST00000626826.1|known|macro_lncRNA;NONHSAT133936.2;NONHSAT183250.1;NONHSAT190874.1;NONHSAT168133.1;NONHSAT188626.1;NONHSAT054531.2;NONHSAT154331.1;ENST00000628992.2|kn…	NONHSAT170691.1;NONHSAT176935.1;NONHSAT171503.1;NONHSAT214484.1;NONHSAT175472.1;NONHSAT080053.2;NONHSAT192417.1
novel-mir-20249	0.54408	59	1	60	1	0	1	1	0	0	1	0	0	0	0	0	0	0	4	0	14	0	38	0	1.25375	GCCUGGCUACCUGAGAGUGACUCUUCUGUUUCAGAAUAGCUUCUUUUUUUUUUUUUGACAGAGGGUUUCACUCUGUCGCCCAGGCUG	(((((((.((...(((((((.(((((((..((((((................)))))))))))))..))))))))).).))))))..	GCCUGGCUACCUGAGAGUGAC	UUCACUCUGUCGCCCAGGCUG		NONHSAT170914.1;NONHSAT170701.1;NONHSAT172424.1;NONHSAT168402.1;NONHSAT222492.1;ENST00000612546.1|novel|misc_RNA;NONHSAT163910.1;NONHSAT181799.1;ENST00000539163.1|known|processed_transcript;NONHSAT197388.1;ENST00000559003.5|known|antisense;ENST00000562893.1|known|lincRNA;NONHSAT175302.1;NONHSAT167050.1;NONHSAT182545.1;NONHSAT215391.1;ENST00000611604.2|known|antisense;ENST00000431351.1|known|antis…
novel-mir-26064	0.999525	54	6	60	6	2	8	0	5	0	12	1	12	2	10	0	1	1	0	0	0	0	0	0	0.924723	CACACGCAUGCCUUGUGCCUAAUGACAAUUUUGUCUUUAGGCACAAAACAUGCGUGUG	((((((((((..((((((((((.((((....)))).))))))))))..))))))))))	CACACGCAUGCCUUGUGCCUAAU	UUAGGCACAAAACAUGCGUGUG
novel-mir-19628	0.602914	0	59	59	0	0	0	1	0	0	0	0	0	0	0	0	0	0	0	1	0	17	0	40	1.91294	ACCUCCGGCCCCGGGUUCCUUCCUCUGCUGCCGGGCCGGGACAGACGCCGAGGGGGCCUGGGCUGGGCUGCC	...((((((((.((((((((((.....(((((......)).))).....)))))))))))))))))).....	ACCUCCGGCCCCGGGUUCCUUC	GGGGGCCUGGGCUGGGCUGCC		NONHSAT091565.2;NONHSAT039707.2;NONHSAT222335.1
novel-mir-11950	0.996516	57	2	59	4	0	6	0	0	1	2	0	3	0	5	0	21	1	12	0	0	0	4	0	1.11673	GCUCUGACGCCAGUGUCCUAUGUUCAUAGCAUAGGUCACUGGGGUCAGAGCCA	((((((((.((((((.((((((((...)))))))).)))))).))))))))..	GCUCUGACGCCAGUGUCCUAU	AGGUCACUGGGGUCAGAGCCA
novel-mir-12463	0.567886	0	59	59	0	17	0	12	0	4	0	6	0	5	0	10	0	2	0	0	0	3	0	0	0.750609	UGUAGGCUGAUGUUGAUACUGGAGAAAGCAUUACCAGGCCUCCAGGUUACUUAGCCUAGCUC	..((((((((.((.(((.((((((...((........)))))))))))))))))))))....	UGUAGGCUGAUGUUGAUACUGGA	CAGGUUACUUAGCCUAGCUC
novel-mir-12690	0.830682	2	57	59	2	7	0	2	0	3	0	7	0	1	0	6	0	15	0	15	0	0	0	1	1.3647	GCCUCCCGCUCGUUGCCGCGUCCUACCCGCACCGUGCGCGGCUCGAGCUGAGGACAC	.((((..(((((..(((((((.(..........).))))))).))))).))))....	GCCUCCCGCUCGUUGCCGCGUCC	GCGCGGCUCGAGCUGAGGACAC
novel-mir-18284	0.991357	59	0	59	6	0	14	0	8	0	9	0	15	0	7	0	0	0	0	0	0	0	0	0	1.60808	AGGUGGGAGGAGGGCUGGGGUCCCACAGGCGCUCACCCGGAACCCCUCCUCUUGCCCACUUCC	.(((((((((((((..(((((.((...((......)).)).)))))))))))).))))))...	AGGUGGGAGGAGGGCUGGGGUCCC	AACCCCUCCUCUUGCCCACUUCC
novel-mir-21349	0.923547	0	59	59	0	5	0	6	0	5	0	18	0	8	0	14	0	0	0	0	0	3	0	0	1.90689	UGCGCUCUGAAAGGCCGGGUCCCGCGUUCCGGUCGAUCGGUGUUCCCCGGGACCCGCUCCUCAGGGCUGACC	...(((((((..(((.((((((((.(..(((......))).....).)))))))))))..))))))).....	UGCGCUCUGAAAGGCCGGGUCCCGC	GGGACCCGCUCCUCAGGGCUGACC
novel-mir-23056	0.8797	59	0	59	10	0	18	0	7	0	3	0	7	0	14	0	0	0	0	0	0	0	0	0	1.74462	UGGGGGUGAGGGGAACGGGUGGGAGAGGAGAUGGGGCAGGGGAGGGCUCCAUGGCUCCCCACCGCCAUCCCCUCCUCAGG	...(((.(((((((...((((((.(((...(((((((........)))))))..)))))))))....))))))))))...	UGGGGGUGAGGGGAACGGGUGGGA	CCACCGCCAUCCCCUCCUCAGG
novel-mir-28574	0.66527	58	0	58	12	0	15	0	10	0	10	0	7	0	4	0	0	0	0	0	0	0	0	0	1.85621	CGGGGGCGGGGCAGCGGGGGCGGGGCAGCGCGGCCUGAGGAUGUGCGGACCUGACUGCGCCCUUGGCCCCCAGU	.(((((((((((.((((...((((...(((((.((...)).)))))...)))).)))))))))..))))))...	CGGGGGCGGGGCAGCGGGGGCGGG	UGACUGCGCCCUUGGCCCCCAGU	NONHSAT145814.2
novel-mir-32392	0.634005	50	8	58	2	0	0	0	2	0	2	1	0	0	3	1	4	0	2	0	16	2	19	4	1.31305	UGCUCCGUUGCCCAGGCUGUGUAGUGCAGUGGCAUGAUUAUAGCUCACUACAGCCUCCAGCUCCUGGGCUCAAGCAAU	((((.....(((((((((((((((((.(((............)))))))))).....))))..))))))...))))..	UGCUCCGUUGCCCAGGCUGUGUAGU	UACAGCCUCCAGCUCCUGGGCUCAAGCAAU		NONHSAT190891.1;NONHSAT104640.2;NONHSAT159488.1;NONHSAT212211.1;NONHSAT179179.1;NONHSAT089480.2;NONHSAT223214.1;NONHSAT173777.1;NONHSAT200776.1;NONHSAT099253.2;NONHSAT208688.1;NONHSAT159903.1;NONHSAT176120.1;NONHSAT040655.2;NONHSAT174590.1;NONHSAT171989.1;NONHSAT172587.1;NONHSAT159904.1;NONHSAT200777.1;NONHSAT072812.2;NONHSAT104639.2;NONHSAT223766.1
novel-mir-14424	0.782955	5	53	58	0	1	0	0	1	1	0	1	0	0	2	0	0	16	1	34	0	0	1	0	1.79183	CCCACUUCCGCGGCCACCGGUGCAGGGCAUGCCCCGGGGCCGUGGAGGUGAG	..(((((((((((((.((((.(((.....))).)))))))))))))))))..	CCCACUUCCGCGGCCACCGGUGC	CCCCGGGGCCGUGGAGGUGAG
novel-mir-18411	0.965926	32	26	58	5	6	2	1	2	1	5	5	4	0	4	7	9	4	1	1	0	1	0	0	0.975529	UGGAUGGGAUCGGAGCUCUAGAGUCUGGAUCUCUAGAACACUCUGGCCCCAUCUGC	.(((((((.((((((.(((((((.......)))))))...)))))).)))))))..	UGGAUGGGAUCGGAGCUCUAG	AGAACACUCUGGCCCCAUCUGC
novel-mir-19958	0.881693	58	0	58	1	0	2	0	0	0	3	0	1	0	0	0	14	0	36	0	1	0	0	0	2.06516	CCAGGCCGGGCGGGAGCGCGGGGACGUACACGGCGGCCCCGCCCGCGCGCUCCUCCUCCCUCCCGGCCCGCC	...(((((((.(((((.(.((((.(((....((((....))))...))))))).)))))).)))))))....	CCAGGCCGGGCGGGAGCGCGGGGAC	CUCCUCCUCCCUCCCGGCCCGCC
novel-mir-37478	0.510197	58	0	58	3	0	12	0	2	0	7	0	6	0	5	0	9	0	14	0	0	0	0	0	1.53406	GGGGGAGGUUCUGUGCAGGGCCCUGCCCUUGGUCCCUGCCGGCCCUUCCUCAU	((((((((..(((.((((((.((.......)).))))))))).))))))))..	GGGGGAGGUUCUGUGCAGGGCCC	UCCCUGCCGGCCCUUCCUCAU
novel-mir-39160	0.881067	57	1	58	4	0	4	0	1	0	3	0	2	0	0	0	20	0	23	0	0	1	0	0	1.08499	CCGCUGUAGGGGAGGUCCCGUGCGAAAGAAUGAGGAGAUCCUGGGGCCUUACCUACUAGCGGAA	((((((((((..(((((((.............(((....))))))))))..))))).)))))..	CCGCUGUAGGGGAGGUCCCGUG	UGGGGCCUUACCUACUAGCGGAA
novel-mir-22278	0.503701	5	52	57	0	5	0	8	0	6	0	4	0	2	0	3	0	1	0	0	2	7	3	16	1.21423	ACUGCACUUAUGUAUGUUUUUGUUUAACGUGGACAAAGACUUACAGAUAGGUGCAAAAA	..((((((((((((.(((((((((((...))))))))))).))))..))))))))....	ACUGCACUUAUGUAUGUUUUUGUU	CAAAGACUUACAGAUAGGUGCAAAAA	ENST00000388090.1|known|snoRNA;ENST00000390846.1|novel|snoRNA;ENST00000391285.1|novel|snoRNA;NONHSAT160633.1;ENST00000390847.1|novel|snoRNA;ENST00000385573.1|novel|snoRNA;ENST00000390971.1|novel|snoRNA;NONHSAT023682.2	NONHSAT160633.1;ENST00000388090.1|known|snoRNA;NONHSAT023682.2
novel-mir-36971	0.99412	56	1	57	0	0	3	0	2	0	4	0	0	1	4	0	23	0	17	0	3	0	0	0	1.09628	AGUCCCAGGUCCAAUCCUGAGUGGCCAAAAGCAGGAGACCCGGAGUUGGACCUGGGACUUG	(((((((((((((((.(((.((..((.......))..)).))).)))))))))))))))..	AGUCCCAGGUCCAAUCCUGAGU	CCGGAGUUGGACCUGGGACUUG	NONHSAT208744.1;NONHSAT107712.2;ENST00000606652.1|known|lincRNA;NONHSAT208743.1;NONHSAT208742.1;ENST00000606522.1|known|lincRNA
novel-mir-10577	0.98629	56	1	57	0	0	0	0	0	0	0	0	0	0	0	0	38	1	18	0	0	0	0	0	0.949172	UCUGGACACGGGAGAGGCACUGAAACCCUCAGAGGUAGUGUCAGCCACUCCCAUGUUCAGAAG	((((((((.(((((.(((..(((.(((((...)))..)).)))))).))))).))))))))..	UCUGGACACGGGAGAGGCACUGA	AGCCACUCCCAUGUUCAGAAG		NONHSAT220463.1;NONHSAT193115.1
novel-mir-10363	0.500488	57	0	57	1	0	1	0	1	0	1	0	3	0	5	0	33	0	12	0	0	0	0	0	1.50875	GGGGGACGAGGACACUUGGGCUGAGGGAGCCACAGGGGGCUGGCUGGGGUUUUCUAUAGCUGCCAGUGCCUCUACUCCCAA	(((((..((((.((((.((((((((((((((.(((........))).)))))))).))))..))))))))))..)))))..	GGGGGACGAGGACACUUGGGCUG	UGCCAGUGCCUCUACUCCCAA
novel-mir-19018	0.902886	55	2	57	7	0	16	0	7	0	6	0	10	2	9	0	0	0	0	0	0	0	0	0	1.36051	UCACCGGCAGUGUGGGAAUGGGAGGGGAGGUGGGAAAGUGUCCUGAUGUUUUCUUCUUCCCUUGCACACUGCCAGC	.....(((((((((.((..((((((((((((((((.....)))))....))))))))))).)).)))))))))...	UCACCGGCAGUGUGGGAAUGGGAGGGG	UCUUCCCUUGCACACUGCCAGC
novel-mir-22316	0.960398	53	4	57	5	1	9	1	4	0	5	0	9	2	10	0	8	0	2	0	1	0	0	0	1.70721	UUGGGCUUGGGGAGGGUGGGCUCGCCCCCGGCAGCUGCCCAUGGCGUGCCGUCCUUCCCUGUGCCCAGG	((((((..((((((((..(((.((((...(((....)))...)))).)))..))))))))..)))))).	UUGGGCUUGGGGAGGGUGGGCUCG	UGCCGUCCUUCCCUGUGCCCAGG
novel-mir-24280	0.973278	14	43	57	5	0	2	0	0	2	1	1	4	1	1	1	1	18	0	20	0	0	0	0	1.54115	CGUGGUCUUCGGGGAGAGAGCGCCGGCGGCUCUCUGGCCCCGGGGACCACCUGU	.((((((((((((((((((((.......)))))))..)))))))))))))....	CGUGGUCUUCGGGGAGAGAGC	UCUGGCCCCGGGGACCACCUGU
novel-mir-25011	0.684215	0	57	57	0	5	0	8	0	3	0	2	0	2	0	5	0	16	0	10	0	1	0	5	1.19522	AUCCUAGCUUGCCUGAGACUGUCCUGGUUUUAGCACUGAAAGUGCCUGUUCCAGGAAACCCUGCAGUCUCCAGCAAACUGGGACAG	.((((((.((((..(((((((((((((.....(((((...))))).....))))).......))))))))..)))).))))))...	AUCCUAGCUUGCCUGAGACUGU	AGUCUCCAGCAAACUGGGACAG
novel-mir-31419	0.99992	3	54	57	0	9	0	7	0	12	0	4	3	11	0	6	0	1	0	2	0	0	0	2	0.748182	UUGAGCAAGUGAAGUAUGUGGUAGCAGUGAAGUAUCUACCACAUACUUCACUUGCUCAGUG	((((((((((((((((((((((((.(........)))))))))))))))))))))))))..	UUGAGCAAGUGAAGUAUGUGGU	CACAUACUUCACUUGCUCAGUG
novel-mir-3238	0.921726	57	0	57	2	0	4	0	1	0	4	0	6	0	1	0	23	0	14	0	0	0	2	0	1.88384	GCGGCUCGCGGGGUGGGCGGCCAGGCCCUGGCCUCUCCGACUCCGCAGCCGCGA	((((((.(((((((.((.((((((...))))))...)).)))))))))))))..	GCGGCUCGCGGGGUGGGCGGCC	CCUCUCCGACUCCGCAGCCGCGA
novel-mir-4772	0.980729	57	0	57	15	0	7	0	7	0	10	0	13	0	5	0	0	0	0	0	0	0	0	0	1.8858	CGAGUCCGCGCUGCGGGAGCGGGUGGCUUGCACCUGCUCCCCGCGCGCCGGCUCUGC	.(((((.((((.(((((((((((((.....)))))))).))))))))).)))))...	CGAGUCCGCGCUGCGGGAGCGGG	UGCUCCCCGCGCGCCGGCUCUGC
novel-mir-16593	0.994893	56	0	56	14	0	7	0	5	0	5	0	11	0	14	0	0	0	0	0	0	0	0	0	1.81276	GGGGGGCGGGCGCGGGGAGCGCUCCAAGAUGGCGCCCACCGCAGUCCCGCCCGCCGC	((.((((((((((((((.(((((.......))))))).)))).).))))))).))..	GGGGGGCGGGCGCGGGGAGCG	CCCACCGCAGUCCCGCCCGCCGC	NONHSAT006806.2
novel-mir-6876	0.887122	30	26	56	7	2	8	2	3	2	2	2	2	0	4	0	0	5	0	1	2	6	2	6	1.09186	GAAGAUACAAAGAUUAGCCAGGCGCGGUGCACGCUUGGCCUAAUUUUUGUAUCU	..((((((((((((((((((((((.......))))))).)))))))))))))))	GAAGAUACAAAGAUUAGCCAGG	UUGGCCUAAUUUUUGUAUCU	NONHSAT179438.1;NONHSAT146837.2;NONHSAT150509.1	NONHSAT221034.1;NONHSAT190643.1;NONHSAT141989.2;NONHSAT190644.1
novel-mir-26456	0.987409	56	0	56	0	0	0	0	1	0	0	0	1	0	2	0	34	0	18	0	0	0	0	0	1.14666	UGAGCAAAGGAUGAACACAAUCUACAGUCAGAUUAUGUCACUCCUUUGCCCAGA	((.(((((((((((.((.(((((......))))).))))).)))))))).))..	UGAGCAAAGGAUGAACACAAUC	UUAUGUCACUCCUUUGCCCAGA
novel-mir-34006	0.997452	37	19	56	7	2	9	4	5	2	8	4	3	4	4	3	0	0	0	0	1	0	0	0	1.4301	GAUAGACAGGAGGCGAGACCCAAAUGGGAAUGGGUCUCGCCUCCUGUCUAUCCA	((((((((((((((((((((((........))))))))))))))))))))))..	GAUAGACAGGAGGCGAGACCCAAA	GUCUCGCCUCCUGUCUAUCCA
novel-mir-3685	0.885207	56	0	56	14	0	12	0	5	0	7	0	10	0	8	0	0	0	0	0	0	0	0	0	1.28869	UGGGUCAGGGGAGCUCAGGGGCUUACCUGUUGAUAAGCUCCUCUGUCCUCUCCCUUUCCCAGG	((((..(((((((..((((((((((.(....).))))).)).)))..))).))))..))))..	UGGGUCAGGGGAGCUCAGGGGCU	UCCUCUGUCCUCUCCCUUUCCCAGG
novel-mir-39675	0.978804	0	56	56	0	9	0	5	0	5	0	3	0	3	0	3	0	13	0	13	0	2	0	0	1.15641	AUGACCGCUGAGCCCAUGAGGUAAAACGCAACCCCGUCUCAUGGGCCCCAGCGGUCUGGG	..((((((((.(((((((((.....(((......))))))))))))..))))))))....	AUGACCGCUGAGCCCAUGAGGU	CUCAUGGGCCCCAGCGGUCUGGG
novel-mir-6904	0.881714	55	0	55	12	0	10	0	7	0	12	0	11	0	2	0	1	0	0	0	0	0	0	0	1.42478	GGGUGAAGGCGCAGGCGAUCAGCAGCAUGGACAAGAGGUUGCCGCCUGUCACCUUCUCCAUC	.((.(((((.(((((((....(((((...........))))))))))).).))))).))...	GGGUGAAGGCGCAGGCGAUCAGCAGC	UGCCGCCUGUCACCUUCUCCAUC	NONHSAT032706.2	NONHSAT032706.2
novel-mir-18622	0.778619	55	0	55	7	0	11	0	8	0	6	0	11	0	11	0	0	0	0	0	0	0	1	0	1.2612	UGGUGGGAGGUGGCAGGGCUGGGGCGCAAAUCAAGAGCAUGCUCGCCAUCUCUCCCAGG	(((.((((((((((.((((....((...........))..)))))))))))))))))..	UGGUGGGAGGUGGCAGGGCUGGG	AUGCUCGCCAUCUCUCCCAGG	NONHSAT159987.1;NONHSAT170207.1
novel-mir-20528	0.543167	55	0	55	11	0	15	0	11	0	6	0	6	0	5	0	1	0	0	0	0	0	0	0	1.35677	UGGCAGAAGGUGAAGGGGAUUCUGGUUGUUUAAAAGAGCCUAGCACCUCCCACCUCUCUCCUCCUUUCUUUCUGGCCAGU	((((((((((.((((((((....(((((((...........))))......)))....))).))))))))))).))))..	UGGCAGAAGGUGAAGGGGAUUC	CUCCUCCUUUCUUUCUGGCCAGU	NONHSAT187251.1
novel-mir-16602	0.993738	18	37	55	0	4	1	3	0	1	0	4	1	3	0	3	11	12	5	4	0	2	0	1	1.11994	UGGGCUGUGGUGCCGUGACCUUUGGUGUUAGAGUAAGAACACCAAAGCACCACCGUGGCCUCUCU	.(((((((((((..(((..((((((((((........))))))))))))))))))))))))....	UGGGCUGUGGUGCCGUGACCUUUGG	CAAAGCACCACCGUGGCCUCUCU
novel-mir-23603	0.898266	55	0	55	4	0	3	0	2	0	9	0	6	0	3	0	19	0	9	0	0	0	0	0	1.3705	GUGUGGGGUGAGGGCCUCUGGGGAGCACCUGCUGCUGUGAACAUGUGUUCCUGUCUCCACCCUGCAGUG	.(((((((((.((((.....((((((((.((.(......).)).)))))))))))).)))))))))...	GUGUGGGGUGAGGGCCUCUGGGGAGCA	UUCCUGUCUCCACCCUGCAGUG
novel-mir-25242	0.979442	46	9	55	8	0	6	2	8	1	11	2	5	2	6	2	1	0	1	0	0	0	0	0	1.27884	UGGGCAGGUGGGUAGGUUUCUUGGGUGUUCCCUGACCUUGACUUCCCCCUCCUGCCCACA	((((((((.(((.(((((((..(((....))).))....))))).)))..))))))))..	UGGGCAGGUGGGUAGGUUUCUU	UUGACUUCCCCCUCCUGCCCACA
novel-mir-27316	0.857159	3	52	55	2	9	0	17	0	3	0	4	0	14	1	5	0	0	0	0	0	0	0	0	0.918598	UGCUUACUCAAGUCACACUCCUGCCUAUUUUAAAGGGAGUGUGGUGUAAGUAAGAUCU	..((((((...(((((((((((............)))))))))))...))))))....	UGCUUACUCAAGUCACACUCCU	GAGUGUGGUGUAAGUAAGAUCU
novel-mir-6945	0.972231	0	55	55	0	7	0	12	0	7	0	5	0	10	0	5	0	7	0	2	0	0	0	0	1.01755	UGGGCGGCCACUUGACAUCCUCUUUGAGUAAAGAAUAGGGUGUCAUGUGGGGGCCAGA	..(((..((((.(((((((((.(((.......))).))))))))).))))..)))...	UGGGCGGCCACUUGACAUCCUCU	AGGGUGUCAUGUGGGGGCCAGA
novel-mir-8328	0.986125	50	5	55	5	0	14	1	4	0	1	0	7	1	1	3	9	0	8	0	0	0	1	0	1.44255	GGCUGUGGCAGCAGGUGGAGGCAGACAGUCACCCUGAACCCCUGUCUCUCCCUUCUGCCCACCCU	((.((.(((((.(((.((((((((....(((...)))....)))))))).))).))))))).)).	GGCUGUGGCAGCAGGUGGAGGCAGA	UGUCUCUCCCUUCUGCCCACCCU
novel-mir-33101	0.991952	54	0	54	7	0	6	0	5	0	13	0	10	0	12	0	1	0	0	0	0	0	0	0	1.50107	UGGGUGGGGAGGGAAGGGAGGUUCAAGAUGACCUCUGAAUGAAUUAUUUUGUUUUCCCUCCUGUCCCUUCCCACA	...(((((((((((.((((((..((((((((..((.....)).)))))))).....)))))).))))))))))).	UGGGUGGGGAGGGAAGGGAGGU	UUCCCUCCUGUCCCUUCCCACA	ENST00000508827.1|known|lincRNA;NONHSAT121902.2
novel-mir-1220	0.994428	53	1	54	0	0	0	0	0	0	0	0	0	0	0	1	13	0	40	0	0	0	0	0	1.04504	CCAGAAGGAGGGAGCAGGGAUCCUAUGAGCCUGACAUCACUGCUUCCUCUCUUCAUGGCA	(((((((((((((((((.(((..............))).)))))))))).)))).)))..	CCAGAAGGAGGGAGCAGGGAU	CACUGCUUCCUCUCUUCAUGGCA	ENST00000608963.1|known|antisense;NONHSAT076768.2;NONHSAT214109.1
novel-mir-1204	0.994874	2	52	54	0	9	0	10	0	4	0	11	0	9	0	2	0	2	0	4	1	1	1	0	1.98118	GCGGGCGGGGCCGGGGAGGGCCCUCGCCGGGUCAGCUCCGCCCACCCUCCCCGGCCUCCGCCCGCCU	((((((((((((((((((((.....((.(((....))).))...)))))))))))).))))))))..	GCGGGCGGGGCCGGGGAGGGCC	CCCUCCCCGGCCUCCGCCCGCCU
novel-mir-13779	0.813399	13	41	54	0	7	3	13	0	6	4	3	2	7	4	5	0	0	0	0	0	0	0	0	1.9083	CCUUCUCGGGGUUCCCGCGCCCUUCUCCGCCCAGGGCAGCAGCGCGCGGGGCCCCCGGGAGCCGA	..(((((((((.((((((((.((.((((......)).)).)).)))))))).)))))))))....	CCUUCUCGGGGUUCCCGCGCCCUU	GCGCGCGGGGCCCCCGGGAGCCGA
novel-mir-37873	0.830936	0	54	54	0	5	0	7	0	2	0	2	0	1	0	5	0	16	0	10	0	1	0	5	0.925494	CAUCCUAGCUUGCCUGAGACUGUCCCAGUUUGAAAACUGGACCUCAUCAGUCCUAGACACACUGGGAUGUG	((((((((..((.(((.(((((..((((((....)))))).......))))).))).))..))))))))..	CAUCCUAGCUUGCCUGAGACUG	GUCCUAGACACACUGGGAUGUG
novel-mir-6377	0.56227	54	0	54	11	0	13	0	7	0	7	0	6	0	8	0	0	0	0	0	1	0	1	0	1.76905	CGCGGCUGGCUCGGUGCGCGGCGCGGCUGGCGCUGCGCUCCGCCCCGGCUGCAUU	.((((((((..(((.(((((((((.....))))))))).)))..))))))))...	CGCGGCUGGCUCGGUGCGCGGC	UGCGCUCCGCCCCGGCUGCAUU
novel-mir-9580	0.971883	54	0	54	0	0	1	0	1	0	1	0	0	0	0	0	32	0	19	0	0	0	0	0	1.08908	CAGGGAGAAAGGAGCAACACACUGCCCCUAGGCGUGCGUGUGGCCCAGUUUCUCUCUGCU	((((((((((((.((.((((.(((((....)))).).)))).))))..))))))))))..	CAGGGAGAAAGGAGCAACACA	UGUGGCCCAGUUUCUCUCUGCU
novel-mir-5484	0.580593	2	51	53	0	5	0	7	0	6	0	4	0	2	0	3	0	1	0	0	1	7	1	16	1.08728	CUGCACUUAUGUAUGUUUUUGUUUAACUUGUGGACAAAGACUUAUGGAUAGGUGCAAAA	.(((((((((.((((((((((((((.....)))))))))))..))).)))))))))...	CUGCACUUAUGUAUGUUUUUGU	AAAGACUUAUGGAUAGGUGCAAAA	ENST00000388090.1|known|snoRNA;ENST00000390846.1|novel|snoRNA;ENST00000391285.1|novel|snoRNA;NONHSAT160633.1;ENST00000390847.1|novel|snoRNA;ENST00000385573.1|novel|snoRNA;ENST00000390971.1|novel|snoRNA;NONHSAT023682.2	ENST00000391061.1|novel|snoRNA;ENST00000390847.1|novel|snoRNA;ENST00000390846.1|novel|snoRNA;ENST00000385573.1|novel|snoRNA;ENST00000391277.1|novel|snoRNA
novel-mir-1893	0.659001	53	0	53	0	0	0	0	0	0	0	0	0	0	2	0	29	0	22	0	0	0	0	0	1.38532	UGGGGAGGGAUGUGGGGGAGCCUGAACCCACAGAUCGCUCCAACCCACCUGCCCCCAGG	(((((..((..(((((((((((((......)))...)))))..)))))))..)))))..	UGGGGAGGGAUGUGGGGGAGC	UCCAACCCACCUGCCCCCAGG	NONHSAT112724.2
novel-mir-14818	0.959003	53	0	53	10	0	6	0	6	0	2	0	6	0	1	0	0	0	0	0	7	0	15	0	1.21496	GGGCCUUAGGGCACGGGGCAGUUGUUCCAUUUAAGGUUUAAGCCGACUCUGGCCCUGGCCCUU	(((((..(((((.((((((.(((...((......))....))).).)))))))))))))))..	GGGCCUUAGGGCACGGGGCAGUUG	GCCGACUCUGGCCCUGGCCCUU		NONHSAT171756.1
novel-mir-10702	0.942882	53	0	53	2	0	5	0	0	0	5	0	5	0	4	0	19	0	12	0	0	0	1	0	1.73049	UGGGCGGAGGGGAGCGCAGCGCGGGCCCGCCCACGCACUGCGCCGCCUGCCCGCCCGUC	.((((((.(((..((((((.(((((.....)).))).))))))..)))..))))))...	UGGGCGGAGGGGAGCGCAGCGC	ACUGCGCCGCCUGCCCGCCCGUC
novel-mir-14753	0.930003	19	34	53	7	1	2	10	2	1	1	4	4	11	1	6	2	0	0	0	0	1	0	0	1.16226	AGGGAGACAGGCCCUGGGGUCACUUGUUUCCAGCCCUUGAUGACCCCAAGACCUGUUCCCCAC	.(((.((((((.(.(((((((((...............).)))))))).).)))))).)))..	AGGGAGACAGGCCCUGGGGUCA	ACCCCAAGACCUGUUCCCCAC
novel-mir-15690	0.989418	26	27	53	3	4	3	6	3	2	3	3	3	9	11	3	0	0	0	0	0	0	0	0	1.08022	UACCUUGGUUUUGACUUCAAGCUUCUGCACAAAAGCUUGAAGUCAAAACCAAGGUACA	((((((((((((((((((((((((........))))))))))))))))))))))))..	UACCUUGGUUUUGACUUCAA	UUGAAGUCAAAACCAAGGUACA
novel-mir-18197	0.882919	46	7	53	7	1	12	3	5	2	8	0	8	0	5	0	1	1	0	0	0	0	0	0	1.60916	UGGCCACGGGGAGGCUGCGCUGGGACCGAGUCCAGCCCCCGCUUCCCGCUCCCGUGGCCAG	(((((((((((((((...((((((......))))))....))))).....)))))))))).	UGGCCACGGGGAGGCUGCGCUGG	CCGCUUCCCGCUCCCGUGGCCAG
novel-mir-25917	0.998295	20	33	53	6	8	2	4	0	2	3	6	4	10	4	3	0	0	1	0	0	0	0	0	1.01578	UCUGCCAUUGACCCAUUAUUGAUUUCUUGGGAGAGAUCAAUAAUGGGCCAAUGGCAGAGA	((((((((((.((((((((((((((((....)))))))))))))))).))))))))))..	UCUGCCAUUGACCCAUUAUUG	AAUAAUGGGCCAAUGGCAGAGA
novel-mir-34315	0.952054	19	34	53	7	1	2	10	2	1	1	4	4	11	1	6	2	0	0	0	0	1	0	0	1.17202	AGGGAGACAGGCCCUGGGGUCACUUGUUUCCAGCCCUUCAUGACCCCAAGACCUGUUCCCCAC	.(((.((((((.(.((((((((..((............)))))))))).).)))))).)))..	AGGGAGACAGGCCCUGGGGUCA	ACCCCAAGACCUGUUCCCCAC
novel-mir-20044	0.987957	52	0	52	1	0	1	0	0	0	0	0	0	0	0	0	33	0	17	0	0	0	0	0	1.8942	GGGGGCGGGAGCGGGAGCGGGAGCCGAGCCCGCUCGGAGCUCCUCGCCGCCGCUGCCGCUCCCAU	((((((((.(((((..((((((((((((....))))..))))).)))..))))).))))))))..	GGGGGCGGGAGCGGGAGCGGGAGC	UCCUCGCCGCCGCUGCCGCUCCCAU	ENST00000454388.1|known|antisense;NONHSAT223406.1;NONHSAT137515.2;NONHSAT137517.2;ENST00000416989.2|known|antisense
novel-mir-17320	0.984182	37	15	52	7	2	9	4	5	1	8	1	3	4	4	3	0	0	0	0	1	0	0	0	1.39822	GAUAGACAGGAGGCGAGACCCAUUCCCAUUUGGGUCUCGCCUCCUGUCUAUCC	((((((((((((((((((((((........)))))))))))))))))))))).	GAUAGACAGGAGGCGAGACCC	GUCUCGCCUCCUGUCUAUCC
novel-mir-18363	0.971704	52	0	52	8	0	5	0	3	0	8	0	3	0	2	0	13	0	10	0	0	0	0	0	1.3969	GGGCCUAGCGGGAGGCGGAGCGAGGGUCGGAGGGUGACGCUCCGGACUUCUGCUAGGUCUGA	((((((((((((((.(((((((..(.((...)).)..)))))))..))))))))))))))..	GGGCCUAGCGGGAGGCGGAGCG	CUCCGGACUUCUGCUAGGUCUGA
novel-mir-24205	0.546579	52	0	52	9	0	5	0	7	0	6	0	7	0	11	0	4	0	2	0	1	0	0	0	1.59014	GGGGGAGGGGGGGUGCAGACUGGGUGGGGUUCUUUGCCCUUCCUGGAGCCUGUUCCAGUCUGUCCGUCCCCAUCCUCAGG	(((((.(((((.(.((((((((((..(((((((...........)))))))..)))))))))).).))))).)))))...	GGGGGAGGGGGGGUGCAGACU	UCUGUCCGUCCCCAUCCUCAGG
novel-mir-31236	0.999744	3	49	52	0	3	0	1	0	0	0	2	2	0	0	4	0	12	0	24	1	3	0	0	0.836966	GAGGGUCUGACUGUCACUUGGAGCUAAACCAGUCUCCAAGUGGCCAUCAGACCCUCUU	((((((((((..(((((((((((((.....)).)))))))))))..))))))))))..	GAGGGUCUGACUGUCACUUGGA	CAAGUGGCCAUCAGACCCUCUU
novel-mir-6053	0.989495	52	0	52	9	0	8	0	5	0	12	0	7	0	4	0	6	0	1	0	0	0	0	0	1.48513	UGGGGAGGGCAGGGCAGGGGCCAGGGUGCUCCCGACUCCUCUGAUUCCUGCCUGCCCCCUCAGG	(((((.(((((((.((((((.(((((.((....).).)).))).))))))))))))))))))..	UGGGGAGGGCAGGGCAGGGGCCAG	GAUUCCUGCCUGCCCCCUCAGG
novel-mir-6328	0.918365	0	52	52	0	7	0	7	0	6	0	15	0	4	0	13	0	0	0	0	0	0	0	0	0.804311	AAGGCCAUCUGGAGUGUUCUGCAUGGGAGAGAAUUCUAUUCAGUUCGCUUUAGUGGCCCUUU	..(((((.((((((((..(((.((((((.....)))))).)))..)))))))))))))....	AAGGCCAUCUGGAGUGUUCUGC	AGUUCGCUUUAGUGGCCCUUU
novel-mir-6045	0.993125	0	51	51	0	11	0	6	0	9	0	9	0	9	0	7	0	0	0	0	0	0	0	0	1.16471	UUGGUACAAAAGUAAUUACGGUUUUUGUCAUUACUUUUAAUGGCAAAGACCGCGAUUACUUUUGCAGCAACC	(((.(.(((((((((((.(((((((((((((((....))))))))))))))).))))))))))).).)))..	UUGGUACAAAAGUAAUUACGGUU	CCGCGAUUACUUUUGCAGCAACC	ENST00000579282.1|novel|miRNA;NONHSAT187887.1;ENST00000580117.1|known|miRNA;ENST00000581755.1|novel|miRNA;ENST00000410379.1|novel|miRNA;ENST00000408167.1|novel|miRNA;NONHSAT058468.2;ENST00000610303.2|novel|miRNA;ENST00000584609.1|novel|miRNA;ENST00000583856.1|novel|miRNA;ENST00000578837.1|novel|miRNA;ENST00000408425.1|novel|miRNA;ENST00000390796.3|novel|miRNA;ENST00000390760.1|novel|miRNA;ENST000…	ENST00000390782.1|novel|miRNA;ENST00000411390.2|novel|miRNA;ENST00000408771.1|known|miRNA;ENST00000408186.1|novel|miRNA;ENST00000408874.1|known|miRNA;ENST00000408560.1|novel|miRNA;ENST00000579683.1|novel|miRNA;ENST00000584770.1|novel|miRNA;ENST00000580856.2|novel|miRNA;ENST00000408680.1|novel|miRNA;ENST00000410367.2|novel|miRNA;ENST00000390712.2|novel|miRNA;ENST00000408804.1|novel|miRNA;ENST00000…
novel-mir-20576	0.998651	33	18	51	9	4	6	3	4	0	0	4	6	3	8	4	0	0	0	0	0	0	0	0	0.861985	UUGGCAUUCCCCUGCUAGGAUGGAACAGUGGGUUUGCAACCUAGCAGAGGAAUGCCAAGC	((((((((((.((((((((.((((((.....)))).)).)))))))).))))))))))..	UUGGCAUUCCCCUGCUAGGAUG	ACCUAGCAGAGGAAUGCCAAGC	NONHSAT108438.2;ENST00000565046.1|known|lincRNA	NONHSAT108438.2;ENST00000565046.1|known|lincRNA
novel-mir-35613	0.803701	0	51	51	0	7	0	2	0	4	0	1	0	1	0	3	0	22	0	10	0	1	0	0	1.78109	UCCCGGCCUCUAUGUUCGCCCCCGAGCCCAGCUCCCCGGGGGCGGCCAGGGCCGCGGCG	.((((((((...((.((((((((((((...))))...)))))))).)))))))).))..	UCCCGGCCUCUAUGUUCGCCCCCG	GGGGCGGCCAGGGCCGCGGCG	NONHSAT192918.1	NONHSAT192918.1
novel-mir-24516	0.954076	49	2	51	13	0	4	0	2	1	4	0	5	1	1	0	14	0	5	0	0	0	1	0	2.04023	CACCCCCGCGCGCUCCGCGCCCUUGGGGACCCUGGGGGCGGGGGUGGGUGGGGUGGG	((((((.((.((((((.((((((((((...)))))))))))))))).))))))))..	CACCCCCGCGCGCUCCGCGCCCUUG	GGGGCGGGGGUGGGUGGGGUGGG		NONHSAT220785.1;ENST00000611744.1|known|antisense;NONHSAT208869.1
novel-mir-12247	0.992804	33	18	51	3	5	7	1	1	1	5	1	7	6	4	4	5	0	1	0	0	0	0	0	0.864646	UUUCAGGAGGCAAGUAGGUAUUGACAGUUCCCAAGGUCAAACUUCCUGGCCUCCUGACUUU	..(((((((((.((.((((.(((((..........))))))))).)).)))))))))....	UUUCAGGAGGCAAGUAGGUAUUG	AAACUUCCUGGCCUCCUGACUUU
novel-mir-12499	0.512275	51	0	51	3	0	3	0	6	0	10	0	6	0	8	0	7	0	8	0	0	0	0	0	1.24082	GGGAGGGCAGUGGGGUGAGCAUGAGCCUCAACUGAGCAUGUCUGCCAUCCUGCCCCACAGC	.(..((((((.((((((.(((((...(((....)))))))).)))).))))))))..)...	GGGAGGGCAGUGGGGUGAGCAUG	UGUCUGCCAUCCUGCCCCACAGC
novel-mir-1890	0.684716	51	0	51	5	0	7	0	5	0	2	0	3	0	6	0	13	0	10	0	0	0	0	0	1.61894	AGCGGCGGCAGGUGAGCGGGGGAGGCUGGCCCCCGGCCCGCGACGGCCUCGCGCCCACCUGGUCACUGC	.((((.((((((((.(((((((..((.((((...)))).)).....)))).))).))))).))).))))	AGCGGCGGCAGGUGAGCGGGGG	UCGCGCCCACCUGGUCACUGC
novel-mir-19149	0.998457	50	1	51	14	0	7	0	7	0	3	0	8	0	3	0	0	0	0	1	2	0	6	0	2.13362	CCCGGGCGGAGGGGAGGCGGGAGAGACCCGGCCCUCAGGUCGCUGCUGAGGCCUGGGGCUCUGACCCCCCGCCUCCCCUCCUCUGGCU	.(((((.((((((((((((((((((.(((((.((((((.......)))))).))))).)))).....)))))))))))))))))))..	CCCGGGCGGAGGGGAGGCGGGAGAG	CCCCCGCCUCCCCUCCUCUGGCU
novel-mir-25358	0.998837	5	46	51	1	7	1	8	1	0	0	13	1	8	1	10	0	0	0	0	0	0	0	0	1.41194	AGUGUCCCUCCCGCGCCCUAGACGGACGGUGCUGCGGGCACGGGAGGGACACUUUG	(((((((((((((.(((((((((.....)).))).)))).)))))))))))))...	AGUGUCCCUCCCGCGCCCUAGA	CGGGCACGGGAGGGACACUUUG
novel-mir-33046	0.957346	49	2	51	10	2	17	0	3	0	5	0	8	0	6	0	0	0	0	0	0	0	0	0	1.67875	GCGCGACCCGGAGGAUCCCUGGGACUGGCGGCACCCGCGUCUAAGGCCCCGGGUUCGCGCGG	(((((((((((.((...(((.((((..((((...)))))))).)))))))))).))))))..	GCGCGACCCGGAGGAUCCCUGGGA	UAAGGCCCCGGGUUCGCGCGG
novel-mir-12862	0.999231	0	50	50	0	8	0	13	0	10	0	4	0	7	0	6	0	0	0	0	0	1	0	1	1.28467	CAAAAGUGAUUGUGGGUUUUGCUGUUAAUGGUUUUGCCAUUACUUAACAGCAAAACCCACAAUUACUUUUGCG	((((((((((((((((((((((((((((((((...)))))....)))))))))))))))))))))))))))..	CAAAAGUGAUUGUGGGUUUUGCU	CAAAACCCACAAUUACUUUUGCG	ENST00000401295.2|novel|miRNA;ENST00000401101.2|novel|miRNA;ENST00000583033.1|novel|miRNA;ENST00000618454.1|novel|miRNA;ENST00000408204.2|novel|miRNA;ENST00000615059.1|novel|miRNA;ENST00000578526.1|novel|miRNA;ENST00000584589.1|novel|miRNA;NONHSAT149188.1;ENST00000408523.3|novel|miRNA;ENST00000408252.1|novel|miRNA;ENST00000410459.1|novel|miRNA;ENST00000408839.1|novel|miRNA;ENST00000408462.1|novel…	ENST00000612847.1|novel|miRNA;NONHSAT205258.1;NONHSAT164758.1;ENST00000408561.1|novel|miRNA;ENST00000408835.1|novel|miRNA;ENST00000579776.1|known|miRNA;ENST00000408630.3|novel|miRNA;ENST00000408277.1|novel|miRNA;ENST00000410711.1|novel|miRNA;ENST00000630475.1|novel|miRNA;ENST00000408779.1|novel|miRNA;ENST00000610880.1|novel|miRNA;ENST00000408369.2|known|miRNA;NONHSAT123091.2;ENST00000610461.1|nov…
novel-mir-14405	0.991521	13	37	50	4	8	2	6	0	5	1	4	6	10	0	4	0	0	0	0	0	0	0	0	1.09631	AAAGUAAUCGCGGUCUUUGCCAUUAAAAGUAAUGACAAAAACCGUAAUUACUUUUG	((((((((.(((((.((((.(((((....))))).)))).))))).))))))))..	AAAGUAAUCGCGGUCUUUGCC	CAAAAACCGUAAUUACUUUUG	ENST00000580314.1|known|miRNA;ptr-miR-548h;ENST00000408183.1|novel|miRNA;ENST00000584584.1|novel|miRNA;ENST00000408771.1|known|miRNA;ENST00000408874.1|known|miRNA;NONHSAT189294.1;hsa-miR-548h-5p;NONHSAT186909.1;ENST00000408680.1|novel|miRNA;ENST00000408610.1|known|miRNA;ENST00000516636.1|novel|miRNA;ENST00000611271.1|novel|miRNA;ENST00000408689.1|known|miRNA;ENST00000408681.1|novel|miRNA;NONHSAT1…	ENST00000401141.2|novel|miRNA;ENST00000408780.2|novel|miRNA;ENST00000408630.3|novel|miRNA;ENST00000408667.1|known|miRNA;ENST00000401226.2|novel|miRNA;ENST00000408345.2|novel|miRNA;ENST00000408142.1|novel|miRNA;ENST00000408430.1|novel|miRNA;ENST00000401364.2|novel|miRNA;ENST00000408251.1|novel|miRNA;ENST00000410384.1|novel|miRNA;ENST00000581684.2|novel|miRNA;ENST00000408408.1|novel|miRNA;ENST00000…
novel-mir-34455	0.608611	50	0	50	3	0	6	0	6	0	14	0	7	0	13	0	0	0	0	0	0	0	1	0	1.55847	UAGGCAAGGAACCCCUGAGCCAGGAGAGCUGGACCAGGGGCCCUUGCCAGG	..(((((((..((((((..((((.....))))..)))))).)))))))...	UAGGCAAGGAACCCCUGAGCCAGG	UGGACCAGGGGCCCUUGCCAGG	ENST00000615763.1|known|lincRNA;ENST00000625804.1|known|lincRNA;NONHSAT152209.1
novel-mir-13795	0.986204	47	3	50	1	0	7	0	1	1	8	0	5	0	5	0	10	1	8	0	1	1	1	0	1.81441	UCCGGGCCCGGGCUGCCUCCGGGACCGAGCAGCGCGGGAGGUGGCGGCCCGAGCCCGGCGUGU	.((((((.(((((((((.((....(((.......)))..)).))))))))).)))))).....	UCCGGGCCCGGGCUGCCUCCGG	UGGCGGCCCGAGCCCGGCGUGU	NONHSAT078149.2;ENST00000415992.5|known|processed_transcript;ENST00000459985.1|known|processed_transcript	NONHSAT078149.2
novel-mir-9688	0.624802	0	50	50	0	0	0	0	0	0	0	0	0	0	0	0	0	32	0	18	0	0	0	0	1.08571	AGGAGGGAAACAGACCAGAGUCCCUGUCUCUUAGUGAAUACAGUCUGGUCUAUUUACCCCAUCA	.((.((..((.((((((((....((((.((.....))..)))))))))))).))..))))....	AGGAGGGAAACAGACCAGAGU	UCUGGUCUAUUUACCCCAUCA	NONHSAT203336.1
novel-mir-10600	0.845394	2	48	50	1	3	0	4	0	0	0	5	0	3	0	1	0	23	0	9	0	0	1	0	1.00325	UCCCUGGCCGAGCACAGCUGUUGCUAAUACAGAAACAAAAUGUGCUUGGAGGCCAGGCAUG	..((((((((((((((..((((.((.....)).))))...)))))))...)))))))....	UCCCUGGCCGAGCACAGCUGUU	CAAAAUGUGCUUGGAGGCCAGGCAUG
novel-mir-1195	0.648281	0	50	50	0	1	0	0	0	0	0	0	0	0	0	0	0	17	0	32	0	0	0	0	1.25671	UUCGGCUCCUCGCACGACUGCUCUUCGGGCACCUACUUCCCCGAGCAGUCGGACCUGGAGCCACCGC	...((((((..(..(((((((((...(((.........))).)))))))))..)..)))))).....	UUCGGCUCCUCGCACGACUGCU	CAGUCGGACCUGGAGCCACCGC
novel-mir-14023	0.993743	50	0	50	13	0	10	0	7	0	6	0	10	0	4	0	0	0	0	0	0	0	0	0	0.946814	GCGGCAGCAUUCUCUCCCCACUAAUCCUCUCCAAACAGCAGUGAGAGAGAAUGCCUGCCGCUU	((((((((((((((((..((((.................)))).))))))))).)))))))..	GCGGCAGCAUUCUCUCCCCACU	UGAGAGAGAAUGCCUGCCGCUU
novel-mir-1708	0.983643	45	5	50	2	0	3	0	3	0	1	0	1	2	8	0	17	1	10	2	0	0	0	0	1.36823	UAGGGGCAGAGAAGAAAACGCGGGCACCACUCAGGGUUUGGUCCACGUUCUUCCUGCCCAUG	...((((((.(((((..(((.(((((((......)))...)))).))))))))))))))...	UAGGGGCAGAGAAGAAAACGCGGG	UCCACGUUCUUCCUGCCCAUG
novel-mir-32200	0.999487	23	27	50	1	4	3	6	3	2	3	3	2	9	11	3	0	0	0	0	0	0	0	0	1.01522	UGUACCUUGGUUUUGACUUCAAGCUUUUGUGCAGAAGCUUGAAGUCAAAACCAAGGUACA	((((((((((((((((((((((((((((....))))))))))))))))))))))))))))	UGUACCUUGGUUUUGACUUCAA	UUGAAGUCAAAACCAAGGUACA
novel-mir-32985	0.999436	38	12	50	7	1	6	4	2	1	7	2	8	3	8	1	0	0	0	0	0	0	0	0	1.17865	AGGCACUGUGCUAGGCCUGUUGAGGAAUUAACUGUAUUUGUCUUUGUCCAAACAGGCCUAGCACAGUGACU	.((((((((((((((((((((..(((....((.......)).....))).)))))))))))))))))).))	AGGCACUGUGCUAGGCCUGUUGA	CAAACAGGCCUAGCACAGUGACU
novel-mir-3505	0.584238	48	2	50	12	0	9	0	5	0	5	0	9	0	7	2	0	0	0	0	1	0	0	0	1.51445	CAGGGUGGGAAGUGAGGGGAGAGAUGACAGCCUUAAUUCUUCUCCGUUUCCUCCCACCCCUCC	..((((((((.(.(((.(((((((.............)).))))).))).)))))))))....	CAGGGUGGGAAGUGAGGGGAGAGAU	UUCUCCGUUUCCUCCCACCCCUCC
novel-mir-36981	0.672188	47	3	50	6	1	14	0	0	0	6	2	4	0	14	0	2	0	0	0	1	0	0	0	1.83698	CUGGGCUCAGCCGGGGAUCUAGCAGCCGUCACCGCCGAGUCGCCGCUUCCCCGGCGCGGGCCUCAGC	((((((((.((((((((...(((.((..((......))...)).)))))))))))..))))).))).	CUGGGCUCAGCCGGGGAUCUAGCAGC	CGCUUCCCCGGCGCGGGCCUCAGC
novel-mir-37536	0.985988	47	3	50	8	1	9	1	4	0	7	0	5	0	4	0	2	0	0	0	4	0	4	1	1.79321	AGGGGCGGGCGCGGAGGGCGGGGGCGCGGUCCGCUAGAGCCCUCGGCCUCGCUCCCGCCCCUCC	(((((((((.(((.(((.((((((((((...)))....))))))).)))))).)))))))))..	AGGGGCGGGCGCGGAGGGCGGGG	UCGGCCUCGCUCCCGCCCCUCC
novel-mir-7305	0.832228	0	50	50	0	9	0	13	0	6	0	9	0	8	0	5	0	0	0	0	0	0	0	0	1.37347	AGAUCCGCUCCAGCUGUGCGUGCAGCCGCGUGCGAGCAGCAGGCAGCGGGUCCUC	.((((((((((.(((((.(((((......))))).))))).)).))))))))...	AGAUCCGCUCCAGCUGUGCGUG	CGAGCAGCAGGCAGCGGGUCCUC
novel-mir-6928	0.628776	37	12	49	5	4	6	0	5	0	12	2	2	3	5	1	1	1	0	0	1	0	0	1	1.34116	AGGCUGCCAGGCGAGUCAGGCCUUUCUGGACCUCGCCUGACUCGGCUGGGCUGUGCCUGAAA	((((..((((.((((((((((.............)))))))))).)))).....))))....	AGGCUGCCAGGCGAGUCAGGCCU	UGACUCGGCUGGGCUGUGCCUGAAA	NONHSAT119821.2;NONHSAT122540.2;NONHSAT122545.2;NONHSAT122541.2;NONHSAT121891.2;NONHSAT119987.2;ENST00000471553.1|known|lincRNA;NONHSAT121890.2;ENST00000628855.1|known|lincRNA;NONHSAT121892.2;NONHSAT121893.2;NONHSAT122546.2;NONHSAT119809.2	NONHSAT122540.2;NONHSAT122545.2;NONHSAT122541.2;NONHSAT121891.2;ENST00000471553.1|known|lincRNA;NONHSAT121890.2;NONHSAT121892.2;NONHSAT121893.2;NONHSAT122546.2
novel-mir-18817	0.704244	45	4	49	3	0	8	1	2	0	4	0	1	1	1	0	0	1	2	0	12	0	12	1	2.06834	GUUGGGGGGGGAGGAGGGCGCGCGUGGUGCCGGUGGGGGGCGGCGGCGGCGCCCCCUCCUCCUCCUCCGCCUCCUCC	..((((((((((((((((.((((.((.(((((.(....).))))).)))))).))))))))))))))))........	GUUGGGGGGGGAGGAGGG	CCUCCUCCUCCUCCGCCUCCUCC	NONHSAT132734.2;NONHSAT223343.1;NONHSAT062771.2;ENST00000597983.1|known|antisense;NONHSAT076863.2	NONHSAT102690.2;NONHSAT115697.2;NONHSAT047701.2;NONHSAT200789.1;NONHSAT177724.1;NONHSAT204310.1;NONHSAT106744.2;NONHSAT200793.1;ENST00000623664.1|known|lincRNA;NONHSAT164266.1;NONHSAT196677.1;NONHSAT006212.2;NONHSAT006213.2;NONHSAT152215.1;NONHSAT200790.1;NONHSAT174805.1;NONHSAT204311.1;NONHSAT152212.1;NONHSAT158739.1;NONHSAT164152.1;NONHSAT169105.1;NONHSAT140863.2;NONHSAT204798.1;ENST00000511100…
novel-mir-1075	0.858424	49	0	49	1	0	1	0	1	0	4	0	0	0	2	0	30	0	10	0	0	0	0	0	2.04768	CUGAGGGCGGCGCGGCCGGGCCCGACGACGGGGGGGUGGCCGCGGCCUCCUCGGGC	(((((((.((((((((((..((((....))))....))))))).))))))))))..	CUGAGGGCGGCGCGGCCGGGC	GUGGCCGCGGCCUCCUCGGGC	NONHSAT172051.1
novel-mir-17547	0.657669	49	0	49	7	0	14	0	5	0	8	0	7	0	8	0	0	0	0	0	0	0	0	0	1.22802	CAGUGGGGGUGGGUUUCUGUUGCUUUAAGCCCCCGAGUUUGCUACAGCAGCCCAGUCCCCGAACCU	...((((((((((((.((((.((...((((......)))))).)))).)))))).)))))).....	CAGUGGGGGUGGGUUUCUGUUGC	UACAGCAGCCCAGUCCCCGAACCU	NONHSAT172525.1	NONHSAT172525.1
novel-mir-25814	0.996836	43	6	49	8	2	4	0	6	1	13	2	4	1	8	0	0	0	0	0	0	0	0	0	0.741587	GUGGCUGGCUGUGUCUUCUAAAACAGAUCACACUGUUCUGGGGCACAGUGAGUCAUU	((((((.((((((((..(((.(((((......))))).))))))))))).)))))).	GUGGCUGGCUGUGUCUUCUAAAA	UCUGGGGCACAGUGAGUCAUU	NONHSAT202891.1;NONHSAT204452.1	NONHSAT202891.1;NONHSAT204452.1
novel-mir-10091	0.952313	49	0	49	1	0	4	0	4	0	12	0	9	0	10	0	5	0	4	0	0	0	0	0	1.58611	GGCGGGGCUGCGGGACCGCGAGUGAGUGUGGUCGCUCCUGGUUCUGCCAGCUCCCCUGA	((.(((((((((((((((.((((((......)))))).)))))))).)))))))))...	GGCGGGGCUGCGGGACCGCGAG	CCUGGUUCUGCCAGCUCCCCUGA
novel-mir-14686	0.996762	44	5	49	3	1	15	0	4	0	2	0	11	4	4	0	1	0	1	0	1	0	2	0	1.46335	CGCAGGAGGCCAAGGCAGGAAGUGAGCAGGACCGUCCCAUCCUCACUCCCUGCCAGGCCUCCUGCUGA	.((((((((((..((((((.((((((..((......))...)))))).)))))).))))))))))...	CGCAGGAGGCCAAGGCAGGAAGUG	CUCCCUGCCAGGCCUCCUGCUGA
novel-mir-15127	0.994154	49	0	49	1	0	2	0	1	0	0	0	2	0	3	0	3	0	6	0	6	0	25	0	2.03105	GAGCUCUCCUCCACCUCCGUGCCCUUCUCGGCUGCAUCCUAGUGCCGGCCGGGGGCGGGGGGUGGCGGGCGGCGGGC	..(((.(((.((((((((.((((((...(((((((((....))).)))))))))))))))))))).))).)))....	GAGCUCUCCUCCACCUCCGUGCCCU	GGCGGGGGGUGGCGGGCGGCGGGC
novel-mir-15445	0.971829	46	3	49	7	0	11	0	4	0	2	0	5	2	2	0	13	1	2	0	0	0	0	0	1.67639	GGGGGUCAGCAGGGAAAGGGCGUGCGGGCCAGGCUGUGGCCUGCUAUGACCCGUGCCUCUCUCCCCCAC	(((((..((.(((.(..((((((((((((((.....)))))))).))).))).).)))))..)))))..	GGGGGUCAGCAGGGAAAGGGCGUG	UGACCCGUGCCUCUCUCCCCCAC
novel-mir-20603	0.93045	36	13	49	4	3	8	1	5	5	5	3	8	1	6	0	0	0	0	0	0	0	0	0	1.54285	CUUUCCACUUCAGGUGCCCGGGAGGGCGCAGGAGCCUCCGGGCACCUGGCGUGGGAGC	.(((((((.((((((((((((..((((......)))))))))))))))).))))))).	CUUUCCACUUCAGGUGCCCGGGA	UCCGGGCACCUGGCGUGGGAGC
novel-mir-28068	0.861637	0	49	49	0	3	0	8	0	11	0	10	0	10	0	5	0	0	0	0	0	2	0	0	1.45977	GCUGGGCCUUCCGAUUCUCAAGGCUCUGACUCCAUUUAGGGCCUUGGGAGUCGGAAGGCCCAUCAG	(.(((((((((((((((((((((((((((......))))))))))))))))))))))))))).)..	GCUGGGCCUUCCGAUUCUCA	GGAGUCGGAAGGCCCAUCAG
novel-mir-33905	0.839653	43	6	49	10	1	8	0	6	0	9	2	4	1	6	1	0	1	0	0	0	0	0	0	1.71904	AGGGCGGCGGGGCGGGCGCUGGAGAGCUGGAAACAGCGCGGCUUCCCCCGGCCGCCCGCAGG	.(((((((.(((.(((.((((....((((....)))).)))).)))))).))))))).....	AGGGCGGCGGGGCGGGCGCUGG	CUUCCCCCGGCCGCCCGCAGG
novel-mir-13393	0.973547	1	47	48	0	0	0	2	0	4	0	3	0	1	0	0	0	26	1	11	0	0	0	0	1.93367	AGGCCCGAGAUGCGCAGCCGCUGCGGACGCCGGCUCCGCGGCGGCCGCUUCCCGGGCGUGU	..(((((.((.(((..((((((((((((....).)))))))))))))).)).)))))....	AGGCCCGAGAUGCGCAGCCGCUGCG	CGGCGGCCGCUUCCCGGGCGUGU	ENST00000608023.5|known|lincRNA;NONHSAT009144.2;NONHSAT152805.1;NONHSAT152806.1	NONHSAT153046.1;NONHSAT153045.1;NONHSAT153047.1
novel-mir-17863	0.502384	2	46	48	0	4	1	3	0	1	0	3	1	5	0	6	0	0	0	0	0	11	0	13	1.42723	CGGGGUUUCAACAAGUUGGCCAGGCUGGUACUGCACUCCUGACCUUCGCCUUGGCCUCUGUUCUGCCUUUUGUUUGC	.(((((...((((.(..((((((((.(((.(.........))))...))).))))).)))))..)))))........	CGGGGUUUCAACAAGUUGGCCAGGCUG	GGCCUCUGUUCUGCCUUUUGUUUGC	ENST00000623422.1|known|lincRNA;NONHSAT162867.1;NONHSAT193138.1;NONHSAT184409.1;NONHSAT198334.1;NONHSAT156816.1;NONHSAT198331.1;NONHSAT047857.2;ENST00000558342.1|known|antisense;ENST00000444118.5|known|lincRNA;NONHSAT107301.2;NONHSAT208920.1;NONHSAT196821.1;NONHSAT098896.2;ENST00000602249.5|known|antisense;NONHSAT052117.2;NONHSAT023761.2;NONHSAT198335.1;NONHSAT150740.1;NONHSAT207853.1;NONHSAT1806…	NONHSAT055477.2
novel-mir-24523	0.912167	48	0	48	5	0	12	0	4	0	4	0	7	0	5	0	6	0	5	0	0	0	0	0	1.51363	UGGUGAGGUGGGGGCAGGGGGAGGGGCAGGGAAGCAGAGGCCCUGACCCACUGUCUGUGCCUUCCAGG	(((.((((((.(((((((((..(((((..(....)....)))))..))).)))))).)))))))))..	UGGUGAGGUGGGGGCAGGGGGAGG	GACCCACUGUCUGUGCCUUCCAGG	ENST00000634776.1|known|lincRNA;NONHSAT210479.1
novel-mir-36142	0.99959	0	48	48	0	13	0	6	0	6	0	6	0	6	0	7	0	2	0	1	0	0	0	1	1.08452	AAGGCCAUCGUAAGUUGAAAAUAUCCUAAGUCAAAAAUGAUAUUUUCAACUUACGAUGGGUUUUU	(((.(((((((((((((((((((((.............))))))))))))))))))))).)))..	AAGGCCAUCGUAAGUUGAAAAU	UUUCAACUUACGAUGGGUUUUU		NONHSAT219395.1;NONHSAT219396.1;NONHSAT130706.2;ENST00000442432.1|known|antisense;NONHSAT162492.1;NONHSAT130710.2;NONHSAT224017.1;NONHSAT219397.1;NONHSAT219400.1;ENST00000564771.1|known|sense_overlapping;NONHSAT005180.2
novel-mir-17571	0.78003	47	1	48	2	0	9	1	3	0	8	0	0	0	6	0	12	0	6	0	1	0	0	0	1.30919	CUGGCGUUGCAGCCCAGGAGCCUCCACCGACAUGGCAGCGAGGUUCCCGAGCCAACGCCAUCC	.((((((((..((.(.(((((((((.((.....))..).)))))))).).))))))))))...	CUGGCGUUGCAGCCCAGGAGCCU	GUUCCCGAGCCAACGCCAUCC
novel-mir-19899	0.997282	22	26	48	8	3	4	9	0	2	4	8	5	3	1	1	0	0	0	0	0	0	0	0	1.18656	ACUUCCUUGGAUCCUCAACACACCCAUUCUACGCUUCAAUUCUACACUUAAGUGGGUGUGUCGGGGAUCCAAGGAAGUGUG	((((((((((((((((.(((((((((((......................))))))))))).))))))))))))))))...	ACUUCCUUGGAUCCUCAACACA	UCGGGGAUCCAAGGAAGUGUG
novel-mir-22719	0.999226	47	1	48	8	0	15	0	7	1	3	0	5	0	9	0	0	0	0	0	0	0	0	0	0.997573	CUGACUGAUUACAUUACAUAUUGAUAUUAGUGAGCAUCAGUAUGUAGUGCAAUCAGUCAGGA	((((((((((.((((((((((((((..........)))))))))))))).))))))))))..	CUGACUGAUUACAUUACAUAUU	UAUGUAGUGCAAUCAGUCAGGA
novel-mir-25277	0.907048	48	0	48	13	0	6	0	6	0	6	0	6	0	7	0	2	0	1	0	0	0	1	0	1.00475	UUGACUUACGAUGGCCUUGUCCAGAUAAGGCCAUCGUAAGUUGAAA	((((((((((((((((((((....))))))))))))))))))))..	UUGACUUACGAUGGCCUUGUC	UAAGGCCAUCGUAAGUUGAAA
novel-mir-26632	0.725685	48	0	48	6	0	15	0	3	0	13	0	8	0	2	0	0	0	0	0	0	0	1	0	1.42252	CGGAGAGACUGGGAUGUCUGGGCUUCUCUUUCUGCCUGCAGUCCUGAGUCUCUCCUUC	.((((((((((((((....((((..........))))...))))).)))))))))...	CGGAGAGACUGGGAUGUCUGGGCUU	GCCUGCAGUCCUGAGUCUCUCCUUC
novel-mir-3277	0.99609	0	48	48	0	11	0	7	0	1	0	8	0	6	0	7	0	3	0	5	0	0	0	0	0.921378	UCUCUGGUCUGGAAGAUUCCUCAGUCUGGAGGAGGAAUCUUCUAGACUGGAAGAG	((((((((((((((((((((((.........))))))))))))))))))).))).	UCUCUGGUCUGGAAGAUUCCU	GAAUCUUCUAGACUGGAAGAG
novel-mir-16958	0.975275	40	7	47	7	0	4	2	1	3	4	0	5	0	4	2	0	0	0	0	8	0	7	0	1.73186	UAUACUUAUAUGUGCAUGUGUGCAUGCGCGUGGGUGUGCACGUGUGUGUGCAUGUGUGUGCAUGUGUGUGUGU	(((((.((((((((((((((((((((((((((......)))))))))))))))..))))))))))).))))).	UAUACUUAUAUGUGCAUGUGU	UGUGUGUGCAUGUGUGUGUGU	NONHSAT075312.2	NONHSAT170914.1;NONHSAT204432.1;NONHSAT216751.1;NONHSAT184035.1;ENST00000525867.1|known|antisense;NONHSAT158066.1;NONHSAT189455.1;ENST00000422956.6|known|processed_transcript;NONHSAT222122.1;NONHSAT213049.1;ENST00000435697.1|known|lincRNA;NONHSAT157946.1;ENST00000588842.1|known|lincRNA;ENST00000555871.2|known|lincRNA;NONHSAT074797.2;ENST00000529841.5|known|lincRNA;NONHSAT223484.1;NONHSAT098528.2;…
novel-mir-25636	0.994119	47	0	47	1	0	3	0	4	0	2	0	5	0	6	0	14	0	11	0	0	0	1	0	1.39166	AUCGGCAGGGAGGUGGGGAUUCUGGGAGGAAAACUCCAUUUCCUCCUUCCCUGCCGGUUU	(((((((((((((.(((((.....((((.....))))...))))))))))))))))))..	AUCGGCAGGGAGGUGGGGAUUCUG	AUUUCCUCCUUCCCUGCCGGUUU	NONHSAT098131.2	NONHSAT098131.2
novel-mir-25796	0.752006	1	46	47	0	8	0	3	0	6	0	6	0	5	0	4	0	8	0	6	0	0	1	0	1.82811	CUCCCAGCGCCAGCUUUGUCUCCCCGCCGGUAUGAGGCUGAGACUUGGAGGAGGCUGAGCUGCGCCGCUGGGGAAC	.(((((((((((((((.(((((((((((.......)))........)).)))))).)))))).).))))))))...	CUCCCAGCGCCAGCUUUGUCUCC	AGGCUGAGCUGCGCCGCUGGGGAAC	NONHSAT101767.2;NONHSAT101765.2;ENST00000602982.1|known|lincRNA;NONHSAT101766.2	NONHSAT101767.2;NONHSAT101766.2
novel-mir-22362	0.666542	43	4	47	14	2	10	0	4	0	5	0	6	2	4	0	0	0	0	0	0	0	0	0	1.71697	UGAGGGGGAAGGUGGAGGUGAGGGGGGCACCAGGGGAAGGCACUCCAUGGCUGACUCCAUUCUGACCUCGCCUCCUCCCUCCCCCAAAGG	...((((((.((.(((((((((((((((((((((((......)))).))).)).)))).......)))))))))).)).)))))).....	UGAGGGGGAAGGUGGAGGUGAG	UCGCCUCCUCCCUCCCCCAAAGG	NONHSAT119464.2;NONHSAT173979.1;NONHSAT143060.2
novel-mir-13028	0.665957	18	29	47	4	7	4	6	2	2	1	4	0	6	1	2	2	0	4	2	0	0	0	0	1.42343	AUGCAGGGUGAGGCAGGGAGGCUCCAGCUGAGCCUCCUCCCUCAUCUUGCAG	.((((((((((((..(((((((((.....))))))))).)))))))))))).	AUGCAGGGUGAGGCAGGGAGG	GCCUCCUCCCUCAUCUUGCAG	NONHSAT174706.1;NONHSAT197115.1	NONHSAT153646.1
novel-mir-9685	0.573075	45	2	47	9	1	13	1	4	0	5	0	6	0	3	0	1	0	4	0	0	0	0	0	1.3559	GGGGAAGAGGGGCAUGUGGGGCAGGGGGUUGGGUAUUGCCUCUGACCCUCUGCUUCCCCCA	........((((.....(((((((((((((((((...))))..))))))))))))))))).	GGGGAAGAGGGGCAUGUGGGGCA	CCUCUGACCCUCUGCUUCCCCCA	NONHSAT210176.1
novel-mir-11864	0.663926	46	1	47	5	0	15	0	12	0	5	0	7	0	2	1	0	0	0	0	0	0	0	0	1.88623	UGCGGGGUGGGGAUGGGUGGGGGCCAGGGCCCCUCACGGCCCAGGCAGGGCCCCACGUCACACCUCCUCCCGCAGG	(((((((.((((.((((((((((((.(((((......))))).)))....)))))).)))..)))).)))))))..	UGCGGGGUGGGGAUGGGUGGG	CACGUCACACCUCCUCCCGCAGG
novel-mir-138	0.814697	41	6	47	8	0	3	0	1	0	9	0	2	0	3	0	6	0	9	0	0	3	0	3	2.03873	GCGGGAGGGCGCGCGCGCGCGCCCCUUUUUCAGCAGUGUGGCGGGGUCGCACGCACGCCCGCCUCGGC	.((((.(((((.(((.(((.(((((.....((....))....)))))))).))).))))).)).))..	GCGGGAGGGCGCGCGCGCGCGCCC	GUCGCACGCACGCCCGCCUCGGC
novel-mir-13987	0.868568	36	11	47	8	0	6	3	6	0	8	2	6	3	1	2	1	0	0	0	0	1	0	0	1.20094	UGCAGGUGGUGAGACAGGUGUGCAGGCAGGGUAUAUGCUAGCCUCUCGCCUUCUAUCCCUCUGCAGA	((((((.((..(((.(((((.(.((((..(((....))).))))).))))))))..)).))))))..	UGCAGGUGGUGAGACAGGUGUGCA	CUCGCCUUCUAUCCCUCUGCAGA
novel-mir-18410	0.602602	1	46	47	0	0	0	2	0	0	0	1	1	1	0	0	0	28	0	14	0	0	0	0	1.1124	AUGCAAGCCUUGCCUUCCAGAAGCUUACCAGUCGGGUUGCCAGCAAAGCAGUGGAUGCAAGACUUGCCCUCC	..(((((.(((((..((((...((((....((.((....)).)).))))..)))).))))).))))).....	AUGCAAGCCUUGCCUUCCAGAAGCU	CAGUGGAUGCAAGACUUGCCCUCC
novel-mir-21123	0.524363	1	46	47	0	11	1	10	0	6	0	8	0	7	0	3	0	0	0	0	0	0	0	1	2.01137	CCGUCGGGGGGCUGGGGGCGGGGGCGGGGGCGCCGUGCAGCCCUAGCGUCUUCCGGCCCCUGCGCUCCAGCU	..((.((((.((.((((.(((((((((((((........)))))..)))).)))).)))).)).)))).)).	CCGUCGGGGGGCUGGGGGCGGGGGCG	UCUUCCGGCCCCUGCGCUCCAGCU
novel-mir-24293	0.590686	1	46	47	0	0	0	2	0	0	0	1	1	1	0	0	0	28	0	14	0	0	0	0	0.944442	UGCAAGCCUUGCCUUCCAGAAGCUUACCAGUCGGGUUGCCAGCAAAGCAGUGGAUGCAAGACUUGCCC	.(((((.(((((..((((...((((....((.((....)).)).))))..)))).))))).)))))..	UGCAAGCCUUGCCUUCCAGAAGC	GCAGUGGAUGCAAGACUUGCCC
novel-mir-25542	0.942262	15	32	47	1	0	1	0	0	1	0	0	2	0	0	1	0	0	0	0	5	13	6	17	1.08441	UACAUUUGAUCUGACUGGAAUUCCUCCUGCUCCUCGUGGGGUCCCACAGAUUGAAGUCACC	.((.(((((((((..(((.(((((.............))))).))))))))))))))....	UACAUUUGAUCUGACUGGAAUUCCUCC	UGGGGUCCCACAGAUUGAAGUCACC
novel-mir-26799	0.902646	15	32	47	1	0	1	0	0	1	0	0	2	0	0	1	0	0	0	0	5	13	6	17	1.11752	UACAUUUGAUCUGACUGGAAUUCCUCCUGCUCCUCGUGGGGUCCCACAGAUUGAAGUCACC	.((.(((((((((..(((.(((((.............))))).))))))))))))))....	UACAUUUGAUCUGACUGGAAUUCCUCC	UGGGGUCCCACAGAUUGAAGUCACC
novel-mir-29347	0.638709	0	47	47	0	2	0	9	0	9	0	6	0	8	0	11	0	0	0	1	0	0	0	1	1.60908	GUUGUCCCCGCGGGCCGCCUGGAGGUGUCCUCGUAGCGCUAGGGAGGCCCGCAAGGACACAG	..(((((..(((((((.(((...(((((.......))))).))).)))))))..)))))...	GUUGUCCCCGCGGGCCGCCUGG	GGGAGGCCCGCAAGGACACAG
novel-mir-6189	0.795898	2	45	47	0	9	0	13	1	4	0	5	1	5	0	9	0	0	0	0	0	0	0	0	1.06928	UCUGGACCACGCUUCCACCGCUGUUCAAUGCUCAUCCACGAUGGGGCGAGGGUCACAGUCU	.(((((((.((((.(((.((.((.............)))).)))))))..)))).)))...	UCUGGACCACGCUUCCACCGCU	CGAUGGGGCGAGGGUCACAGUCU
novel-mir-9811	0.992353	12	35	47	1	4	3	7	0	3	4	5	0	6	0	2	2	0	2	4	0	1	0	3	1.21851	AGUGCGUAGCAGGGUGGAGUCGCUGUCCGGUCGCGCUUCACUUCUGCUCCGCCCUCCCUGC	((.(((.((((((((((((.(((.........))))))))).)))))).))).))......	AGUGCGUAGCAGGGUGGAGUCG	CACUUCUGCUCCGCCCUCCCUGC
novel-mir-14463	0.989696	35	11	46	6	1	7	0	3	0	6	4	3	2	4	3	3	0	2	1	0	0	1	0	0.973442	AGAAGGAGCUGGGCUGAUCUGAGCAGGUAGGAGCUCUGCAUCAGGCCACUCCUUCCUC	.(((((((.(((.((((((.((((........)))).).))))).))))))))))...	AGAAGGAGCUGGGCUGAUCUGA	UGCAUCAGGCCACUCCUUCCUC	NONHSAT113525.2
novel-mir-20710	0.984734	46	0	46	7	0	14	0	6	0	5	0	10	0	4	0	0	0	0	0	0	0	0	0	1.98835	UCCCGGGAGCGCGUCCGCGCGGCGGCCUCCCGCGUGCUCGUGUGCGCGCGCGUCCCGGGUGC	.(((((((((((((.(((((((((((.....)).))).)))))).)))))).)))))))...	UCCCGGGAGCGCGUCCGCGCG	UGUGCGCGCGCGUCCCGGGUGC
novel-mir-28978	0.988921	0	46	46	0	6	0	9	0	7	0	12	0	6	0	6	0	0	0	0	0	0	0	0	0.815098	UGGCCAUGGGGCUGUACCCGAUGGUAAUAUGUAUCCGGGUGUAUAUCCCCUGGCUAUA	((((((.((((.(((((((((((........))).))))))))...))))))))))..	UGGCCAUGGGGCUGUACCCGAU	CGGGUGUAUAUCCCCUGGCUAUA
novel-mir-32059	0.923542	46	0	46	3	0	7	0	3	0	12	0	6	0	7	0	7	0	1	0	0	0	0	0	1.40851	CUGCUGCCACCUUGGCGGAACCGCAGGCCACAGCGUGGUUCCGUGUGGGCCGGCAGUGGCA	((((((((.(((..((((((((((..((....))))))))))))..)))..))))))))..	CUGCUGCCACCUUGGCGGAACC	UUCCGUGUGGGCCGGCAGUGGCA
novel-mir-34744	0.576341	44	2	46	9	0	4	1	2	0	8	0	3	0	1	1	12	0	5	0	0	0	0	0	2.20605	CCUCCUGAGCCUCCGGCGCCCUGCGCCCCGCCGCCUCGAACCCCAGGCGGAUGAGGGCGGGGGCGGCGGCAGCGGGGGCGGGGGCC	........(((((((.(.((((((...((((((((((...(((((......)).)))..))))))))))..)))))))))))))).	CCUCCUGAGCCUCCGGCGCCCUGCG	CGGCGGCAGCGGGGGCGGGGGCC
novel-mir-37696	0.980977	45	1	46	1	1	5	0	1	0	5	0	3	0	3	0	12	0	15	0	0	0	0	0	1.66613	GCAGGGCACGCACUGGCCCCGGCGCCCACCCGCACCCCUCCCCAGGUCAGUGCGUGCCCGCGC	((.(((((((((((((((..((.((......)).))........)))))))))))))))))..	GCAGGGCACGCACUGGCCCCGGC	CCAGGUCAGUGCGUGCCCGCGC
novel-mir-5331	0.845515	46	0	46	10	0	9	0	2	0	5	0	10	0	7	0	2	0	1	0	0	0	0	0	1.29012	UGAGCGCUGACUGGGUGCGAGUGGGGAAGCUGCUAACCCGACCCGGAUUGGCGCUGAGG	(.((((((((((((((.(((((((.....)))))....)))))))).)))))))).)..	UGAGCGCUGACUGGGUGCGAGUG	CCCGACCCGGAUUGGCGCUGAGG
novel-mir-9507	0.996674	2	44	46	0	1	0	0	0	0	0	2	0	0	0	0	2	26	0	14	0	0	0	1	1.05526	UUGCACUGGCCUGUCCCUCAGGAGACAGGUGUGAGUGGUCCUGAGCUUGGGCCAGUGUAAGA	(((((((((((((...(((((((..((........)).)))))))..)))))))))))))..	UUGCACUGGCCUGUCCCUCAGGA	CUGAGCUUGGGCCAGUGUAAGA
novel-mir-34734	0.982698	45	0	45	0	0	1	0	0	0	1	0	1	0	2	0	21	0	19	0	0	0	0	0	1.66106	GGGGGUGGGGUGGAGGGAGGCCAGGGGCCCCGUCUGGGCUGGCCUCUCCAUCCCAGGCCCUGUCAC	((((.(((((((((..(((((((...((((.....))))))))))))))))))))..)))).....	GGGGGUGGGGUGGAGGGAGGCC	CCUCUCCAUCCCAGGCCCUGUCAC	ENST00000597346.1|known|antisense;NONHSAT188944.1;NONHSAT119766.2;NONHSAT017523.2;NONHSAT091522.2
novel-mir-31150	0.975295	0	45	45	0	5	0	7	0	4	0	4	0	1	0	6	0	11	0	7	0	0	0	0	1.50956	CGUCUCCUUUCGGCCGCACUUCUCUGUACUUUCGUUGGACCGGGAAGGCGGCGGGGAGGAACAGG	.((.(((((((.(((((.((((((.((.((......)))).))))))))))).)))))))))...	CGUCUCCUUUCGGCCGCACUUCUC	GAAGGCGGCGGGGAGGAACAGG	NONHSAT097041.2	NONHSAT097041.2
novel-mir-27877	0.767012	37	8	45	5	3	6	0	5	0	12	3	2	1	5	1	1	0	0	0	1	0	0	0	1.25211	UGAGGCUGCCAGGCGAGUCAGGUCUCUCUGGACCUCGCCUGACUCGGCUGGGCUGUGCCUGA	..((((..((((.((((((((((.............)))))))))).)))).....))))..	UGAGGCUGCCAGGCGAGUCAGGU	UGACUCGGCUGGGCUGUGCCUGA	NONHSAT122540.2;NONHSAT122545.2;NONHSAT122541.2;NONHSAT121891.2;NONHSAT119987.2;ENST00000471553.1|known|lincRNA;NONHSAT121890.2;ENST00000628855.1|known|lincRNA;NONHSAT121892.2;NONHSAT121893.2;NONHSAT122546.2	NONHSAT122540.2;NONHSAT122545.2;NONHSAT122541.2;NONHSAT121891.2;ENST00000471553.1|known|lincRNA;NONHSAT121890.2;NONHSAT121892.2;NONHSAT121893.2;NONHSAT122546.2
novel-mir-13618	0.93154	5	40	45	0	1	2	1	1	1	0	0	0	1	2	4	0	3	0	4	0	10	0	15	1.06891	CACUGCACUCCAGUCUGGGUAACAGAGUGAGACCCUGUUUCCCUAAAAAACAAUUUUAGUCUGGGUGCGGUGGU	((((((((.((((.(((((.(((((.((...)).))))).)))..............)).))))))))))))..	CACUGCACUCCAGUCUGGGUAAC	AUUUUAGUCUGGGUGCGGUGGU	NONHSAT189626.1;NONHSAT220468.1;NONHSAT220984.1;NONHSAT190415.1;NONHSAT204932.1;NONHSAT190678.1;ENST00000591837.1|known|lincRNA;ENST00000582519.2|known|misc_RNA;NONHSAT221345.1;ENST00000586952.5|known|lincRNA;NONHSAT193719.1;NONHSAT027612.2;NONHSAT217405.1;ENST00000577964.2|known|misc_RNA;ENST00000585185.1|known|lincRNA;ENST00000615602.1|novel|misc_RNA;NONHSAT203075.1;NONHSAT170434.1;NONHSAT21376…	ENST00000573040.1|known|sense_intronic;NONHSAT048302.2;ENST00000546186.2|known|lincRNA;NONHSAT142298.2;NONHSAT108347.2;NONHSAT142299.2
novel-mir-20818	0.999171	45	0	45	9	0	10	0	6	0	13	0	2	0	5	0	0	0	0	0	0	0	0	0	1.1809	UUGAUAGAUCAUGAUGAUCUACACUAUGGCUGAUCAACUUGAAAGUGUAGCUCACCAUGAUCUAUCAGUU	(((((((((((((.(((.(((((((..((........))....))))))).))).)))))))))))))..	UUGAUAGAUCAUGAUGAUCUACA	UAGCUCACCAUGAUCUAUCAGUU
novel-mir-21192	0.92723	45	0	45	1	0	4	0	3	0	2	0	3	0	2	0	19	0	11	0	0	0	0	0	1.63871	UGGGGAGGGGCAGGAGGGGUGGAAUGGGCUGUUUCCCUACCCACCUGAUGCCCCGUCCCAGG	(((((.((((((....((((((...(((......)))...))))))..)))))).)))))..	UGGGGAGGGGCAGGAGGGGUGGAAUGG	UACCCACCUGAUGCCCCGUCCCAGG
novel-mir-23044	0.996591	8	37	45	0	3	0	4	3	5	1	6	1	10	3	9	0	0	0	0	0	0	0	0	0.863494	UGAGCUGUCCAUCAUUACUCCUGAGUGAGCGUGAUUUGUAAUGUGAGUAAUGACGGACAGCUCUUUU	.(((((((((.(((((((((........((((........))))))))))))).)))))))))....	UGAGCUGUCCAUCAUUACUCCU	AGUAAUGACGGACAGCUCUUUU
novel-mir-25086	0.992695	28	17	45	0	0	1	0	2	0	1	0	2	1	0	0	12	6	10	10	0	0	0	0	1.63235	ACCGGGAGAGACAGAGGAGGCGCCUGGCUUCCCCCGCACGCCCGCCACCUCUGCUCUUUCCCGUCUC	..(((((((((((((((.((((...(((...........))))))).)))))).)))))))))....	ACCGGGAGAGACAGAGGAGGCGC	CACCUCUGCUCUUUCCCGUCUC
novel-mir-26609	0.999658	2	43	45	0	6	2	9	0	3	0	8	0	4	0	13	0	0	0	0	0	0	0	0	0.927519	UUGGCAUGGUUGGGAGCAAUUGUUACUUAACAGUUGGGUUACUUAUCAGUUGUUCCCAACCAUGCCAAAA	((((((((((((((((((((((.((..((((......))))..)).))))))))))))))))))))))..	UUGGCAUGGUUGGGAGCAAUUG	GUUGUUCCCAACCAUGCCAAAA
novel-mir-31597	0.994833	5	40	45	1	6	2	11	0	7	1	10	1	3	0	3	0	0	0	0	0	0	0	0	1.30658	AGAGCAAAACUUAAAGGGGAAGUUAAGUUUCCCCUUUAAGUUUUGCUCUUAACC	((((((((((((((((((((((.....)))))))))))))))))))))).....	AGAGCAAAACUUAAAGGGGAA	CUUUAAGUUUUGCUCUUAACC
novel-mir-31877	0.996273	39	6	45	1	0	3	0	2	0	3	0	3	1	2	0	22	5	2	0	0	0	1	0	1.24382	CGGCUGUGGGGUCCUGUGGUGUGUGGGGAGCUGUCACAUCCAGGGUCCUCACUGCCUGU	.(((.(((((((((((.(((((((((....))).))))))))))).)))))).)))...	CGGCUGUGGGGUCCUGUGGUGUG	CAUCCAGGGUCCUCACUGCCUGU
novel-mir-34106	0.937557	26	19	45	0	0	4	0	1	1	2	2	1	0	2	0	12	10	4	6	0	0	0	0	1.07802	ACCCUCUCUGUGCCUGUUUUCUUAUUUUUAAACAGGAAUAAAAAUACAGGCCAGAGAGUCCGU	...(((((((.((((((.((.((((((((....)))))))).)).))))))))))))).....	ACCCUCUCUGUGCCUGUUUUCUUA	AAAAUACAGGCCAGAGAGUCCGU
novel-mir-475	0.98758	0	45	45	0	0	0	0	0	0	0	0	0	0	0	0	0	21	0	24	0	0	0	0	1.27442	UUCCCUUUUCCCAGCCACUGGUUCCCUUUUCACAGAAGAGGAAACCAUGGCCUGGAAAGGGGCCAA	..(((((((((..((((.(((((.(((((((...))))))).)))))))))..)))))))))....	UUCCCUUUUCCCAGCCACUGGUU	CCAUGGCCUGGAAAGGGGCCAA
novel-mir-5939	0.951236	7	38	45	3	5	1	7	1	2	0	9	2	7	0	8	0	0	0	0	0	0	0	0	1.4103	CACAGGCAGGAGACCCCACAGCCAGCUAUGCCCUGAGCCUGUGGUGGCUGCUGCUGGUGC	(((.(((((.((.((((((((((((.......))).).)))))).)))).))))).))).	CACAGGCAGGAGACCCCACAGC	UGUGGUGGCUGCUGCUGGUGC
novel-mir-797	0.603553	44	0	44	2	0	2	0	4	0	6	0	8	0	8	0	10	0	3	0	1	0	0	0	1.45673	AGCCCGGGAGGGCUGUCUGGGAUUUCUAGAGGGUCCCAGAACGGGUUCUUCCCAGGCCGA	.(((.((((((((((((((((((((.....))))))))).))))..))))))).)))...	AGCCCGGGAGGGCUGUCUGGG	CAGAACGGGUUCUUCCCAGGCCGA	ENST00000577806.1|known|lincRNA;NONHSAT059881.2;NONHSAT059878.2;ENST00000580048.1|known|lincRNA	ENST00000577806.1|known|lincRNA;NONHSAT059881.2;NONHSAT059878.2;ENST00000580048.1|known|lincRNA
novel-mir-5532	0.991478	32	12	44	2	3	1	1	2	0	5	0	6	0	1	0	1	2	0	0	5	3	9	3	1.51626	AGUCCUCCUGCUUUGGUCUCCCAAAGUGUUGGUGUUAAAGCUGUGAGCCACUGGGAGGCCAAGGCGGGCGGAUCUU	.((((.(((((((((((((((((..(.((((((......)))...))))..))))))))))))))))).))))...	AGUCCUCCUGCUUUGGUCUCCCA	GGAGGCCAAGGCGGGCGGAUCUU	NONHSAT156292.1;ENST00000611654.1|known|lincRNA;NONHSAT174984.1;NONHSAT087206.2;NONHSAT220371.1;NONHSAT187344.1;NONHSAT172429.1;NONHSAT159305.1;NONHSAT175803.1;NONHSAT156574.1;NONHSAT192987.1;NONHSAT204855.1;NONHSAT156576.1;NONHSAT210414.1;NONHSAT144713.2;NONHSAT156291.1;NONHSAT218381.1;NONHSAT149797.1;NONHSAT174769.1;NONHSAT155012.1;NONHSAT144712.2;NONHSAT050827.2;NONHSAT156573.1;NONHSAT156575.1…	NONHSAT196492.1;ENST00000366234.7|known|processed_transcript;NONHSAT206358.1;NONHSAT122587.2;NONHSAT043887.2;ENST00000501381.3|known|antisense;ENST00000571302.1|known|sense_overlapping;ENST00000596740.5|known|antisense;ENST00000618020.1|known|antisense;NONHSAT104980.2;NONHSAT155723.1;NONHSAT186393.1;ENST00000556225.1|known|antisense;ENST00000434411.5|known|processed_transcript;NONHSAT183127.1;ENS…
novel-mir-30951	0.586516	0	44	44	0	3	0	3	0	1	0	4	0	3	0	1	0	0	0	0	0	14	0	15	1.20882	UUUCUUGUGUGUUUGUGUGUGUGUGUGCACGUGCACGUGCACACACAUGUACACACACAAAUCUGU	....((((((((..(((((((((((((((((....)))))))))))))))))))))))))......	UUUCUUGUGUGUUUGUGUGUGUG	CAUGUACACACACAAAUCUGU	NONHSAT170131.1;NONHSAT089970.2;NONHSAT199427.1;NONHSAT199426.1;NONHSAT182050.1;NONHSAT156235.1;NONHSAT211035.1
novel-mir-4591	0.632366	32	12	44	4	1	10	0	5	5	0	0	0	5	2	1	6	0	5	0	0	0	0	0	1.12146	UAGGGAGAAGGGAGUAAACAGGAAUGACCACAACCCUUUCCCGAUCUCCUUUUUUCCUAGU	((((((((((((((....(.((((.............)))).)..))))))))))))))..	UAGGGAGAAGGGAGUAAACAGG	CCCGAUCUCCUUUUUUCCUAGU	NONHSAT188338.1
novel-mir-20013	0.954248	44	0	44	12	0	10	0	5	0	8	0	5	0	3	0	0	0	1	0	0	0	0	0	1.25536	UGGGGUGGGGUUGGGGGGCAACCACACUAGAUGGUGACAUUGCUGCCCUCCCUUUCCUCAGG	(((((.((((..(((.(((((...((((....))))...))))).))).))))..)))))..	UGGGGUGGGGUUGGGGGGCAAC	UGCUGCCCUCCCUUUCCUCAGG
novel-mir-22443	0.985127	43	1	44	12	0	10	1	3	0	5	0	9	0	3	0	0	0	1	0	0	0	0	0	1.74345	CGGCCGGGGGGCGUGGGGGUGAGGGGCGCUCACGAGCCUUGGCCCCAGCUCCCCGACCUCA	.((.((((((((.(((((.(((((..((....))..))))).))))))))))))).))...	CGGCCGGGGGGCGUGGGGGUGAGG	UUGGCCCCAGCUCCCCGACCUCA
novel-mir-23308	0.926535	38	6	44	1	2	6	1	2	0	3	0	2	1	2	2	14	0	8	0	0	0	0	0	0.965833	UUUUUGUCAGGGCAGGAGGAAGAGUGACCAUUUCCUUUUCCUUCUUCCUGCCUUGCCAUC	....((.(((((((((((((((((.((.....)))))))))....)))))))))).))..	UUUUUGUCAGGGCAGGAGGAAG	UCCUUCUUCCUGCCUUGCCAUC
novel-mir-27600	0.908567	44	0	44	2	0	5	0	5	0	2	0	2	0	1	0	19	0	8	0	0	0	0	0	1.42959	GGACGGGGAGGGAAUGGGGUUCCUCUGAGUCAGCUUGGCCCCUGUCCCUCUUCCCAG	((..(((((((((..((((((...(((...)))...))))))..)))))))))))..	GGACGGGGAGGGAAUGGGGUUCCUC	UUGGCCCCUGUCCCUCUUCCCAG
novel-mir-13998	0.999173	6	37	43	0	8	2	6	0	5	2	4	1	10	0	4	1	0	0	0	0	0	0	0	0.820677	AAAGUAAUCGCGGUCUUUGCCAUUAAAAGUAAUGGCAAAGACCGCGAUUACUUUUG	(((((((((((((((((((((((((....)))))))))))))))))))))))))..	AAAGUAAUCGCGGUCUUUGCC	CAAAGACCGCGAUUACUUUUG	ENST00000580314.1|known|miRNA;ptr-miR-548h;ENST00000408183.1|novel|miRNA;ENST00000584584.1|novel|miRNA;ENST00000408771.1|known|miRNA;ENST00000408874.1|known|miRNA;NONHSAT189294.1;hsa-miR-548h-5p;NONHSAT186909.1;ENST00000408680.1|novel|miRNA;ENST00000408610.1|known|miRNA;ENST00000516636.1|novel|miRNA;ENST00000611271.1|novel|miRNA;ENST00000408689.1|known|miRNA;ENST00000408681.1|novel|miRNA;NONHSAT1…	ENST00000580314.1|known|miRNA;ptr-miR-548h;ENST00000408183.1|novel|miRNA;ENST00000408771.1|known|miRNA;ENST00000408874.1|known|miRNA;NONHSAT189294.1;hsa-miR-548h-5p;ENST00000408797.1|novel|miRNA;NONHSAT196081.1;NONHSAT186909.1;ENST00000408680.1|novel|miRNA;ENST00000408610.1|known|miRNA;ENST00000516636.1|novel|miRNA;ENST00000408689.1|known|miRNA;NONHSAT189296.1;NONHSAT189295.1
novel-mir-27210	0.943411	1	42	43	1	0	0	2	0	1	0	1	0	2	0	0	0	18	0	18	0	0	0	0	1.7303	UUGCCCCCGGAGUACCACUGGGCGUGGGGGGUCCUGGCACCACAUGCCCGGUGUGGCCGAGGGCACAC	.(((((.(((..(((.((((((((((.((.((....)).)).))))))))))))).))).)))))...	UUGCCCCCGGAGUACCACUGGGC	CCGGUGUGGCCGAGGGCACAC	NONHSAT016826.2;NONHSAT016827.2	NONHSAT016826.2;NONHSAT016827.2
novel-mir-27963	0.693989	41	2	43	4	0	5	1	5	0	15	1	4	0	8	0	0	0	0	0	0	0	0	0	1.6883	GUGCGUGUGCCUGCCGGGUUGCUGCGCCGCGGGCUGCGAGUGCUUGUGACCCGCCGCACCCUCACCCCCGGGCGCGCCAU	(((.(((((((((..((((.(.((((..(((((.(((((....))))).))))))))).)...)))).))))))))))))	GUGCGUGUGCCUGCCGGGUUGCU	CCCUCACCCCCGGGCGCGCCAU	NONHSAT166437.1;ENST00000610494.1|known|antisense	NONHSAT166437.1;ENST00000610494.1|known|antisense
novel-mir-24901	0.999022	41	2	43	9	0	15	0	6	0	3	2	4	0	4	0	0	0	0	0	0	0	0	0	1.14824	CUAAACGUGAUACAUUUAUGUAGCACUUAUGUAACGUUUAUUGCUAUAUAAAUGUAUCACGUUAGGCC	((((.((((((((((((((((((((...(((...)))....))))))))))))))))))))))))...	CUAAACGUGAUACAUUUAUGUA	UAUAAAUGUAUCACGUUAGGCC	NONHSAT217495.1;NONHSAT216270.1;NONHSAT128356.2;NONHSAT128350.2
novel-mir-1414	0.623781	0	43	43	0	12	0	2	0	5	0	2	0	7	0	2	0	7	0	4	0	2	0	0	1.51645	UGCUCCGGCUCAGGCCCUCCGCGCGGUAGGAAACGGCGAGGGCCGUCCCGGGGAGCA	..((((((..(.(((((((.((.((........))))))))))))..))))))....	UGCUCCGGCUCAGGCCCUCCGC	CGAGGGCCGUCCCGGGGAGCA		NONHSAT131292.2;NONHSAT131672.2;NONHSAT219559.1
novel-mir-10238	0.9834	43	0	43	3	0	4	0	0	0	2	0	3	0	0	0	19	0	12	0	0	0	0	0	1.72744	GGGAGGCCGGGGAUGGGGGCGGGCCUGCGGUUCCAGGCUCCUCUCUCUCACCCUCCUGU	((((((...((((.(((((.(((((((......))))))))))))))))..))))))..	GGGAGGCCGGGGAUGGGGGCGGGCC	CUCCUCUCUCUCACCCUCCUGU		NONHSAT176606.1;NONHSAT056170.2;ENST00000593118.1|known|lincRNA
novel-mir-11961	0.999773	14	29	43	3	9	2	3	3	4	1	3	2	6	3	4	0	0	0	0	0	0	0	0	1.02348	UAAGCACCUGAAGUCAGAAUACCUUUUACCAGCAUGUGAACUCAGGUAUUCUGACUUCAGGUGCUUAGUU	(((((((((((((((((((((((((((((......)))))...))))))))))))))))))))))))...	UAAGCACCUGAAGUCAGAAUAC	UUCUGACUUCAGGUGCUUAGUU
novel-mir-16792	0.53197	1	42	43	0	14	0	9	0	3	0	10	0	2	0	2	0	1	0	1	0	0	1	0	1.86073	ACUCGCGCUGCCUCCGUGGUCCCUGCCUGGCUGAGGUGGCAGCAGGGGGCGGGACGCGCAGCGCUAUGGCAG	....(((((((((((.((.(((((((.((.(......).))))))))).))))).).)))))))........	ACUCGCGCUGCCUCCGUGGUCCCU	GGGGCGGGACGCGCAGCGCUAUGGCAG
novel-mir-18576	0.74403	43	0	43	1	0	4	0	1	0	3	0	1	0	1	0	15	0	17	0	0	0	0	0	0.954054	GAUCCCAGGUCAAGCUCUAUGGACUCGACUCCGGAAGAGCUCGCGAAUCCAUUUGCUUGUGCCUGCGC	.....((((((((((...((((((.((((((.....))).))).)..)))))..))))).)))))...	GAUCCCAGGUCAAGCUCUAUGGACUCG	AAUCCAUUUGCUUGUGCCUGCGC
novel-mir-2469	0.997998	6	37	43	1	5	3	14	0	3	2	2	0	5	0	7	0	0	0	0	0	1	0	0	1.3411	UUGGAGGGGAAACUUGGAUUGGGGAGAGGGCUCUGCCCUCCCUUCCUCAUUCCAGGGCUCUCCUCUACC	.(((((((((..((((((.((((((((((((...))))))...)))))).))))))..)))))))))..	UUGGAGGGGAAACUUGGAUUG	CAUUCCAGGGCUCUCCUCUACC
novel-mir-2549	0.892737	39	4	43	0	2	2	0	0	0	0	0	0	0	0	0	25	0	12	1	0	1	0	0	1.45115	AUGGAGGCCGGGUGGAGCCGGAGCCCAGGCCUUCCAGCUCUUUCCCAGCCUCCCUUG	..((((((.(((.(((((.(((((....))..))).)))))..))).))))))....	AUGGAGGCCGGGUGGAGCCGGA	CAGCUCUUUCCCAGCCUCCCUUG
novel-mir-25755	0.84017	43	0	43	7	0	7	0	9	0	9	0	9	0	2	0	0	0	0	0	0	0	0	0	1.04235	AAGGUACCAGGUAUGGGACCACAUCCACACCUUGUCUCAUGCAUGGUACUCUCU	..(((((((.(((((((((..............))))))))).)))))))....	AAGGUACCAGGUAUGGGACCAC	UGUCUCAUGCAUGGUACUCUCU
novel-mir-29359	0.990668	43	0	43	6	0	11	0	6	0	4	0	8	0	8	0	0	0	0	0	0	0	0	0	1.64076	GGGAGGGGGCAAGGUCAGACAGGGAGAGGCACCCUGACCCGGCUCCUUUGUCCCCUUGCCUCCCUCCAGA	.(((((((((((((...(((((((.(((.(..........).)))))))))).))))))).))))))...	GGGAGGGGGCAAGGUCAGACAGGG	UUGUCCCCUUGCCUCCCUCCAGA
novel-mir-2333	0.965447	42	0	42	4	0	6	0	6	0	10	0	1	0	10	0	0	0	4	0	0	0	1	0	1.58166	CGGCGGGCCGGGCAGUCCGUGGCGGCCCUUUCCUGCCUCGACUUGCUCGGGCCCGGCUCU	.(.((((((((((((((.(.(((((.......))))).)))).))))).)))))).)...	CGGCGGGCCGGGCAGUCCGUGG	UCGACUUGCUCGGGCCCGGCUCU	NONHSAT157433.1;ENST00000607967.1|known|lincRNA
novel-mir-23717	0.75466	41	1	42	3	0	8	1	3	0	4	0	2	0	1	0	11	0	9	0	0	0	0	0	1.32949	GGCAGGGGGACAGCUGGGCUGGGUGAGGGGGUCUGACUUUCUCCUUCUGUCCUGCCUGCCAG	(((((((((((((..(((..((((.((.....)).))))..)))..))))))).))))))..	GGCAGGGGGACAGCUGGGCUGG	UCUCCUUCUGUCCUGCCUGCCAG	NONHSAT203748.1;NONHSAT203752.1;NONHSAT203745.1;NONHSAT203749.1;NONHSAT202076.1;NONHSAT202079.1;NONHSAT203750.1;NONHSAT203751.1;NONHSAT203746.1;NONHSAT203747.1;NONHSAT202077.1;NONHSAT202078.1
novel-mir-5885	0.675299	8	34	42	2	1	0	6	0	2	0	2	0	0	0	3	0	0	0	1	5	4	1	15	1.31743	GCUCCUGACUCACCGCUGUUCGCUCUCGCCGCCGAGGAACAAGUCGGUCAUGAAGCCG	((((.(((((.((...(((((.(((........)))))))).)).))))).).)))..	GCUCCUGACUCACCGCUGUUCGCUC	GGAACAAGUCGGUCAUGAAGCCG	NONHSAT217062.1;NONHSAT126666.2	NONHSAT217062.1;NONHSAT126666.2
novel-mir-30932	0.95874	40	2	42	9	0	4	0	8	0	6	1	8	1	4	0	1	0	0	0	0	0	0	0	1.03747	GUGGAGGAGAGACGAUGUCGCUCUCAGACAAGCAGACAGCCUCUCUCACUGCCGCGU	((((((((((((.(.(((((((........))).)))).).)))))).)).))))..	GUGGAGGAGAGACGAUGUCGCU	CAGCCUCUCUCACUGCCGCGU		NONHSAT033376.2
novel-mir-30292	0.970972	34	8	42	12	1	7	4	2	0	5	0	4	2	4	1	0	0	0	0	0	0	0	0	1.43063	AAGUGGCAGCCACAAGUCCUCCUCAGGGAGCCCCAAGGGGGAUUUUGUGGGACCGCUGCC	.(((((...((((((((((((((..(((...))).))))))).)))))))..)))))...	AAGUGGCAGCCACAAGUCCUCCUCA	AGGGGGAUUUUGUGGGACCGCUGCC		NONHSAT080910.2
novel-mir-14224	0.975794	36	6	42	5	2	4	1	8	2	7	0	6	0	5	1	1	0	0	0	0	0	0	0	1.67035	UCUGGCGGGUGAGGCAGGAGAGGCCUGCUGGCCAAGCCUAUGUGCCCCUCUCCAUGCCCACCCACCAGC	.((((.(((((.(((((((((((..(((.(((...)))...)))..))))))).))))))))).)))).	UCUGGCGGGUGAGGCAGGAGAGGC	UCUCCAUGCCCACCCACCAGC
novel-mir-16605	0.585307	42	0	42	7	0	10	0	3	0	7	0	4	0	10	0	0	0	1	0	0	0	0	0	1.386	CGAGGAGAGAGGCUGUGGGAUGCUGGUUUCUUUCCCGUCCUUUCAGUGACCUCCAGUAUUGCCCAUGCCCCCUCUCUCAGG	....((((((((.(((((((((((((..........(((((...)).)))..)))))))..))))))...))))))))...	CGAGGAGAGAGGCUGUGGGAUGCU	UAUUGCCCAUGCCCCCUCUCUCAGG
novel-mir-24297	0.7206	0	42	42	0	3	0	1	0	4	0	3	0	5	0	7	0	11	0	8	0	0	0	0	1.45733	UUGGGGUUGGGGUGGUGCCUAGGAUCUGUGUGUUACCCUGGGCUCUGACCCCUGGUUUUCCCAAGG	((((((..(((((((.(((((((.............))))))).)).)))))......))))))..	UUGGGGUUGGGGUGGUGCCUAGG	UGGGCUCUGACCCCUGGUUUUCCCAAGG
novel-mir-2733	0.983986	27	15	42	1	2	3	1	3	0	1	3	3	1	0	6	9	1	7	1	0	0	0	0	1.19751	CAGGGCGGGACUGGACACUGGGUGGGCCUGGCCUCCCUUACCUGCUGUCCACCCGCCUAUCU	..(((((((..((((((.(((((((((...)))).....))))).)))))))))))))....	CAGGGCGGGACUGGACACUGGGU	CCUGCUGUCCACCCGCCUAUCU
novel-mir-33232	0.843586	42	0	42	12	0	8	0	5	0	6	0	5	0	6	0	0	0	0	0	0	0	0	0	1.35487	GGUGGGGUGGGAGCAGCCACAAUGGGGGCUCUGCUGACCAUCUGCCCUUCCACCCUACAGC	.(((((((((((((((.....((((.(((...)))..))))))))..)))))))))))...	GGUGGGGUGGGAGCAGCCACAAUGG	AUCUGCCCUUCCACCCUACAGC
novel-mir-34763	0.998726	41	1	42	12	0	9	0	1	0	9	0	5	0	5	0	0	0	0	0	0	1	0	0	1.86583	AAGGGAGGGGGCGGUCAGUGGCUGGGCGCCAAGCCGCCUCCACCGCUGCAUCGCCCCCGCCCUCC	.((((.(((((((((((((((.((((.((......)).)))))))))).))))))))).))))..	AAGGGAGGGGGCGGUCAGUGGCUGG	ACCGCUGCAUCGCCCCCGCCCUCC
novel-mir-36375	0.830216	37	5	42	2	0	5	0	6	0	7	1	6	1	7	2	1	0	2	0	1	1	0	0	0.919843	UAGCUCAUGGUAUGUGGUCAGUGCUGUUAUGAACACCUGCCCAUCACCCAUGUGCUGU	((((.(((((...((((.(((.(.((((...)))))))).))))...))))).)))).	UAGCUCAUGGUAUGUGGUCAGUG	CCUGCCCAUCACCCAUGUGCUGU
novel-mir-4412	0.90083	35	7	42	3	1	4	1	1	0	1	0	3	4	3	0	7	0	13	0	0	1	0	0	1.45997	AUGGGGUGCCGAGUGGGCUGGGGCCAAGCAGGACCCCUGACCUCACUCCCGCCCCUAGA	..((((((..((((((((.((((((.....)).)))).).)).))))).))))))....	AUGGGGUGCCGAGUGGGCUGGG	CUGACCUCACUCCCGCCCCUAGA
novel-mir-11559	0.850686	41	0	41	5	0	5	0	2	0	5	0	3	0	6	0	6	0	8	0	0	0	1	0	0.928223	GAUACCUCAGCUGGGCUUUAGGAGCUACAGAAGAAGCUGCAUCUCCAUGAGCUCAGCGUGUUUC	(((((....(((((((((..((((...(((......)))...))))..))))))))))))))..	GAUACCUCAGCUGGGCUUUAGGAGCUA	UCUCCAUGAGCUCAGCGUGUUUC	ENST00000420424.1|known|antisense;NONHSAT015414.2;NONHSAT015413.2;ENST00000610681.1|known|antisense;ENST00000413722.5|known|antisense;NONHSAT157226.1;NONHSAT015183.2	ENST00000420424.1|known|antisense;NONHSAT015414.2;NONHSAT015413.2;ENST00000610681.1|known|antisense;ENST00000413722.5|known|antisense;NONHSAT157226.1;NONHSAT015183.2
novel-mir-5426	0.816689	40	1	41	9	0	15	0	3	0	3	0	6	0	1	0	3	0	0	0	0	0	0	1	1.58059	CGGCGUGGUGGGGCGGGCCUGUAAUCCCAGCUACUCAGGAGGCUGAGGCAGGAGGAUUGCAGGAUCGCUCUUACCCAGU	..((..(((((((((..(((((((((((.((..(((((....)))))))..).))))))))))..))).))))))..))	CGGCGUGGUGGGGCGGGCCUGUAAUC	UUGCAGGAUCGCUCUUACCCAGU	NONHSAT112234.2;NONHSAT108486.2;NONHSAT087073.2;NONHSAT160974.1	NONHSAT087073.2
novel-mir-794	0.998708	4	37	41	1	1	0	2	0	0	0	0	1	2	0	1	1	9	0	21	0	0	1	1	1.31405	AAAAAAAAAAAGACCGCCAGGGCUUUUCCGAGGUUUUUUGUUUGAGCCCUGGCGGUCUUUUUUUUUUU	(((((((((((((((((((((((((...((((....))))...)))))))))))))))))))))))))	AAAAAAAAAAAGACCGCCAGGG	CCUGGCGGUCUUUUUUUUUUU	NONHSAT153483.1;NONHSAT158660.1	NONHSAT153483.1;NONHSAT195619.1;NONHSAT195626.1;NONHSAT193775.1;NONHSAT174865.1;NONHSAT128586.2;NONHSAT158660.1;NONHSAT193779.1;NONHSAT164661.1;NONHSAT193777.1;NONHSAT193778.1;NONHSAT193776.1
novel-mir-30012	0.647917	1	40	41	0	4	0	2	0	1	1	3	0	3	0	2	0	0	0	0	0	16	0	9	1.30554	GUCUGUGUGUAUGUGUGUGCAUGUGUAGUGUGUGUGCAUACGUUAUAGAUGUAGAUAUUAGGGACAU	((((.((.....((((.(((((.((((((((((....)))))))))).))))).)))))).))))..	GUCUGUGUGUAUGUGUGUGCAUGUGUAG	AUAGAUGUAGAUAUUAGGGACAU	NONHSAT163143.1;NONHSAT205268.1;NONHSAT172323.1;NONHSAT163144.1
novel-mir-11495	0.997713	41	0	41	2	0	0	0	3	0	0	0	1	0	0	0	24	0	11	0	0	0	0	0	1.00974	UGGUCUAGGCUGUCUUUCACAUGUCUUCAUUCUUGUCAAAGACAGCCUAGACCACG	(((((((((((((((((.(((.(........).))).)))))))))))))))))..	UGGUCUAGGCUGUCUUUCACA	UCAAAGACAGCCUAGACCACG		NONHSAT012780.2
novel-mir-17244	0.994174	41	0	41	10	0	11	0	5	0	5	0	5	0	5	0	0	0	0	0	0	0	0	0	1.26013	GGGGCAUGGAGGGUGAAGGGAGAAGAGAAUUCUUCUUUCUCCUCCAUGCCCAGA	.((((((((((((.((((((((((.....))))))))))))))))))))))...	GGGGCAUGGAGGGUGAAGGGAG	UCUUUCUCCUCCAUGCCCAGA		NONHSAT172344.1
novel-mir-13817	0.974594	39	2	41	3	0	1	0	4	0	6	0	4	0	8	2	9	0	3	0	0	0	1	0	1.35653	CGCUUCUCCAGGCGGUGGCAACGGCCGCAAGGCUGCAGCCCCCCUCGGAGAAGCUCA	.(((((((((((.((.(((..(((((....)))))..)))))))).))))))))...	CGCUUCUCCAGGCGGUGGCAACG	CAGCCCCCCUCGGAGAAGCUCA
novel-mir-20963	0.966215	40	1	41	0	0	0	1	0	0	0	0	0	0	0	0	17	0	23	0	0	0	0	0	1.213	UGCUGGAGAAAGGGGGGCCUUACGGAAACCUGGAGAAAGUCCCCUCCUUCCCCAGUGAC	.(((((.(((.((((((.(((.(((....)))....))).)))))).))).)))))...	UGCUGGAGAAAGGGGGGCCUUACG	AAAGUCCCCUCCUUCCCCAGUGAC
novel-mir-22265	0.975373	20	21	41	0	5	3	3	0	0	0	2	1	7	0	4	8	0	8	0	0	0	0	0	1.15138	AAGGGGCAGACCUGGGAUAGGACAUGAGUCUCCUCACUGUCCUGAGCACAUGUCUGUCCCCUGC	.((((((((((.(((..(((((((((((....)))).)))))))..).)).))))).)))))..	AAGGGGCAGACCUGGGAUAGGA	UCCUGAGCACAUGUCUGUCCCCUGC
novel-mir-26814	0.955554	40	1	41	7	1	7	0	3	0	10	0	4	0	9	0	0	0	0	0	0	0	0	0	1.67924	UUUGUGCGGCCCUGCGGAGUUGGGCUGGCGCCUUCUGGGCCGCCCCCGCCCCCUCCGGAGUCCGCACCAGA	...((((((..((.(((((..((((.(((((((...))).))))...)))).))))).)).))))))....	UUUGUGCGGCCCUGCGGAGUUGGGC	CCCCUCCGGAGUCCGCACCAGA
novel-mir-37765	0.840741	1	40	41	0	7	0	9	0	3	0	5	0	4	1	6	0	0	0	5	0	0	0	1	2.0354	CAGGCCGCGGGUCCCGCUGGGAUCGCCCUCUCUGGCUUGCAGCGCUCCCAGCCGGCCCUCCGGCCUUGG	.((((((.(((.((.(((((((.(((((.....))......))).))))))).)))))..))))))...	CAGGCCGCGGGUCCCGCUGGGA	UCCCAGCCGGCCCUCCGGCCUUGG
novel-mir-9946	0.631162	2	39	41	0	7	0	1	0	2	0	4	0	2	1	1	0	10	0	11	1	1	0	0	1.16778	UCCCAGGCACUAGCAUGACCAGCUCCGAAAAAAGAGCCGGAGCUGGUCCAAUGCCUGGGAGA	(((((((((.......(((((((((((..........)))))))))))...)))))))))..	UCCCAGGCACUAGCAUGACCAGC	UGGUCCAAUGCCUGGGAGA
novel-mir-10642	0.967457	40	0	40	0	0	0	0	0	0	0	0	0	0	0	0	24	0	15	0	1	0	0	0	1.91428	CGCCGCCUCCGCCGGGCUCGCCGGGACCUCCGGGCGGCCUGGCGGACGCGGUCGGG	((((((.((((((((((.((((.((....)).)))))))))))))).)))).))..	CGCCGCCUCCGCCGGGCUCGCC	CGGCCUGGCGGACGCGGUCGGG	NONHSAT069725.2
novel-mir-10621	0.860282	40	0	40	1	0	7	0	7	0	9	0	2	0	7	0	3	0	4	0	0	0	0	0	2.04243	GGCCCCGGCCCGGGCCCCGGCGCGGGGAUGGACGGCCCCGGGGCCAGCGCCGUGGUCGU	((((.((((.(.((((((((.((.(.......).)).)))))))).).)))).))))..	GGCCCCGGCCCGGGCCCCGGCGC	CCCGGGGCCAGCGCCGUGGUCGU	NONHSAT132035.2;NONHSAT132036.2;NONHSAT205084.1;NONHSAT051882.2;NONHSAT028246.2;NONHSAT060194.2;NONHSAT051883.2
novel-mir-18176	0.984651	40	0	40	9	0	13	0	7	0	3	0	8	0	0	0	0	0	0	0	0	0	0	0	1.78438	GGAGGGGAUGGGGUGGGAGGGGACGGUGGCCCCCGGGGUCCUGGGACCCGCUGAGAUUCCUCUCCCUCCUCCUCCGCUCAGC	.(((.(((.((((.(((((((((((((((..(((((....)))))..))))))....))))))))).)))).))).)))...	GGAGGGGAUGGGGUGGGAGGGG	UCUCCCUCCUCCUCCGCUCAGC	NONHSAT163424.1;NONHSAT192987.1
novel-mir-17688	0.999913	0	40	40	0	3	0	9	0	8	0	5	0	6	0	6	0	0	0	0	0	2	0	1	1.19017	UAUGGAGUGUGUAUAUAUGUGUGUUUAUUUUAUAUACACACAUAUAUACACACUCCAUAUA	((((((((((((((((((((((((.(((...))).))))))))))))))))))))))))..	UAUGGAGUGUGUAUAUAUGUGU	ACAUAUAUACACACUCCAUAUA	NONHSAT199806.1	NONHSAT223458.1
novel-mir-32758	0.744971	37	3	40	0	0	0	0	0	0	0	0	0	0	1	0	0	0	0	0	22	0	14	3	1.11921	CCAGCCGGUCCAACCUGAUCCUGUGUCCCAUUGUAAGGAGAAGGAUGUUGACGACUGUUGGUU	(((((.((((((((...(((((.(.(((........))).))))))))))..)))))))))..	CCAGCCGGUCCAACCUGAUCCUG	GGAUGUUGACGACUGUUGGUU		NONHSAT156864.1
novel-mir-34736	0.685916	37	3	40	0	0	0	0	0	0	0	0	0	0	1	0	0	0	0	0	22	0	14	3	1.02306	CCAGCCGGUCCAACCUGAUCCUGUGUCCCAUUGUAAGGAGAAGGAUGUUGACGACUGUUGGUU	(((((.((((((((...(((((.(.(((........))).))))))))))..)))))))))..	CCAGCCGGUCCAACCUGAUCCUG	GGAUGUUGACGACUGUUGGUU		NONHSAT156864.1
novel-mir-13427	0.955531	39	1	40	5	0	7	1	3	0	7	0	11	0	6	0	0	0	0	0	0	0	0	0	1.29876	CCUGUGCAUGCAGGCCCUGGUCGAGGUGCCAAUGGGGACCCAAGGCCUUGCAUUGCAGGAA	((((((.(((((((((.(((.....((.((....)).))))).)))).)))))))))))..	CCUGUGCAUGCAGGCCCUGGUCGAGGUG	CCCAAGGCCUUGCAUUGCAGGAA
novel-mir-1561	0.80665	0	40	40	0	2	0	1	0	0	0	0	0	0	0	0	0	22	0	15	0	0	0	0	0.978441	UAUGAGGUUCUUUUUGGCAGGUCCAUGUUACAGCCACCGGGUAGCCAAGAUAGUGCCUCAUCAC	.(((((((.(((((((((..((((..............)))).))))))).)).)))))))...	UAUGAGGUUCUUUUUGGCAGGU	UAGCCAAGAUAGUGCCUCAUCAC
novel-mir-1867	0.985868	28	12	40	4	0	6	0	2	2	0	2	4	0	4	0	5	3	3	5	0	0	0	0	1.45813	AGUCGUCCCCGCCCUGCUUCAAACAUUUGGGUUUCAGGAGCCGGGCGGAGGUGACUGCC	(((((.((((((((.(((((((((......))))..))))).)))))).)))))))...	AGUCGUCCCCGCCCUGCUUCA	AGCCGGGCGGAGGUGACUGCC
novel-mir-18892	0.96331	32	8	40	6	0	12	3	5	1	4	1	3	2	2	1	0	0	0	0	0	0	0	0	1.06774	ACUAAUCAUGUCUCAGCCUUCUUAAGUGGCUGAGACAUGAUUAGUGUU	((((((((((((((((((.........))))))))))))))))))...	ACUAAUCAUGUCUCAGCCUUCUU	UGGCUGAGACAUGAUUAGUGUU
novel-mir-23292	0.995731	40	0	40	8	0	5	0	1	0	6	0	7	0	7	0	2	0	3	0	0	0	1	0	1.68518	GUGGGGUGGGAGGGGUGAUGAGCCCCUGUUAUCUGAGGAGCUCAGGGCCUGCUCCCACCCCGCAG	((((((((((((((((..(((((.(((........))).)))))..)))).))))))))))))..	GUGGGGUGGGAGGGGUGAUGAGC	UCAGGGCCUGCUCCCACCCCGCAG
novel-mir-23902	0.702784	40	0	40	5	0	12	0	1	0	8	0	9	0	5	0	0	0	0	0	0	0	0	0	1.79929	CUGGGAGGCGAGAGGGCGGCCCCAGCGUCUGCAGCCUGCAGCCUCCUCUCUGCCACCCCUGC	..(((.((((((((((.(((..(((.((.....)))))..)))))))))).))).)))....	CUGGGAGGCGAGAGGGCGGCCCCA	CAGCCUCCUCUCUGCCACCCCUGC
novel-mir-35755	0.509319	0	40	40	0	1	0	2	0	0	0	1	0	0	0	2	0	24	0	8	0	1	0	1	1.14096	UUGUGUCCAGUUGUUGGGGGAGAUGUGUAAGCUUGGCUCCCUCAGCCACUGCUGACACCAGG	..(((((((((.((((((((((..((....))....)))))))))).))))..)))))....	UUGUGUCCAGUUGUUGGGGGA	CCUCAGCCACUGCUGACACCAGG
novel-mir-6535	0.915039	38	2	40	6	0	13	1	2	0	8	0	6	1	2	0	0	0	0	0	0	0	1	0	1.26604	GAGAGACUGGGAUGGCUGGGCUUAUCUCUCUGCCUGCAGUCCUGAGUCUCUCCU	(((((((((((((.((.((((..........)))))).))))).))))))))..	GAGAGACUGGGAUGGCUGGGCUU	GCCUGCAGUCCUGAGUCUCUCCU
novel-mir-4595	0.592505	38	1	39	6	0	10	0	7	0	5	0	7	1	2	0	1	0	0	0	0	0	0	0	1.34817	GAGCUGCCUGGGGCCCCAAGGGAAGCUGAACGCCCUGUGGGCUCCUGGGAUGGUUCUU	((((((((((((((((..((((..........))))..)))).)))))).))))))..	GAGCUGCCUGGGGCCCCAAGG	UGUGGGCUCCUGGGAUGGUUCUU	NONHSAT001217.2;NONHSAT001134.2;NONHSAT001219.2;NONHSAT001215.2	NONHSAT149765.1;NONHSAT001217.2;ENST00000621156.1|known|lincRNA;NONHSAT149687.1;ENST00000620190.1|known|lincRNA;NONHSAT006233.2;NONHSAT149771.1;NONHSAT149766.1;NONHSAT001134.2;NONHSAT149688.1;ENST00000622695.1|known|lincRNA;NONHSAT149763.1;NONHSAT149686.1;ENST00000621058.4|known|lincRNA;NONHSAT001219.2;ENST00000610297.1|known|lincRNA;ENST00000610578.4|known|lincRNA;NONHSAT005783.2;NONHSAT001215.2…
novel-mir-22274	0.551067	2	37	39	0	4	1	17	0	4	0	6	1	4	0	2	0	0	0	0	0	0	0	0	1.30103	UCGCGCUUGUCUCUCGCAGUCUCCUCCUCCCAAACCGCGAGCGAAAAGGGCGAGGGG	((((.(((.((.(((((.((.............)).))))).)).))).))))....	UCGCGCUUGUCUCUCGCAGUCU	CGCGAGCGAAAAGGGCGAGGGG	NONHSAT159532.1	NONHSAT159532.1
novel-mir-10281	0.555401	0	39	39	0	0	0	0	0	0	0	0	0	0	0	0	0	22	0	15	0	2	0	0	1.63253	AGGCCGUGGCCGCCGCUGUGGCCGCCGUGGCCGCGGGCGACUGCAACGGCUUAG	(((((((.((.(.((((((((((.....)))))).)))).).)).)))))))..	AGGCCGUGGCCGCCGCUGUGG	GCGGGCGACUGCAACGGCUUAG
novel-mir-12582	0.994523	6	33	39	0	9	0	8	0	2	1	6	1	3	0	4	0	0	0	0	3	0	1	1	1.56581	AGGCCCUCGGAGCUGGCUGUGCCUGCUUCUGUGUACCACUUCUGUGGGCAUGGCCGCUUCUAGAGCCUCG	((((.((.(((((.((((((((((((....(((...)))....))))))))))))))))).)).))))..	AGGCCCUCGGAGCUGGCUGUGCCUG	GGCAUGGCCGCUUCUAGAGCCUCG
novel-mir-13527	0.99968	1	38	39	0	2	0	7	1	5	0	6	0	6	0	12	0	0	0	0	0	0	0	0	0.98805	GUGCAGUUCCAGGCUCUUGGUGUCUUUGUUUGGGACACCAAGAGCCUGGUACUGCACGG	(((((((.((((((((((((((((((.....)))))))))))))))))).)))))))..	GUGCAGUUCCAGGCUCUUGGUGU	CCAAGAGCCUGGUACUGCACGG
novel-mir-14613	0.995279	39	0	39	7	0	6	0	7	0	6	0	4	0	4	0	2	0	1	0	0	0	2	0	1.70204	GCGCAGGAGCCGGCGCGGGAAGGCGGCGGGGCUGUCCUUCCCGGUCAGCGUCCUACGCGU	(((.((((((.(((.((((((((((((...)))).))))))))))).)).)))).)))..	GCGCAGGAGCCGGCGCGGGAAGG	UUCCCGGUCAGCGUCCUACGCGU
novel-mir-15272	0.99985	37	2	39	10	1	5	1	2	0	10	0	6	0	4	0	0	0	0	0	0	0	0	0	0.801204	UGGCUAGUUGUUGACUAUUAAGUUUACCACCUACUUAAUAGUCAACUACUAGCCAGU	((((((((.((((((((((((((.........)))))))))))))).))))))))..	UGGCUAGUUGUUGACUAUUAAG	UAAUAGUCAACUACUAGCCAGU
novel-mir-30250	0.98341	1	38	39	0	8	0	6	1	1	0	8	0	3	0	12	0	0	0	0	0	0	0	0	1.22841	CAGGAACCGCAGCUGGCCAGGGUGCUGGAGAUGACCCCUGGCCCUGACGGAACCUGGG	((((..((((((..((((((((..(.......)..))))))))))).)))..))))..	CAGGAACCGCAGCUGGCCAGGG	CUGGCCCUGACGGAACCUGGG
novel-mir-35588	0.998748	38	1	39	5	1	8	0	5	0	9	0	6	0	5	0	0	0	0	0	0	0	0	0	0.810755	GAUGGCUCUGCAAGGUCUAAGGCCCUCCCAGAGCCUUAGACCUUGGAAAGCCGUCUC	(((((((.(.(((((((((((((.((...)).))))))))))))).).)))))))..	GAUGGCUCUGCAAGGUCUAAGG	UUAGACCUUGGAAAGCCGUCUC
novel-mir-5662	0.926651	1	38	39	1	1	0	3	0	0	0	2	0	2	0	2	0	1	0	0	0	12	0	15	1.6274	UCAGUGGAGGAGAAGACAGGAAGGUUGCCAGGAAGGAAUUGAAAGGCAUAUGCUCCUGGCCCCAUUGCCUGUGUCUGCCUUCACCACC	...((((((((((..(((((((((..(((((((.(.(..((.....))..).)))))))).)).)).))))).))).)))))))....	UCAGUGGAGGAGAAGACAGGAAGG	UUGCCUGUGUCUGCCUUCACCACC
novel-mir-9621	0.972729	38	1	39	3	0	2	0	2	0	1	0	0	1	0	0	14	0	16	0	0	0	0	0	1.22938	GGGCCUGGCCUGUGUGAGUCCUUGGGUCAUCAGCCCCAAGAUCCCCAGGCCUGGCCUUU	(((((.((((((.(.(.(..((((((........))))))..))))))))).)))))..	GGGCCUGGCCUGUGUGAGUCCUUG	AGAUCCCCAGGCCUGGCCUUU
novel-mir-9914	0.602679	39	0	39	7	0	10	0	5	0	4	0	4	0	4	0	2	0	2	0	1	0	0	0	1.04668	CUUCUUAAACUUUGUUCCUGAACUACUUACGGAGAGUGGGGUUGGGGGAUAUUGGAAAGAAGUC	((((((...(..(((((((.(((..(((((.....)))))))).)))))))..)..))))))..	CUUCUUAAACUUUGUUCCUGAACU	UUGGGGGAUAUUGGAAAGAAGUC
novel-mir-35385	0.616619	5	33	38	1	7	2	8	0	2	0	2	1	4	1	3	0	0	0	0	0	2	0	5	1.02799	GCGGGAAAGGUUGCUGUGUUUGGAGGGUCCACAUCUUCACCCUCCUGUCCCAGGAGCUUUCCUACACUC	(.(((((((.((.(((.(...(((((((..........)))))))...).))).))))))))).)....	GCGGGAAAGGUUGCUGUGUUUG	GUCCCAGGAGCUUUCCUACACUC	ENST00000400436.6|known|processed_transcript;NONHSAT079686.2;ENST00000365032.1|known|snoRNA;NONHSAT188715.1;NONHSAT079674.2	ENST00000400436.6|known|processed_transcript;NONHSAT079686.2;NONHSAT188715.1;NONHSAT079674.2
novel-mir-18464	0.671828	2	36	38	0	9	1	4	0	4	0	2	0	4	1	4	0	1	0	0	0	2	0	6	1.12973	AGGCAGGCCUCCUUGAGCUGUGGUGGCCUCCACCCAGUUUGAGCUUCCAUGCCGCUU	.((((((....(((((((((.(((((...))))))))))))))...)).))))....	AGGCAGGCCUCCUUGAGCUGUGGU	CAGUUUGAGCUUCCAUGCCGCUU	ENST00000428647.1|known|lincRNA;NONHSAT205575.1;NONHSAT194487.1;NONHSAT203645.1;NONHSAT071221.2;NONHSAT162268.1;NONHSAT184341.1;NONHSAT184343.1;NONHSAT166543.1;NONHSAT209367.1;NONHSAT205695.1;NONHSAT222734.1;NONHSAT209366.1;NONHSAT171397.1;NONHSAT041129.2;ENST00000597346.1|known|antisense;ENST00000626826.1|known|macro_lncRNA;NONHSAT005531.2;NONHSAT207646.1;NONHSAT163586.1;NONHSAT041709.2;NONHSAT2…
novel-mir-5025	0.55274	25	13	38	2	1	2	4	1	1	3	4	2	0	1	1	8	1	6	1	0	0	0	0	0.990871	CAUGAGAGUUGUGUGAGAACCGUGAGGAAGAAUCUGUUCCAUGCCUCUCUCCUGGC	((.(((((..(((((.((((...((.......)).)))))))))..))))).))..	CAUGAGAGUUGUGUGAGAACCGU	UGUUCCAUGCCUCUCUCCUGGC	NONHSAT002798.2	NONHSAT175396.1;NONHSAT156582.1;NONHSAT002798.2;ENST00000431637.2|known|lincRNA;NONHSAT215586.1;NONHSAT198704.1;NONHSAT009508.2;NONHSAT150529.1;NONHSAT009509.2;NONHSAT156583.1;NONHSAT198703.1;NONHSAT096842.2;NONHSAT096841.2;NONHSAT158624.1
novel-mir-29828	0.994541	38	0	38	2	0	1	0	2	0	9	0	2	0	6	0	7	0	9	0	0	0	0	0	1.77273	UGGCCGCUGCGGCAGCGGGAGGGGCGGACCGACGGCCUCCUUCCCGCCUGCGCGCUCGGCCAAG	((((((..((((((((((((((((.((.((...))))))))))))).)))).))).))))))..	UGGCCGCUGCGGCAGCGGGAGGG	UUCCCGCCUGCGCGCUCGGCCAAG	NONHSAT009870.2	NONHSAT009870.2
novel-mir-33111	0.99813	38	0	38	3	0	7	0	5	0	8	0	7	0	4	0	1	0	2	0	1	0	0	0	1.44843	GGGGAAGAUGGGCAUGGGGGGCUGAGGGUCCCUGCAGCCCUCCCAUGCUUGCCUUUCCGCCA	.((((((.(((((((((((((((((((...))).)))))).)))))))))).))))))....	GGGGAAGAUGGGCAUGGGGGG	UCCCAUGCUUGCCUUUCCGCCA	NONHSAT188885.1
novel-mir-37425	0.994908	38	0	38	7	0	6	0	2	0	8	0	6	0	9	0	0	0	0	0	0	0	0	0	1.24742	UCUUCUCUUUCCUCAGGAUGAAUUCUCAGUUCAUCCUGAGGAAAGAGAAGAGA	((((((((((((((((((((((((...))))))))))))))))))))))))..	UCUUCUCUUUCCUCAGGAUGA	AUCCUGAGGAAAGAGAAGAGA	NONHSAT201744.1;NONHSAT187001.1	NONHSAT187001.1
novel-mir-22195	0.799687	38	0	38	0	0	0	0	0	0	0	0	2	0	0	0	0	0	0	0	16	0	20	0	1.79572	CGGCCCGGGCCAAGCCCGAGGCGCCAUCUGUGGUGCAGGGCUUGCCCCGGGAACGU	((.((((((.(((((((...((((((....)))))).))))))).))))))..)).	CGGCCCGGGCCAAGCCCGAGGCGC	GCAGGGCUUGCCCCGGGAACGU
novel-mir-24615	0.681445	17	21	38	0	4	6	4	3	0	0	5	3	3	5	5	0	0	0	0	0	0	0	0	0.951965	GUGGACCACGAGGAGCUGGAGCGUUCCUUCAGCGGCUUCAGCAUCUCCCAGUCCAAGGA	.(((((...((((.(((((((((((.....))).)))))))).))))...)))))....	GUGGACCACGAGGAGCUGGAGC	UUCAGCAUCUCCCAGUCCAAGGA
novel-mir-26700	0.917363	36	2	38	5	0	5	0	3	0	3	2	9	0	7	0	2	0	1	0	1	0	0	0	1.03438	AUGUUAGGGGCUGGAGCUGCAGUGCAGUUAGGAACACACACAGGCCGGCCCUUCACAGCU	.(((.(((((((((..(((..(((..(((...))).))).))).))))))))).)))...	AUGUUAGGGGCUGGAGCUGCAGUG	CACAGGCCGGCCCUUCACAGCU
novel-mir-27368	0.860254	38	0	38	0	0	1	0	0	0	1	0	0	0	0	0	0	0	1	0	21	0	14	0	0.876696	UCUGCAGUCUCUGGGAGAGGCAAGAUGAUAAGCUUGUGCCUCUGAUAAAGCCUGCAGCCU	.((((((.((.((..(((((((.((........)).)))))))..)).)).))))))...	UCUGCAGUCUCUGGGAGAGGCA	CCUCUGAUAAAGCCUGCAGCCU
novel-mir-31528	0.999671	0	38	38	0	5	0	7	0	10	0	2	0	9	0	3	0	1	0	1	0	0	0	0	1.03215	UGAGCAAGUGAAGUAUGUGGUAGAUACUUCACUGCUACCACAUACUUCACUUGCUCAAU	(((((((((((((((((((((((...........)))))))))))))))))))))))..	UGAGCAAGUGAAGUAUGUGGU	CACAUACUUCACUUGCUCAAU
novel-mir-34328	0.988606	38	0	38	2	0	8	0	6	0	4	0	7	0	6	0	4	0	0	0	1	0	0	0	1.4958	GGGUGGGGGUGUGGGUGAGGGCUGCUGCUGCAGGUCUGAGCCAUACCCCCUCCUCA	(((.((((((((((.(.(((.((((....)))).))).).)))))))))).)))..	GGGUGGGGGUGUGGGUGAGGGC	UCUGAGCCAUACCCCCUCCUCA
novel-mir-34695	0.578275	37	1	38	9	0	10	0	4	0	5	1	5	0	4	0	0	0	0	0	0	0	0	0	1.80079	GAGGGGGAAGCGGGAGUGGGGUCCGCAGCGGACCCAGCCCUGCCUCCCCCCUGC	..((((((.(((((.((.(((((((...))))))).))))))).))))))....	GAGGGGGAAGCGGGAGUGGGGUCC	ACCCAGCCCUGCCUCCCCCCUGC
novel-mir-4398	0.854496	37	0	37	2	0	0	0	0	0	0	0	2	0	1	0	19	0	13	0	0	0	0	0	1.29969	CAGGGUCGGGGCAGCAACUUGUAGGGCACUCAGAGCAGCCUCUCCAGCUCCUUCUGCCCUGCC	...((.((((((((........(((((....((((....))))...)).))).))))))))))	CAGGGUCGGGGCAGCAACUUGUAGGGC	UCUCCAGCUCCUUCUGCCCUGCC	ENST00000597549.1|known|processed_transcript;NONHSAT061484.2	ENST00000597549.1|known|processed_transcript;NONHSAT061484.2
novel-mir-10524	0.996604	34	3	37	5	1	4	2	0	0	5	0	6	0	3	0	6	0	4	0	1	0	0	0	1.33346	UGGCAGGGGUGCAGUCAGGGUCAGGGAUACCUCCUCUGCUCCCUGUCCUCCCCCUGCCACC	(((((((((.(..(.(((((.((((((....))).)))..))))).)..))))))))))..	UGGCAGGGGUGCAGUCAGGGUCA	UCCCUGUCCUCCCCCUGCCACC		NONHSAT059815.2
novel-mir-3976	0.652841	32	5	37	1	1	2	0	0	0	0	1	0	1	0	0	18	0	9	0	1	1	1	1	1.74013	CGUGGAGGCCGCGGCUGAGGCCCGCCGCCGGCCCAUGGGGGCCUCGCCGCCGCCUCUGCUGC	.((((((((.(((((.(((((((.(((........))))))))))))))).))))))))...	CGUGGAGGCCGCGGCUGAGG	CCUCGCCGCCGCCUCUGCUGC		NONHSAT145578.2;ENST00000574307.2|known|antisense;NONHSAT145577.2
novel-mir-18733	0.95232	37	0	37	5	0	7	0	2	0	3	0	12	0	6	0	1	0	0	0	0	0	1	0	1.2246	UGUGGGAGAUUCGGGGCAGGAAAGUGACAUGGGCCACCCACCUGCCCUCUGUCCUGCAGC	(((((((.(...((((((((...(((........)))...)))))))).).)))))))..	UGUGGGAGAUUCGGGGCAGGAAAG	CACCUGCCCUCUGUCCUGCAGC		NONHSAT215095.1
novel-mir-15521	0.503458	0	37	37	0	0	0	1	0	1	0	0	0	0	0	0	0	28	0	7	0	0	0	0	1.26194	GUCUGUCCUUCCCCCACCCCGAUAGGAAAAUUAAAGAUCGGGGGCGAGGAAGAACGACCU	(((.((.(((((.(..(((((((.............)))))))..).))))).)))))..	GUCUGUCCUUCCCCCACCCCGA	GGGGGCGAGGAAGAACGACCU
novel-mir-17177	0.697588	1	36	37	0	4	0	12	0	4	0	4	0	3	1	4	0	0	0	0	0	4	0	1	1.04811	AGGAUGAGUCUGCUUGGGCCUGAGAGUUUGAUCUGCAGGGGCAGGCUCAUCUUUU	.(((((((((((((....(((((((......))).)))))))))))))))))...	AGGAUGAGUCUGCUUGGGCCUGAGA	UGCAGGGGCAGGCUCAUCUUUU
novel-mir-18821	0.9995	19	18	37	8	5	6	2	0	3	2	3	3	1	0	4	0	0	0	0	0	0	0	0	1.07306	UGGAAGAGGAUAGGGUUGUUCCUAGCAGUACCUUUAUAGAACAACCCUAUCCUCUUCCAGA	(((((((((((((((((((((.((............)))))))))))))))))))))))..	UGGAAGAGGAUAGGGUUGUUC	AACAACCCUAUCCUCUUCCAGA
novel-mir-22044	0.997728	36	1	37	3	0	3	1	7	0	3	0	7	0	8	0	3	0	1	0	0	0	1	0	1.46502	GGGCUGGCAGCUCUGCAGGGAGGCAAGGCUCGCUGUGCUCCCUCCACUGCCGUGUUGCCAGCAGCU	..(((((((((.(.(((((((((...(((.......))).))))).)))).).)))))))))....	GGGCUGGCAGCUCUGCAGGGAGG	UCCACUGCCGUGUUGCCAGCAGCU
novel-mir-23869	0.873535	2	35	37	0	0	0	0	1	1	0	1	0	1	1	0	0	12	0	19	0	0	0	1	1.35574	CCACUCACCCACACCUGGCCCAGUCCACGUUGAGGUCCAGGACUGGGAAGGACCGGGUGAGUGCAC	.(((((((((...(((..((((((((((......))...)))))))).)))...)))))))))...	CCACUCACCCACACCUGGCCCAG	GGGAAGGACCGGGUGAGUGCAC
novel-mir-24822	0.99827	36	1	37	9	0	7	1	5	0	6	0	3	0	6	0	0	0	0	0	0	0	0	0	1.35625	CUGGAAUUUCUAUGAUAUCUAUAUCUAUAAACCUAUAUAGAUUUAUAGAUAUCAUAGAAAUUCCAGGU	(((((((((((((((((((((((((((((......))))))..)))))))))))))))))))))))..	CUGGAAUUUCUAUGAUAUCUAUA	UAGAUAUCAUAGAAAUUCCAGGU
novel-mir-24888	0.999751	4	33	37	1	10	1	10	0	2	2	5	0	2	0	4	0	0	0	0	0	0	0	0	0.678187	CAGAUCUGUGAUUAUGUCAGGGAUCAGCUAUCAGACCCCUGACAUGGUGACAGAUCUGUU	(((((((((.((((((((((((.((........)).)))))))))))).)))))))))..	CAGAUCUGUGAUUAUGUCAGGG	CUGACAUGGUGACAGAUCUGUU
novel-mir-37031	0.68676	26	11	37	4	2	4	1	1	0	5	5	5	2	7	1	0	0	0	0	0	0	0	0	0.745611	AUGAAGCUUGGUAGCUCAGUCAGUAUGGCCAUGGACUUUUAAUCUGAGGAACCAGGUUUCAAGU	.(((((((((((..(((((.......(........).......)))))..)))))))))))...	AUGAAGCUUGGUAGCUCAGUCAG	UCUGAGGAACCAGGUUUCAAGU
novel-mir-38643	0.977484	37	0	37	0	0	0	0	0	0	0	0	0	0	1	0	8	0	27	0	1	0	0	0	1.64083	UGGGUGGGGAGGCAGGAGGGCAGCUUGGCUCACGGCCCCUCCCAGACUCUGCCCUCUGGCCUCCACCCAUC	(((((..((((((.(((((((((...((((...))))...........))))))))).)))))))))))..	UGGGUGGGGAGGCAGGAGGGCAGC	UGCCCUCUGGCCUCCACCCAUC
novel-mir-39529	0.954047	36	1	37	1	0	2	0	0	0	0	0	1	0	0	0	14	1	15	0	1	0	2	0	0.873243	AGCCCAAAGUCCAGAUUUGUCAUCUAAAUCAGGUCCAGAUGGGAAUGAGGCUUUGGGCGAC	.((((((((((((...((.((((((...........)))))).)))).))))))))))...	AGCCCAAAGUCCAGAUUUGUCAUC	UGGGAAUGAGGCUUUGGGCGAC
novel-mir-7097	0.917541	4	33	37	1	4	0	11	1	4	0	2	2	5	0	3	0	0	0	0	0	1	0	3	0.864697	UUAUGCCUGUGACUGCUGUAGAUUAUUUCAGUGAUCUUCAGCGUUUAUUUGGCAUGUCA	.((((((.((((.(((((.(((((((....))))))).))))).))))..))))))...	UUAUGCCUGUGACUGCUGUAGA	UCAGCGUUUAUUUGGCAUGUCA
novel-mir-24215	0.885152	0	36	36	0	3	0	9	0	6	0	9	0	4	0	1	0	1	0	2	0	1	0	0	1.99809	UAGGGCGGGGCCGGGGCCGGGCCGCGGGGCAGGGACUUCUGCGCGCCGCUGCUCGCCUGGCCCACUGGGCUUUUCGCAUCUGG	((((((((((((((((((((((.(((((((.(.(.(....)).)))).))))..))))))))).)..))))..)))).)))).	UAGGGCGGGGCCGGGGCCGGGCC	CCUGGCCCACUGGGCUUUUCGCAUCUGG	ENST00000569869.1|known|antisense;NONHSAT003300.2	ENST00000569869.1|known|antisense;NONHSAT003300.2
novel-mir-3230	0.956863	0	36	36	0	6	0	2	0	3	0	9	0	3	0	8	0	2	0	3	0	0	0	0	1.81721	UUGCCGGCCGCCGCCACGGUGACCAGCGUUUGUUCAAUGUAGUCGUCGUCGCCGCCGGCCGGCGCGG	.((((((((((.((.((((((((..(((((.....))))).)))))))).)).).)))))))))...	UUGCCGGCCGCCGCCACGGUGA	GUCGUCGCCGCCGGCCGGCGCGG	NONHSAT039670.2	NONHSAT039670.2
novel-mir-10130	0.96371	36	0	36	0	0	0	0	0	0	0	0	0	0	0	0	34	0	2	0	0	0	0	0	1.51416	UGAUGGGCAGCAGGGGUGUGGGGGCUCUGGGCCCUGGCCAGUCUGCCCAUCUCCUGCCCACAGG	.(((((((((....(((...((((((...)))))).)))...))))))))).((((....))))	UGAUGGGCAGCAGGGGUGUGGGGGCUC	UCUGCCCAUCUCCUGCCCACAGG	NONHSAT146182.2;NONHSAT146183.2;ENST00000579352.1|known|antisense	NONHSAT146182.2;NONHSAT146183.2;ENST00000579352.1|known|antisense
novel-mir-35350	0.926747	36	0	36	2	0	2	0	5	0	3	0	5	0	8	0	5	0	6	0	0	0	0	0	1.25534	CCAUGGUGUCCCAGGCCCCCAUGGACCUCCUGGGCCUCCAGGGCCUGGAACUCCAAUGGGA	((((((.((.((((((((....((.((....)).))....)))))))).)).)).))))..	CCAUGGUGUCCCAGGCCCCCAU	CAGGGCCUGGAACUCCAAUGGGA	NONHSAT151805.1;NONHSAT151804.1;NONHSAT151803.1	NONHSAT151805.1;NONHSAT151804.1;NONHSAT151803.1
novel-mir-38402	0.551095	8	28	36	0	0	1	1	0	1	0	0	0	1	0	0	0	0	0	0	5	17	2	8	1.15368	GCCUCGCUAAUGUUUGUAUUUUUUGUAGAUAAGGGGUUUCACCACUUUGGCGAGGCUA	((((((((((.((.((.((((((((....))))))))..))..)).))))))))))..	GCCUCGCUAAUGUUUGUAUUUU	GGUUUCACCACUUUGGCGAGGCUA	NONHSAT167307.1;NONHSAT034954.2;NONHSAT186123.1;NONHSAT088505.2;NONHSAT132927.2;NONHSAT023265.2;NONHSAT031257.2;NONHSAT205084.1;NONHSAT207081.1;NONHSAT098446.2;NONHSAT211732.1;NONHSAT034955.2;NONHSAT154678.1;NONHSAT181731.1;NONHSAT184515.1;ENST00000612598.1|known|lincRNA;NONHSAT186124.1;ENST00000506416.1|known|lincRNA;NONHSAT181453.1;NONHSAT031256.2;NONHSAT179150.1;NONHSAT054151.2	NONHSAT190852.1;NONHSAT200922.1;NONHSAT190853.1;ENST00000501665.2|known|processed_transcript;NONHSAT157111.1;NONHSAT208066.1;NONHSAT041930.2
novel-mir-21383	0.780336	25	11	36	1	1	0	1	1	0	0	0	0	0	1	1	0	0	0	0	7	5	15	3	0.910617	UUGAUUUCCUGGCCUUAAGUGAUUCUCCCACCUCAGCUUCACAAAGUGCUAGGAUUACAAGA	(((...((((((((((..((((..((........))..)))).))).)))))))...)))..	UUGAUUUCCUGGCCUUAAGUGA	ACAAAGUGCUAGGAUUACAAGA		NONHSAT184268.1;ENST00000610769.1|known|antisense;NONHSAT151385.1;NONHSAT223715.1;NONHSAT197409.1;NONHSAT093155.2;ENST00000602342.1|known|antisense;NONHSAT146837.2;ENST00000451400.1|known|lincRNA;ENST00000618276.1|known|antisense;NONHSAT096810.2;NONHSAT024677.2;NONHSAT186426.1;NONHSAT120341.2;NONHSAT203719.1;NONHSAT166656.1;NONHSAT072915.2;NONHSAT072911.2;ENST00000429464.1|known|lincRNA;NONHSAT21…
novel-mir-12415	0.989527	29	7	36	9	0	6	3	5	2	6	0	2	1	1	1	0	0	0	0	0	0	0	0	0.874288	UGGAAAGCAAAGGGUGCAUUGGGACACAGCCUACUCAUGUUCCUUUUGCCUUUCUAGG	((((((((((((((.((((((((......))))...)))).))))))).)))))))..	UGGAAAGCAAAGGGUGCAUUGG	CAUGUUCCUUUUGCCUUUCUAGG
novel-mir-14475	0.999802	4	32	36	0	8	1	3	2	6	0	6	1	5	0	4	0	0	0	0	0	0	0	0	0.900487	AGAAUUCUGGAAAGUGUGAGUUUGGAGUUGCCCAAACUGACACUUCUCAGAAUUCUUA	((((((((((.((((((.(((((((......))))))).)))))).))))))))))..	AGAAUUCUGGAAAGUGUGAGUU	CUGACACUUCUCAGAAUUCUUA
novel-mir-24829	0.994937	35	1	36	1	0	3	0	4	0	2	0	7	0	9	1	4	0	4	0	1	0	0	0	0.861658	UUGGGCAGGUCCCAGGCAUUCCUCAUCUGUUAGAGGCCAGCAAUGCCCAGGUCUGCCCUAGA	..(((((((.((..((((((((((........)))).....))))))..)))))))))....	UUGGGCAGGUCCCAGGCAUUCCU	CAAUGCCCAGGUCUGCCCUAGA
novel-mir-25477	0.9915	36	0	36	3	0	6	0	3	0	6	0	6	0	10	0	0	0	0	0	2	0	0	0	1.48752	CUGGGUUGGGGGCUGGGCAGCAGCUGGAGAAGGAGCUGCUGUGCCCUUGCCCACCAACCCACCU	.((((((((((((.(((((((((((........))))))..)))))..)))).))))))))...	CUGGGUUGGGGGCUGGGCAGCAG	UGUGCCCUUGCCCACCAACCCACCU
novel-mir-33940	0.921387	4	32	36	0	0	0	2	0	1	1	8	0	4	1	1	2	10	0	6	0	0	0	0	1.56234	UUCGGCCCUGCUCCGCUGUCUGUGAGGGGCAGAUGCAGCGGGGCAGGGCCUGU	...((((((((((((((((((((.....))))..))))))))))))))))...	UUCGGCCCUGCUCCGCUGUCUGU	AUGCAGCGGGGCAGGGCCUGU
novel-mir-34639	0.963227	34	2	36	8	0	8	0	4	0	2	1	6	0	6	0	0	0	0	0	0	1	0	0	1.54111	GGGGGCUGGAAGGGAGGGAGGUUCUGAGGCCAGGAGACCCAGGCCCAGCCUCUGUUUCUCUCCCCGCA	.((((..(((.((((.(((((..(((.((((.((....)).)))))))))))).)))))))))))...	GGGGGCUGGAAGGGAGGGAGGUUCUGAG	CAGCCUCUGUUUCUCUCCCCGCA
novel-mir-35558	0.993429	36	0	36	2	0	10	0	7	0	8	0	6	0	3	0	0	0	0	0	0	0	0	0	1.26373	UGUGGGCACACAGGCAGGCAGGAGGCACACGGAGGCCUGCCCGCUUGCUGUGCCCAUAGA	(((((((((((((((.((((((...(.....)...)))))).))))).))))))))))..	UGUGGGCACACAGGCAGGCAGG	UGCCCGCUUGCUGUGCCCAUAGA
novel-mir-35723	0.916895	36	0	36	0	0	0	0	2	0	0	0	0	0	1	0	19	0	13	0	1	0	0	0	1.68085	UCGCGUCCCCGCGGGACCGGGAGCUCACUCCUCAAAGCCACCUCUCCCGCGGGACGCGCUU	.((((((((.((((((..((..(((..........)))..))..))))))))))))))...	UCGCGUCCCCGCGGGACCGGGAGC	CACCUCUCCCGCGGGACGCGCUU
novel-mir-3982	0.997362	36	0	36	1	0	1	0	0	0	2	0	0	0	1	0	16	0	15	0	0	0	0	0	1.50856	GUGGGAGGGGAGGGGAGUCCUGCCAGGAGGGCCACCUGGUGACUCCACAUCCUUUCUCACCC	(((((((((((.(((((((..((((((.......)))))))))))).).)))))))))))..	GUGGGAGGGGAGGGGAGUCCUGCCA	GUGACUCCACAUCCUUUCUCACCC
novel-mir-15730	0.678971	0	35	35	0	7	0	10	0	6	0	1	0	6	0	5	0	0	0	0	0	0	0	0	1.13036	CAGCACUGCCAAGUGACCCAUUGGGCUCCAUCUUGACCAACUGGGCAUCAAGCGGUGCAAAA	..(((((((...(((.((((((((.(........).)))).)))))))...)))))))....	CAGCACUGCCAAGUGACCCAUUGG	AACUGGGCAUCAAGCGGUGCAAAA	ENST00000386104.1|known|snoRNA	ENST00000386104.1|known|snoRNA
novel-mir-13869	0.568517	1	34	35	0	0	0	3	0	1	0	1	0	3	1	1	0	21	0	4	0	0	0	0	1.60378	AAGCCCUGUUGCCCCCGCACUCUGUGUGUCCACAGGGGGAGUGCGGGGGAACCUCCAGGGCCAGG	..((((((...((((((((((((.(.((....)).).))))))))))))......))))))....	AAGCCCUGUUGCCCCCGCACU	UGCGGGGGAACCUCCAGGGCCAGG	NONHSAT073006.2
novel-mir-25321	0.946789	30	5	35	2	0	0	1	1	2	1	0	1	2	2	0	19	0	3	0	0	0	1	0	1.51944	AGCAGGCAGGGUGGACAGGAGGGGUAGCCGUAGCCCUGGGCCCCCCCUGAUUGGCCCUCCCUGCAC	.(((((.(((((.((((((.((((..(((.........))))))))))).)).))))).)))))..	AGCAGGCAGGGUGGACAGGAGG	CCCUGAUUGGCCCUCCCUGCAC	NONHSAT158488.1
novel-mir-1700	0.997095	35	0	35	0	0	1	0	0	0	0	0	0	0	0	0	9	0	25	0	0	0	0	0	1.65555	GGGAGGCGGGGGCGGAGCCGGCGGGCCCGGGCCGGUGGCUCCGCCUCCUCCUCCCGC	((((((.(((((((((((((.(((.(...).))).))))))))))))).))))))..	GGGAGGCGGGGGCGGAGCCGGC	UGGCUCCGCCUCCUCCUCCCGC	NONHSAT182019.1	ENST00000598970.2|known|antisense;NONHSAT023216.2
novel-mir-31103	0.990968	34	1	35	4	0	6	0	2	0	10	0	2	0	10	1	0	0	0	0	0	0	0	0	1.14077	AGAUUUAGGUAAACUGUGAGAAAAGUCUUUCUCACAAUUUGCCUAAAUCUUU	(((((((((((((.(((((((((....))))))))).)))))))))))))..	AGAUUUAGGUAAACUGUGAGAA	CUCACAAUUUGCCUAAAUCUUU	NONHSAT199184.1;NONHSAT098659.2
novel-mir-17911	0.837839	10	25	35	1	7	2	1	1	2	2	9	1	2	1	4	0	0	1	0	0	0	1	0	1.91011	UGGGGGCAGCAGGCGCCGGGAGCCUGGGAUGGGCGCCUCAGCUGAGCACCAAGAGAGCCCACCUGCCCUGCCGCCCCCAGG	(((((((.(((((.((.(((..(((((..(.(((......))).)...)).)).)..)))....))))))).)))))))..	UGGGGGCAGCAGGCGCCGGGAGC	CCACCUGCCCUGCCGCCCCCAGG		NONHSAT023575.2
novel-mir-30797	0.598292	34	1	35	0	0	1	0	4	0	2	1	1	0	2	0	0	0	0	0	9	0	15	0	1.50704	GUAUGUGCCCUCCGCCCCACCCUCUCCCACCUCCCAAAAGGUUUCGGGGUGGCUGGUUGUGGUGGCUCAUGCCU	(((((.(((..((((.(((.((.((((.((((......))))...)))).)).)))..)))).))).)))))..	GUAUGUGCCCUCCGCCCCACCCU	GCUGGUUGUGGUGGCUCAUGCCU		NONHSAT036276.2;NONHSAT183896.1;NONHSAT222667.1;NONHSAT200453.1;NONHSAT163529.1;NONHSAT217954.1;NONHSAT150470.1;NONHSAT180834.1;NONHSAT204376.1;NONHSAT183897.1;NONHSAT183359.1;NONHSAT113834.2;NONHSAT091398.2;NONHSAT005346.2;ENST00000556448.1|known|lincRNA;NONHSAT154676.1;NONHSAT061452.2;ENST00000621255.4|known|lincRNA;NONHSAT085024.2;NONHSAT087454.2;NONHSAT063661.2;ENST00000599726.1|known|lincRNA…
novel-mir-10292	0.906366	3	32	35	0	2	2	2	0	4	1	4	0	3	0	7	0	2	0	5	0	0	0	3	1.35847	AGAUGACCUGGUCACCGUGUGGUCCUUCACCGAGGGCCGCGUGGUGGCUCGAGGCCAUGGCC	..(((.(((((((((((((((((((((....))))))))))))))))))..))).)))....	AGAUGACCUGGUCACCGUGUGGU	CGCGUGGUGGCUCGAGGCCAUGGCC
novel-mir-11898	0.691323	34	1	35	1	0	2	0	3	0	7	0	5	0	14	1	0	0	0	0	2	0	0	0	1.8248	CGGCGGGGGCAGCGCGGCGCCCGUCUGCGCGCAGUAACCCGGCGCCAGGUACCCCCCGCCGUA	(((((((((..((..((((((.(..(((.....)))..).))))))..))..)))))))))..	CGGCGGGGGCAGCGCGGCGCCC	GCGCCAGGUACCCCCCGCCGUA
novel-mir-16512	0.999328	33	2	35	8	0	4	1	5	0	1	0	5	0	5	0	0	0	1	1	1	0	3	0	0.999259	CCACCCAUACUGCAGCAAAAGUCUUGAGGGUCUGAACUUUUGCUGCAGUGUGGAUGGUAA	(((.((((((((((((((((((...((...))...)))))))))))))))))).)))...	CCACCCAUACUGCAGCAAAAGU	UUUUGCUGCAGUGUGGAUGGUAA
novel-mir-24505	0.956	35	0	35	4	0	11	0	5	0	1	0	9	0	3	0	2	0	0	0	0	0	0	0	1.43235	UGGGUGGGAGCUCGGCAGAAGGGGCUCCACAUCCUCUCAGUCUCCGUCUGCUCUCCCCUCAGG	((((.(((((...((((((.((((((............)))).)).)))))))))))))))..	UGGGUGGGAGCUCGGCAGAAGGGGCU	UCUCCGUCUGCUCUCCCCUCAGG
novel-mir-26308	0.770489	35	0	35	8	0	6	0	6	0	4	0	8	0	3	0	0	0	0	0	0	0	0	0	1.62007	UGGUGGUGACAAGUGGGGGAGGGGGGGCUCAGGGACAAGUCGAUGAUCCAAUCUUCCUCCACCCCCACCAGG	((((((.(....(((((((((((..((.(((..((....))..))).))..)))))))))))).))))))..	UGGUGGUGACAAGUGGGGGAGGGGGGGC	CAAUCUUCCUCCACCCCCACCAGG
novel-mir-26312	0.796423	35	0	35	8	0	6	0	6	0	4	0	8	0	3	0	0	0	0	0	0	0	0	0	1.61415	UGGUGGUGACAAGUGGGGGAGGGGGGGCUCAGGGACAAGUCGAUGAUCCAAUCUUCCUCCACCCCCACCAGG	((((((.(....(((((((((((..((.(((..((....))..))).))..)))))))))))).))))))..	UGGUGGUGACAAGUGGGGGAGGGGGGGC	CAAUCUUCCUCCACCCCCACCAGG
novel-mir-30109	0.993531	0	35	35	0	0	0	1	0	1	0	1	0	0	0	0	0	0	0	0	0	25	0	7	0.992908	AUGGCCUUUCCGUGUUCUGUGAAGGCGCUGGCAACUCCACAGAGCUGGAAAGGCUGGGC	..((((((((((.((((((((.((((....))..)).))))))))))))))))))....	AUGGCCUUUCCGUGUUCUGUGA	ACAGAGCUGGAAAGGCUGGGC
novel-mir-33211	0.994049	35	0	35	10	0	4	0	5	0	4	0	4	0	6	0	2	0	0	0	0	0	0	0	1.19794	CAGCAAGGGAGCGGGACCUGAAAGCUGAGGGUCUGCACUUUCUGGUCCUGCCUCCUGCUCAG	.((((.(((.((((((((.(((((.((........))))))).)))))))).)))))))...	CAGCAAGGGAGCGGGACCUGAAA	UCUGGUCCUGCCUCCUGCUCAG
novel-mir-36534	0.999779	0	35	35	0	11	0	8	0	7	0	2	0	2	0	3	0	0	0	0	0	1	0	1	1.05427	UUGUGUGCCCUGAGACUGCUAAGUAUUUGUAUUCCCAAUGCCUAGCAGUCUCAGGACACACAACA	(((((((.(((((((((((((.(((((.(.....).))))).))))))))))))).)))))))..	UUGUGUGCCCUGAGACUGCUAAG	UAGCAGUCUCAGGACACACAACA
novel-mir-9885	0.952471	35	0	35	0	0	0	0	0	0	0	0	0	0	0	0	21	0	14	0	0	0	0	0	1.4242	CAGAGGUGUGGGGACAGUGGGGUGCAGCUGUGGUUCUGUUGCUAUAGAAACUGCCUCACUCCCCUGCCCUGGU	(((.((((.(((((..((((((((...(((((((......)))))))....))))))))))))))))))))..	CAGAGGUGUGGGGACAGUGGGGUGCA	UGCCUCACUCCCCUGCCCUGGU
novel-mir-9944	0.999487	0	35	35	0	2	0	0	0	0	0	0	0	1	0	0	0	19	0	12	0	1	0	0	1.18983	AUAGCACAUGGCAUCCUCUCUUGGGGCACAGUUUUCAAUGGUUUCCCAAGAGAGGAUGCCAUGUGCUACGG	.(((((((((((((((((((((((((..((........))...)))))))))))))))))))))))))...	AUAGCACAUGGCAUCCUCUCU	AGAGGAUGCCAUGUGCUACGG
novel-mir-29714	0.916077	34	0	34	2	0	5	0	5	0	10	0	4	0	6	0	0	0	0	0	0	0	2	0	1.57227	UGGGGAGGAGGGGGCCUCAGCCCAGCUGCUGGGGGGCUGGCCUGUCUCCUGCCCAGG	((((.(((((((((((..(((((..(....)..)))))))))).)))))).))))..	UGGGGAGGAGGGGGCCUCAGCC	CUGGCCUGUCUCCUGCCCAGG	NONHSAT144193.2	NONHSAT163114.1;NONHSAT157208.1
novel-mir-26805	0.881604	34	0	34	3	0	7	0	3	0	7	0	7	0	7	0	0	0	0	0	0	0	0	0	1.51224	UGCCUCCGCGGCCCCCAAGCGGCUUUCAGGCGCUGGAGGGCCACGGAGAACAGG	...(((((.((((((((.(((.((...)).)))))).))))).)))))......	UGCCUCCGCGGCCCCCAAGCG	CUGGAGGGCCACGGAGAACAGG	NONHSAT175997.1
novel-mir-35997	0.540144	33	1	34	4	0	4	0	5	0	3	0	3	0	6	1	5	0	1	0	0	0	2	0	1.19655	AAAGGGGGCCCAGGGAACCGGCGUUCAGCAUAUGGAGGAUCCCACCGGCCUCUGAGUUCCCUUAGUA	.((((((((.(((((..(((((.((((.....)))).)......)))).))))).))))))))....	AAAGGGGGCCCAGGGAACCGGCGU	ACCGGCCUCUGAGUUCCCUUAGUA	NONHSAT180549.1	ENST00000606723.2|known|lincRNA;NONHSAT015863.2;NONHSAT108196.2;NONHSAT183770.1;NONHSAT173284.1;NONHSAT108197.2
novel-mir-3165	0.951033	32	2	34	0	1	3	0	2	0	2	0	2	0	1	0	0	0	0	0	12	1	10	0	1.06644	UACCCAGGCUAAAGUUCAGUGGUGUAGUAGCUGAUGACACCACUGAACUCUAGCCUGGGUAAC	(((((((((((.(((((((((((((.((.....)).))))))))))))).)))))))))))..	UACCCAGGCUAAAGUUCAGU	UGAACUCUAGCCUGGGUAAC	NONHSAT214891.1;NONHSAT156017.1;NONHSAT099079.2;NONHSAT013278.2;NONHSAT184533.1;ENST00000514425.1|known|sense_intronic;NONHSAT216960.1;NONHSAT215268.1;NONHSAT190852.1;NONHSAT190853.1;NONHSAT090095.2;ENST00000590069.1|known|antisense;ENST00000465933.1|known|lincRNA;NONHSAT219219.1;NONHSAT222941.1;NONHSAT175759.1;NONHSAT175757.1;NONHSAT193935.1;NONHSAT218109.1;NONHSAT219568.1;ENST00000469988.3|know…	NONHSAT210708.1
novel-mir-19151	0.959851	24	10	34	4	0	4	2	0	1	6	2	3	1	4	0	0	2	1	2	1	0	1	0	1.29765	CCCUCACACGUGCAUCUGCAUGUGGCGUGCAUGUGGCAAGCAUGUGCAGGUGCUGUGUGGGC	..((((((((.(((((((((((((.(.(((.....))).)))))))))))))))))))))).	CCCUCACACGUGCAUCUGCAUGU	UGUGCAGGUGCUGUGUGGGC		NONHSAT220973.1;NONHSAT010697.2;NONHSAT080876.2
novel-mir-12649	0.643711	0	34	34	0	3	0	6	0	2	0	6	0	2	0	0	0	7	0	4	0	2	0	2	1.30945	UGCCGGGUCAGUUGGUCUCCCUGGAGUGCCCAAGCUGAAUCCACAGGGCCCAGCUGCCUUGCUUC	.((.(((.(((((((.(((..((((..((....))....))))..))).)))))))))).))...	UGCCGGGUCAGUUGGUCUCCCUGG	ACAGGGCCCAGCUGCCUUGCUUC
novel-mir-19392	0.802632	34	0	34	7	0	8	0	2	0	8	0	8	0	1	0	0	0	0	0	0	0	0	0	1.01579	GGGGACGGGUGGAAGAAUGGCUCAGAAUAUUCUGCUGAAACACUCUUCGGUACCUUUCCCUUU	(((((.((((((((((.((..((((.........))))..)).)))))..))))).)))))..	GGGGACGGGUGGAAGAAUGGCUC	AACACUCUUCGGUACCUUUCCCUUU
novel-mir-21936	0.758337	31	3	34	1	0	4	0	4	0	0	0	4	0	3	0	9	1	6	2	0	0	0	0	1.371	AGGCUCCCUUUCCCGCCCGCUGUCCCGCCUCGUCUCCCUCGGGCGGGAACGCGAGCCAGU	.(((((.(.((((((((((......((...)).......)))))))))).).)))))...	AGGCUCCCUUUCCCGCCCGCUG	UCGGGCGGGAACGCGAGCCAGU
novel-mir-24865	0.558738	0	34	34	0	1	0	5	0	3	0	2	0	9	0	13	0	1	0	0	0	0	0	0	1.25132	AAGUGGAGUGCAUUGCCCGAGGUCACAGUUAGUGGGAGAGCUGGCCGGGCAGUCCCCUCGCACUAUCC	.(((((((.(.(((((((..(((..(((((........))))))))))))))).).))).))))....	AAGUGGAGUGCAUUGCCCGAGGUCA	GCCGGGCAGUCCCCUCGCACUAUCC
novel-mir-25363	0.999696	2	32	34	1	4	1	3	0	5	0	12	0	2	0	6	0	0	0	0	0	0	0	0	1.02911	AUCAGGGAUCCUACUUAACUUCUCACAGGAACAAAUAUAGAGAAGUUAAGUAGCAUCCCUGAUUU	(((((((((.((((((((((((((...............)))))))))))))).)))))))))..	AUCAGGGAUCCUACUUAACUUC	AGUUAAGUAGCAUCCCUGAUUU
novel-mir-2792	0.935966	34	0	34	1	0	0	0	0	0	0	0	0	0	0	0	0	0	0	0	13	0	20	0	0.990208	UUUCAUUGUGUUUAGGUGAUUAGGAAGAAGCUUGUUCGUAAAACGCUGGACAUGAUCAAGA	....(((((((((((((..(((.(((........))).))).)).))))))))))).....	UUUCAUUGUGUUUAGGUGAUUA	AAACGCUGGACAUGAUCAAGA
novel-mir-4155	0.998218	32	2	34	10	0	8	1	2	1	2	0	4	0	6	0	0	0	0	0	0	0	0	0	1.42441	CUGACCCCUAAAAUGAUAUUAAAUAGUAUUCAAUAUAUUUUCUUUAAUAUCAUUUUAGGGGUCAGUU	(((((((((((((((((((((((.(((((.....)))))...)))))))))))))))))))))))..	CUGACCCCUAAAAUGAUAUUA	AUAUCAUUUUAGGGGUCAGUU
novel-mir-4259	0.600493	0	34	34	0	3	0	9	0	5	0	4	0	4	0	8	0	0	0	0	0	0	0	1	2.20909	GUGGGGCCGGGCCCCGGGCGGGAGCGGGAAGUCAAGGGCGGGCUCCGGGUGGCCCGGCCGCGCCA	(((.(((((((((((((((....((............))..)).))))..))))))))).)))..	GUGGGGCCGGGCCCCGGGCGGGAG	CGGGCUCCGGGUGGCCCGGCCGCGCCA
novel-mir-8129	0.838582	30	4	34	9	0	1	1	2	0	1	0	4	1	9	2	1	0	0	0	1	0	2	0	1.36462	GGGGGUGGACACAGUGGGGUCCUGGAGGACUGGACUUGAUUGGAGCCCCGUGCUGUCCCCUCCUC	(((((.(((((((..(((.(((..(((.......)))....))).)))..)).))))))))))..	GGGGGUGGACACAGUGGGGUCC	AGCCCCGUGCUGUCCCCUCCUC
novel-mir-8743	0.561185	34	0	34	4	0	4	0	7	0	7	0	3	0	7	0	0	0	0	0	0	0	2	0	1.84095	GCGUCGGCAACCGCGGGAGGAAAAGGCCCCGGCUCUGCAGGGCGGCCGGGGUGCUUCCUCGCCUCCUGCCUAGCCGCGUUU	(((.((((....((((((((..((((((((((((((....)).))))))))).))).....))))))))...)))))))..	GCGUCGGCAACCGCGGGAGGAAAAG	UCGCCUCCUGCCUAGCCGCGUUU
novel-mir-2660	0.999527	0	33	33	0	8	0	6	0	4	0	3	0	6	0	5	0	0	0	0	0	1	0	0	1.15348	GUGGGUUGGUGCAAAAGUAAUUGGAGUUUUGCCAUUUUAAUGCAAUUACUUUUGCACCAAUCUAAUA	.((((((((((((((((((((((.(...............).))))))))))))))))))))))...	GUGGGUUGGUGCAAAAGUAAUU	UUACUUUUGCACCAAUCUAAUA	ENST00000401304.1|novel|miRNA;ENST00000579282.1|novel|miRNA;NONHSAT025148.2;ENST00000579551.1|novel|miRNA;ENST00000408068.2|novel|miRNA;NONHSAT032769.2;ENST00000578848.1|novel|miRNA;ENST00000411062.1|novel|miRNA;ENST00000390742.1|novel|miRNA;NONHSAT150603.1;NONHSAT216854.1;ENST00000408824.1|novel|miRNA;ENST00000578837.1|novel|miRNA;ENST00000584720.2|novel|miRNA	NONHSAT025148.2;NONHSAT205258.1;ENST00000390749.2|novel|miRNA;NONHSAT164758.1;ENST00000408780.2|novel|miRNA;ENST00000408561.1|novel|miRNA;ENST00000622068.1|novel|miRNA;ENST00000401218.1|novel|miRNA;ENST00000401226.2|novel|miRNA;NONHSAT163970.1;ENST00000617580.1|novel|miRNA;ENST00000410711.1|novel|miRNA;NONHSAT170947.1;NONHSAT099676.2;NONHSAT030625.2;NONHSAT194287.1;NONHSAT006664.2;NONHSAT160639.1…
novel-mir-95	0.634726	33	0	33	0	0	0	0	0	0	0	0	0	0	0	0	33	0	0	0	0	0	0	0	1.58553	UGGGGGCGGGGCAGAGUGGGGGCUGGGCUGUGUGUGCCAGGGGCCCUGCAUCCUGUCCUCCUCUUUG	.(((((.(((((((.(((((((((.(((.......)))...)))))).))).))))))))))))...	UGGGGGCGGGGCAGAGUGGGG	UGCAUCCUGUCCUCCUCUUUG	ENST00000576178.6|known|lincRNA;NONHSAT153322.1;ENST00000620143.1|known|antisense;NONHSAT189963.1;ENST00000613306.1|known|lincRNA
novel-mir-15726	0.90163	0	33	33	0	4	0	6	0	3	0	3	0	3	0	4	0	7	0	2	0	1	0	0	1.02211	UGCCUCGAGUCCUUGUGUCUGACUGUCUGUUCCUGCUGCUGUAUGACACAGCACCUCGAGGCAAG	(((((((((...(((((((..((.((..((....)).)).))..)))))))...)))))))))..	UGCCUCGAGUCCUUGUGUCUGA	UGACACAGCACCUCGAGGCAAG	ENST00000602441.1|known|antisense;ENST00000460026.6|known|processed_transcript;NONHSAT137974.2;NONHSAT137976.2;NONHSAT222856.1;NONHSAT137978.2;NONHSAT222858.1;NONHSAT222857.1;ENST00000602366.5|known|processed_transcript;NONHSAT137972.2;ENST00000460793.1|known|processed_transcript;ENST00000475738.5|known|processed_transcript;NONHSAT137977.2;ENST00000476910.6|known|processed_transcript;ENST00000602…	ENST00000602441.1|known|antisense;ENST00000460026.6|known|processed_transcript;NONHSAT137974.2;NONHSAT137976.2;NONHSAT222856.1;NONHSAT137978.2;NONHSAT222858.1;NONHSAT222857.1;ENST00000602366.5|known|processed_transcript;NONHSAT137972.2;ENST00000460793.1|known|processed_transcript;ENST00000475738.5|known|processed_transcript;NONHSAT137977.2;ENST00000476910.6|known|processed_transcript;ENST00000602…
novel-mir-4249	0.939453	32	1	33	4	0	7	0	3	0	0	1	9	0	3	0	0	0	0	0	3	0	3	0	1.93159	GCCGAGGGGAGGGUCCUGCGGGCCGGGGGGGCGGGCGCGGCGCGCCCCCUCCCUGGCGCGCUCGCUCCCUCCCCCGCGC	((((.((((((((..(.(((.((((((((((.((((((...)))))))))))))))).)))..)..)))))))))).))	GCCGAGGGGAGGGUCCUGCGGG	CGCUCGCUCCCUCCCCCGCGC	ENST00000606217.1|known|lincRNA;NONHSAT195691.1
novel-mir-33399	0.98146	26	7	33	5	4	4	1	5	0	4	1	4	0	4	1	0	0	0	0	0	0	0	0	1.07017	UAAGUAUGUCCCUGGCAAUAUUUAUUACAAUUUCAAAUAUUGCCAGGGACAUACUUAU	(((((((((((((((((((((((...........))))))))))))))))))))))).	UAAGUAUGUCCCUGGCAAU	AUAUUGCCAGGGACAUACUUAU	NONHSAT080494.2
novel-mir-9630	0.663695	0	33	33	0	0	0	0	0	0	0	0	0	0	0	0	0	13	0	20	0	0	0	0	1.49471	AGCUCCCUUCUCUGCCUGGCUCUGGGUUCCUUUGGAAGCCGGGUGGGGGAAGGGAGGCCUGC	..((((((((((((((((((((((((....))))).)))))))).)))))))))))......	AGCUCCCUUCUCUGCCUGGC	CGGGUGGGGGAAGGGAGGCCUGC	NONHSAT161286.1;NONHSAT217921.1
novel-mir-3567	0.970762	31	2	33	6	0	1	0	2	0	2	1	2	0	0	1	12	0	6	0	0	0	0	0	0.924707	CUGGGCGUAGUAGUGACGAAUCCUAAGACAAGGGAUCUCCACUACUGCGGCCACAC	.(((.((((((((((..((.((((......)))).))..)))))))))).)))...	CUGGGCGUAGUAGUGACGAAUC	AUCUCCACUACUGCGGCCACAC	NONHSAT173748.1	NONHSAT141068.2;NONHSAT141067.2;NONHSAT173748.1
novel-mir-4498	0.882479	33	0	33	2	0	4	0	3	0	6	0	2	0	0	0	10	0	6	0	0	0	0	0	1.39956	GGCUCAGAGAGGUGGAGCCACGCUGAGCUGGGCACUAGCCUGUGUCCUCCACACCUCAGAGCCAC	(((((.(((..((((((..((((.(.(((((...)))))).)))).))))))..))).)))))..	GGCUCAGAGAGGUGGAGCCACG	UCCUCCACACCUCAGAGCCAC	NONHSAT183924.1;NONHSAT183925.1;NONHSAT222271.1;NONHSAT144112.2
novel-mir-11910	0.899699	32	1	33	7	0	6	0	7	0	4	0	2	0	2	1	2	0	1	0	1	0	0	0	1.27845	UGGGGUGUGGGGCUGGGAAGAAGAGGACCCUGACCUUUCCCUCUUGGCACCCUCCCCCCAGG	(((((.(.((((((((((.(.(((((.......))))).).))))))).))).).)))))..	UGGGGUGUGGGGCUGGGAAGAA	CCUCUUGGCACCCUCCCCCCAGG	NONHSAT192227.1
novel-mir-19205	0.631338	0	33	33	0	4	0	6	0	4	0	4	0	1	0	5	0	7	0	2	0	0	0	0	1.56547	UCCGGCGGAGACUUGGGAGUCCGGAGCGCCGAGGAAGUUGGGGAACGGACCCCCAGGCCCCGCCCACC	...(((((.(.((((((.(((((...(.((((.....)))).)..))))).))))))).)))))....	UCCGGCGGAGACUUGGGAGUCCG	GACCCCCAGGCCCCGCCCACC		NONHSAT065797.2;ENST00000431411.1|known|lincRNA;NONHSAT073024.2;NONHSAT073023.2
novel-mir-3075	0.999722	26	7	33	5	4	4	1	5	0	4	1	4	0	4	1	0	0	0	0	0	0	0	0	1.0143	UAAGUAUGUCCCUGGCAAUAUUUGAAAUUGUAAUAAAUAUUGCCAGGGACAUACUUAUAU	((((((((((((((((((((((((.........))))))))))))))))))))))))...	UAAGUAUGUCCCUGGCAAUAUU	UUGCCAGGGACAUACUUAUAU		NONHSAT159532.1;ENST00000612947.1|novel|miRNA
novel-mir-2951	0.765303	0	33	33	0	3	0	5	0	8	0	8	0	5	0	4	0	0	0	0	0	0	0	0	1.50395	ACUCCUUCCCAUUCCCCGUGGCCUGGGGCGGUAGGGCCUGGGGAAGGCGGGGAGAGG	.((((((.((.(((((((.(((((.........)))))))))))))).))))))...	ACUCCUUCCCAUUCCCCGUGGCC	CCUGGGGAAGGCGGGGAGAGG		NONHSAT169468.1;NONHSAT104281.2;NONHSAT174674.1;NONHSAT037571.2;ENST00000500016.1|known|lincRNA
novel-mir-10387	0.880068	3	30	33	0	0	0	1	0	0	0	1	0	0	0	0	3	15	0	13	0	0	0	0	1.10891	UCCAAUCACACUUCGUUGCCUGAUUCUCUAUGCUUACAGUGCAAGCAAGGAAGAGGAUUGGAAG	(((((((.(.((((.((((.((.(.((.((....)).)).))).)))).)))).))))))))..	UCCAAUCACACUUCGUUGCCUG	AGCAAGGAAGAGGAUUGGAAG
novel-mir-12696	0.985032	22	11	33	0	3	0	4	4	0	1	0	0	1	1	2	0	1	1	0	6	0	9	0	1.11914	CACUGGAGCUGGCCUCUGUUUUAUUUAUUUAUUUAAUAAAAACAGGCUCUCGCUCUGUAGC	....(((((.(((((..(((((..(((......)))..))))))))))...))))).....	CACUGGAGCUGGCCUCUGUUUUAUUU	UAAAAACAGGCUCUCGCUCUGUAGC
novel-mir-13273	0.844987	33	0	33	4	0	6	0	6	0	4	0	4	0	5	0	1	0	1	0	0	0	2	0	1.65204	GGUGAGGCAGCGCGGGGACGGGCUGGCCUGCCCUGGGCUCCUCCCCGGCGCUCUCUGACGCU	((.((((.(((.(((((.((((....))))))))).))))))).))(((((.....).))))	GGUGAGGCAGCGCGGGGACGGGC	CCUCCCCGGCGCUCUCUGACGCU
novel-mir-1611	0.713865	33	0	33	6	0	7	0	4	0	4	0	3	0	3	0	5	0	1	0	0	0	0	0	1.5215	GCGGGACCAGAGGGCGGCUCUGCAGGCAGGCGGCAGCGGUGCCCUCAGUUCCCCAGC	(.((((.(.(((((((.(.((((.(.....).)))).).))))))).).)))))...	GCGGGACCAGAGGGCGGCUCUGC	AGCGGUGCCCUCAGUUCCCCAGC
novel-mir-16700	0.522379	1	32	33	0	3	0	5	0	3	0	11	0	7	1	3	0	0	0	0	0	0	0	0	1.82193	ACUGCCCCGGGCUGGGUCCCCUGCGUUAGAGGAAGGGGAGCCCGGGGACGGGGCACGGGG	..(((((((..(((((((((((.(.......).)))))).)))))...))))))).....	ACUGCCCCGGGCUGGGUCCCCUG	GGGGAGCCCGGGGACGGGGCACGGGG
novel-mir-16746	0.998834	5	28	33	1	4	0	14	0	4	1	2	1	2	2	2	0	0	0	0	0	0	0	0	1.11287	AAAAGAAAGUAUUGGCCGGCAUGGUGGCUCAAGCCUGUAGCCAAUACUUUCUUUGUA	.(((((((((((((((..(((.(((.......)))))).)))))))))))))))...	AAAAGAAAGUAUUGGCCGGCAUGG	CUGUAGCCAAUACUUUCUUUGUA
novel-mir-1717	0.987116	10	23	33	2	2	0	6	2	2	1	3	1	3	1	2	0	4	0	1	0	0	3	0	0.70301	UGUGCUACCCUGCUUGGCUUGUUUUAAAAAUGCAUUUCAAAGCAGGCACGGUGGCUCACA	((.((((((.((((((..(((................)))..)))))).)))))).))..	UGUGCUACCCUGCUUGGCUUGU	AAAGCAGGCACGGUGGCUCACA
novel-mir-27667	0.998037	32	1	33	4	0	10	0	5	0	5	1	4	0	1	0	1	0	0	0	2	0	0	0	1.14881	AUAGCGCGUAUGUGCCGCUGCCAGGGCUCACACUGGAGCCUGGCUUGGCCAUCACGUGCUUU	..((((((((((.((((..((((((.(((......))))))))).))))))).)))))))..	AUAGCGCGUAUGUGCCGCUGCCA	CUGGCUUGGCCAUCACGUGCUUU
novel-mir-28284	0.970291	32	1	33	7	1	8	0	3	0	3	0	9	0	2	0	0	0	0	0	0	0	0	0	1.36313	ACGGGGGCAGGGAGAAGAGGAACUGUAACUCCCAGUUUCCUUCCCCUUGCACCCAGAA	..(((.((((((.((((.(((((((.......))))))))))).)))))).)))....	ACGGGGGCAGGGAGAAGAGGAACU	UUUCCUUCCCCUUGCACCCAGAA
novel-mir-30863	0.930127	33	0	33	0	0	0	0	0	0	3	0	1	0	1	0	16	0	12	0	0	0	0	0	1.31416	AGGGGGCACCGCAGCUGAGUGGGGUCUGUGUGCCCAUCUCUCUGCUGUGCCCAUCUAG	(((((((((.((((..(((((((.........)))).))).)))).)))))).)))..	AGGGGGCACCGCAGCUGAGUGG	AUCUCUCUGCUGUGCCCAUCUAG
novel-mir-34185	0.969055	0	33	33	0	3	0	3	0	5	0	7	0	3	0	9	0	1	0	2	0	0	0	0	1.2361	AACAUCAGCCCCAGUCAGGUGAGGACUUCUGGGGUCACCUGACGGGCCCUGGUGCCUGC	..((((((.(((.(((((((((...(....)...))))))))))))..)))))).....	AACAUCAGCCCCAGUCAGGUGA	ACCUGACGGGCCCUGGUGCCUGC
novel-mir-4019	0.504775	4	29	33	3	7	0	4	0	2	0	10	1	1	0	0	0	1	0	2	0	1	0	1	2.27154	CUCUGGUUGGCGGCGGCGGCCGCGGGCGCGGGGCGGGUCCGCCGGCGGGGCGGGGCGGCGUGUGCCCGGGGGCGGGCGGGCGGCAGGG	(((((.(((.(.((..((.((.((((((((..((.(.((((((.....)))))).).)).)))))))).)).)).)).).))))))))	CUCUGGUUGGCGGCGGCGGCCGCGGGCGC	GCCCGGGGGCGGGCGGGCGGCAGGG
novel-mir-21695	0.999759	9	23	32	4	6	3	4	1	4	0	4	1	4	0	1	0	0	0	0	0	0	0	0	1.09047	ACAAAGAGCUGUGGUAGAAAGUGAUUUGCAACCUUACUUUCUACCACAGCUCUUUGU	((((((((((((((((((((((((.........))))))))))))))))))))))))	ACAAAGAGCUGUGGUAGAAAGU	CUUUCUACCACAGCUCUUUGU	ENST00000615552.1|novel|miRNA;mml-miR-7201-5p	ENST00000615552.1|novel|miRNA;mml-miR-7201-5p;mml-miR-7201-3p
novel-mir-13943	0.691896	0	32	32	0	7	0	10	0	3	0	5	0	3	0	2	0	1	0	1	0	0	0	0	1.76996	ACCCAGGCCUCCCGACUCCCAGGCACCGCCUCGUGCUCGUGGGUCCCCGCGGGGCCUGGGGCG	.((((((((((.((...(((((((((......)))))..))))....)).))))))))))...	ACCCAGGCCUCCCGACUCCCAGG	UGGGUCCCCGCGGGGCCUGGGGCG	ENST00000623075.1|known|sense_overlapping;NONHSAT087243.2;NONHSAT192475.1	ENST00000623075.1|known|sense_overlapping;NONHSAT087243.2;NONHSAT192475.1
novel-mir-862	0.667735	32	0	32	0	0	0	0	3	0	3	0	0	0	0	0	14	0	12	0	0	0	0	0	1.56438	AGGGCUGGGUGGGGAGCUGGUACCCUGCUGCCACCGCUGACCCACCCAUGCCCACA	.((((((((((((.((((((((......)))))..)))..)))))))).))))...	AGGGCUGGGUGGGGAGCUGGU	CCGCUGACCCACCCAUGCCCACA	NONHSAT000250.2
novel-mir-13662	0.872915	30	2	32	3	0	2	1	3	1	4	0	3	0	5	0	4	0	5	0	0	0	1	0	1.41572	CGCUGGGUUCCGGCCUAGGGUUCUGGCUUUCCUCCUGGGCUAGUGAACGCGGCGAAGU	(((((.((((((((((((((....((....))))))))))).).)))).)))))....	CGCUGGGUUCCGGCCUAGGGUUCU	UGGGCUAGUGAACGCGGCGAAGU	NONHSAT002627.2;ENST00000567508.1|known|antisense	NONHSAT002627.2;ENST00000567508.1|known|antisense
novel-mir-33439	0.670789	21	11	32	5	0	0	2	2	1	1	1	7	2	6	5	0	0	0	0	0	0	0	0	1.87335	AGUCCAGGCCAAGGCCCGCCCUGGAGAACUGAGCAGAGCGGGCCGCGCCGGGACUGC	(((((.(((...(((((((.(((..........))).)))))))..))).)))))..	AGUCCAGGCCAAGGCCCGCCCUGG	GAGCGGGCCGCGCCGGGACUGC	NONHSAT032798.2	NONHSAT032798.2
novel-mir-908	0.999791	22	10	32	2	2	3	2	2	1	2	0	2	3	1	2	2	0	7	0	0	0	1	0	0.897428	AGGUAGGAUAGUCAACAUGUCCCUAAUUGGCUGGGGGACAUGUUGACUCUCCUACCUGG	((((((((.(((((((((((((((.........))))))))))))))).))))))))..	AGGUAGGAUAGUCAACAUGUCC	ACAUGUUGACUCUCCUACCUGG	NONHSAT063865.2;NONHSAT063866.2;NONHSAT063867.2	NONHSAT120968.2;NONHSAT063865.2;NONHSAT120967.2;NONHSAT063866.2;NONHSAT063867.2
novel-mir-6002	0.581835	1	31	32	1	3	0	1	0	0	0	6	0	2	0	3	0	4	0	1	0	5	0	6	2.29354	CAACUGCCGCCGCCGCCGCCGCCGCCACCGCGGGGCCCGGGAUUGGCCCGAGGGCGGCGCAGGGCGGGGCGGGGGCUGCUGGG	((.(.(((.(((((.(((((..((((.((...(((((.......)))))...)).))))...)))))))))).))).).))..	CAACUGCCGCCGCCGCCGCCGCCGC	CAGGGCGGGGCGGGGGCUGCUGGG	NONHSAT096836.2;NONHSAT155720.1	NONHSAT032085.2
novel-mir-10651	0.832732	32	0	32	0	0	0	0	0	0	0	0	0	0	0	0	3	0	29	0	0	0	0	0	1.83666	CGGGGAGGGCGCUGCGGGCAGGGGAGGGAGGCAGGGAAAGCGAAGCCGCUCCUCACUCACACGCGUCUCCCCGCA	((((((((.(((((.(((..((((((((..((.......))....)).)))))).))).)).)))))))))))..	CGGGGAGGGCGCUGCGGGCAGGGG	UCACUCACACGCGUCUCCCCGCA	NONHSAT157433.1;ENST00000607967.1|known|lincRNA
novel-mir-31326	0.604248	22	10	32	0	0	0	4	0	0	2	3	1	1	3	1	7	0	5	0	1	1	3	0	1.10445	GGAAGGUUGAGGCAGCAGUGAGUUAUGGUUGCUUCACUGCACUUCAGCCUAGGUG	...(((((((((..(((((((((.......)).))))))).))))))))).....	GGAAGGUUGAGGCAGCAGUGAGUU	CUUCACUGCACUUCAGCCUAGGUG	NONHSAT197988.1;NONHSAT128965.2;ENST00000583991.1|known|antisense;NONHSAT017022.2;NONHSAT059754.2;NONHSAT158842.1;NONHSAT150068.1;NONHSAT189853.1	NONHSAT201075.1;NONHSAT184782.1;NONHSAT127229.2;NONHSAT126551.2;NONHSAT081776.2;NONHSAT223981.1;NONHSAT176120.1;NONHSAT059393.2;NONHSAT087763.2;NONHSAT222203.1;NONHSAT187881.1;NONHSAT073627.2;ENST00000589754.1|known|lincRNA;NONHSAT181958.1;ENST00000520496.1|known|antisense;NONHSAT203549.1;NONHSAT218736.1;ENST00000517664.1|known|antisense;ENST00000371162.4|known|lincRNA;NONHSAT115057.2;NONHSAT1679…
novel-mir-10035	0.767821	25	7	32	1	0	0	0	0	0	0	0	0	0	0	0	13	4	11	3	0	0	0	0	1.33414	CCUGGGAACGGGGUGAGGGAAGCAGAGCCCAGCCUGAACCCUGACCCCUUCCCUGU	...(((((.(((((.((((...(((.((...)))))..)))).))))))))))...	CCUGGGAACGGGGUGAGGGAAG	GAACCCUGACCCCUUCCCUGU		NONHSAT083648.2
novel-mir-35218	0.786311	3	29	32	0	5	1	4	0	0	1	6	1	8	0	5	0	0	0	0	0	0	0	1	1.50345	AUUGGAGUGUGGCAGAGAGCAGGACUUCAGACUCUGGCUGGAUGGACCCCGGAUUGAAUCCUAGCUCUGCCACUCUCUUGC	...((((.(((((((((...((((.(((((..(((((..((.....))))))))))))))))..))))))))).))))...	AUUGGAGUGUGGCAGAGAGCAGGA	CUAGCUCUGCCACUCUCUUGC		NONHSAT134380.2;NONHSAT207363.1;NONHSAT207364.1
novel-mir-10043	0.824921	31	1	32	5	0	3	0	8	0	5	0	5	0	5	0	0	0	0	1	0	0	0	0	1.73426	CCCCCGGCUGCCCAGGCAUGCUUAGGCUUACACGUGCUUAGGCUUAGGCGUGCCUGGGUGACCAGGGCGCU	.(((.((.((((((((((((((((((((((........)))))))))))))))))))))).)).)))....	CCCCCGGCUGCCCAGGCAUG	UGCCUGGGUGACCAGGGCGCU
novel-mir-10494	0.991386	1	31	32	0	0	0	0	0	0	0	0	0	0	0	0	1	16	0	15	0	0	0	0	1.04891	AGACGCAUACUGAGGGCCAUCAGGAAAAAUACUGAUGGCCAUCAGUAUGCGGCACUCA	...((((((((((.(((((((((........))))))))).)))))))))).......	AGACGCAUACUGAGGGCCAUCA	AUGGCCAUCAGUAUGCGGCACUCA
novel-mir-1379	0.986303	31	1	32	1	0	0	0	0	0	0	0	0	0	1	0	18	0	11	0	0	1	0	0	0.914604	GGCUCUGGUUGUAGUUUCCUGGAAUUUUAUUUAGAGGACUGCAACCAGAGUUGA	(((((((((((((((((.(((((......))))).)))))))))))))))))..	GGCUCUGGUUGUAGUUUCCUGG	AGAGGACUGCAACCAGAGUUGA
novel-mir-14111	0.924758	7	25	32	2	5	0	9	0	3	2	3	0	1	3	3	0	0	0	1	0	0	0	0	1.45674	CCUUCCUCCUGCCUGCUCUGCAGCCCCCAGGGAUGGCGCUGACAGACGCUGGCACCAGGGAGGAC	(((((((..((((.((((((((((..(((....))).)))).)))).)).))))..)))))))..	CCUUCCUCCUGCCUGCUCUGCAG	GACAGACGCUGGCACCAGGGAGGAC
novel-mir-18558	0.962665	32	0	32	3	0	7	0	1	0	5	0	3	0	13	0	0	0	0	0	0	0	0	0	1.44535	UGGGGAGGGAGAGGUCGGGGCUUCAGCAACGCUGAGACCCCCAUCUGUGCCUCCAGG	...(((((.(.((((.((((.((((((...)))))).)))).)))).).)))))...	UGGGGAGGGAGAGGUCGGGGCUUC	GACCCCCAUCUGUGCCUCCAGG
novel-mir-24665	0.945586	3	29	32	1	7	1	5	0	4	0	3	1	5	0	5	0	0	0	0	0	0	0	0	1.89032	AGGGAGUCGCGCUCCGGCCCGCUGAGAGGGAGCGGGCGAGGCGCUGGUCUCCCUGGUUC	((((((((((((.(..(((((((.......)))))))..))))).)).)))))).....	AGGGAGUCGCGCUCCGGCCCGCUG	GCGAGGCGCUGGUCUCCCUGGUUC
novel-mir-24921	0.993594	0	32	32	0	6	0	11	0	5	0	3	0	5	0	2	0	0	0	0	0	0	0	0	1.13603	AGUUGAGGUCAUCUUUGGUGAGUUCUUCUUUUGGCAUCUCCCAAAGGGACCACAACCCC	.((((.((((.(((((((.(((.(((......)).).)))))))))))))).))))...	AGUUGAGGUCAUCUUUGGUGAGU	UCCCAAAGGGACCACAACCCC
novel-mir-25153	0.974242	28	4	32	3	0	7	0	2	1	9	0	3	2	3	1	1	0	0	0	0	0	0	0	1.84191	GCCGUCCCACGGGCCAGCCCCGCCGUGGCCGUGGCCGUGGCUGGCCCGUGGGGCGAGGA	..((((((((((((((((((.((((......)))).).)))))))))))))))))....	GCCGUCCCACGGGCCAGCCCCGC	UGGCUGGCCCGUGGGGCGAGGA
novel-mir-26591	0.893444	0	32	32	0	1	0	1	0	1	0	1	0	5	0	0	0	13	0	9	0	1	0	0	1.47506	AUGGCCCUGUGUCUCCUCGGAGCUUGCAGGUCCUCUUGGAGGCCCAGAGAGAGCCAGAGGAGGGCAGGGUCACUG	.(((((((((.(((((((((..(((...((.((((...)))).))...)))..)).))))))))))))))))...	AUGGCCCUGUGUCUCCUCGGAGC	GCCAGAGGAGGGCAGGGUCACUG
novel-mir-26744	0.707554	1	31	32	0	3	1	4	0	1	0	1	0	3	0	0	0	11	0	6	0	1	0	1	1.53204	UCUGCGCGGCGCAGACAUGGCCUCUUCCUAUCUUUGAGGCGGUGUCUGCGGCAGCGCCUCAGAGU	((((((((.(((((((((.(((((...........))))).))))))))).).))))...)))..	UCUGCGCGGCGCAGACAUGGCCU	GCGGUGUCUGCGGCAGCGCCUCAGAGU
novel-mir-29622	0.695503	32	0	32	9	0	8	0	4	0	7	0	1	0	2	0	0	0	0	0	0	0	1	0	1.01333	UGGUGGGAGGUUUAGGAUUAGGGGCGGGGCUCGAGCCUAACUGAUCUGCGGCCUCCAAACAGC	((...(((((((..(((((((((((.........))))..)))))))..)))))))...))..	UGGUGGGAGGUUUAGGAUUAGG	UGAUCUGCGGCCUCCAAACAGC
novel-mir-31146	0.9989	32	0	32	6	0	3	0	7	0	6	0	6	0	3	0	1	0	0	0	0	0	0	0	0.847704	AUACUCAUCUAGAUGGGACAAAUGCAGUGUAGGAUUUGUCCCAGCUAGAUGAGUGCAU	.(((((((((((.((((((((((.(......).)))))))))).)))))))))))...	AUACUCAUCUAGAUGGGACAAA	UGUCCCAGCUAGAUGAGUGCAU
novel-mir-31660	0.928656	20	12	32	2	1	2	0	5	5	2	2	5	4	4	0	0	0	0	0	0	0	0	0	1.08201	ACUGAGGAGAGGGGCUAAGAUGAAGAGGAGACCUUGACCCUGCUUGCCCCUCCCCUCUUAG	...((((.(((((((.(((.....((((...)))).......)))))))))).))))....	ACUGAGGAGAGGGGCUAAGAUG	CUGCUUGCCCCUCCCCUCUUAG
novel-mir-34395	0.6284	31	1	32	0	0	2	0	1	0	0	0	0	0	1	0	0	0	0	0	15	0	12	1	1.01388	GUGCUUCGUGAAGCUAAUCAAGCAAUUAAUCCCAAGUUGCUUCAGUUGGUCGAAGACAG	((.(((((....((((((.((((((((.......))))))))..)))))))))))))..	GUGCUUCGUGAAGCUAAUCAAGCAAUUAA	AGUUGCUUCAGUUGGUCGAAGACAG
novel-mir-34448	0.593857	1	31	32	0	0	0	0	0	0	0	0	0	0	1	0	0	0	0	0	0	13	0	18	1.94514	GGGCCGGGCCGCCGCCUCUGCGCUCAGCCCCGCAGGCCGGGCAUGGGUGGGGGCGCCGGGCCGU	((.(((((((.((((((.(((.(...(((.....))).).))).)))))).))).)))).))..	GGGCCGGGCCGCCGCCUCUGCG	CAUGGGUGGGGGCGCCGGGCCGU
novel-mir-34693	0.943558	1	31	32	0	4	0	7	0	1	0	3	0	8	0	8	0	0	0	0	1	0	0	0	1.38185	ACAAGGGGCAGUCGGCCAGGGUGGGCUUGCGGGAGUCCCCACCUUGACCUCUCUCCCUUCCAG	..((((((.((..((.(((((((((...((....)).))))))))).)).)).))))))....	ACAAGGGGCAGUCGGCCAGGGUGG	ACCUUGACCUCUCUCCCUUCCAG
novel-mir-38293	0.766981	31	1	32	8	0	8	0	2	0	4	0	1	0	5	0	0	0	0	0	3	0	0	1	1.48173	CUGGGAGGAGCAGGCAGCUGGAAGGUGUGCAGUGGGGAGACUACCAGACCUCUCACCAGCAUGUCCUCCCACUU	.((((((((.((....(((((.((((.((..((((.....)))))).))))....))))).))))))))))...	CUGGGAGGAGCAGGCAGCUGGAAGGU	UCACCAGCAUGUCCUCCCACUU
novel-mir-426	0.998632	32	0	32	0	0	0	0	0	0	0	0	0	0	0	0	24	0	8	0	0	0	0	0	1.13591	ACAAGGGGCGAGAGAGAAUCUCCAUCAUCCUGGAGGAUUCUUUCUGGCCCCUUGUAG	(((((((((.((((((((((((((......)))).)))))))))).)))))))))..	ACAAGGGGCGAGAGAGAAUCU	AUUCUUUCUGGCCCCUUGUAG
novel-mir-11008	0.919612	21	10	31	0	2	1	0	0	0	0	3	1	1	1	0	14	1	4	1	0	0	0	2	2.11403	CCGGGGGCGGGCGGCGGGCGGGGCCGCGCAGGGCGGCCGUUAGCGGGUCCCGGCCGGCGCGCUCCCGCUGCCUGCUGCCCGCC	.....((((((((((((((((((.(((((.((.((((((....)))...))).)).)))))...)).))))))))))))))))	CCGGGGGCGGGCGGCGGGCGG	UCCCGCUGCCUGCUGCCCGCC	ENST00000564823.1|known|processed_transcript;ENST00000488000.6|known|processed_transcript;NONHSAT060179.2;NONHSAT193041.1;NONHSAT193270.1
novel-mir-11498	0.998499	4	27	31	0	5	0	5	0	1	0	6	2	6	2	4	0	0	0	0	0	0	0	0	0.752768	UUGGGUGACAUUUGCAGAUGUCUCUGUAUCUUGACAUUUACACGUGUCACUCGGGA	(((((((((((.((.(((((((..........))))))).)).)))))))))))..	UUGGGUGACAUUUGCAGAUGUC	CAUUUACACGUGUCACUCGGGA	ENST00000617443.1|novel|miRNA;mml-miR-7202-5p	ENST00000617443.1|novel|miRNA;mml-miR-7202-3p
novel-mir-4434	0.882899	31	0	31	5	0	3	0	4	0	0	0	2	0	2	0	1	0	12	0	1	0	1	0	1.70582	UGGGGCGCGGAGCCCCUUCGCCUCCAUGCGGGUGACCCCGGCUCUGCGUCCCAGG	((((((((((((((...((((((......))))))....))))))))))))))..	UGGGGCGCGGAGCCCCUUCGCC	UGACCCCGGCUCUGCGUCCCAGG	NONHSAT060536.2;ENST00000592274.1|known|antisense	NONHSAT060536.2;ENST00000592274.1|known|antisense
novel-mir-6469	0.994371	31	0	31	1	0	1	0	3	0	5	0	2	0	3	0	9	0	5	0	2	0	0	0	1.03618	GAGAAGGGCUGGGGUCUGAGCAAUGGCUGGGUUUGUUGGACUCCCAUCCCAUCUCUU	((((.(((.((((((((.(((((.........))))))))).)))).))).))))..	GAGAAGGGCUGGGGUCUGAGCA	UUGGACUCCCAUCCCAUCUCUU	NONHSAT104073.2;NONHSAT104072.2	NONHSAT104073.2;NONHSAT104072.2
novel-mir-6855	0.997543	30	1	31	1	1	3	0	2	0	1	0	2	0	3	0	6	0	5	0	3	0	4	0	0.994834	AGCAUUAGAUUCUCAUAGGAGUAUGAACCCUAUUGUGAACUGCACAUGCGGGGGAUCUAGGGUACGUGCUCCUUAUGAGAAUCUAAUGCCU	.((((((((((((((((((((((((.((((((..((...((((....))))...)).)))))).)))))))).))))))))))))))))..	AGCAUUAGAUUCUCAUAGGAG	UCCUUAUGAGAAUCUAAUGCCU	NONHSAT180219.1;NONHSAT010129.2;NONHSAT158827.1;NONHSAT193979.1;NONHSAT149489.1;NONHSAT216225.1;NONHSAT010587.2;NONHSAT155314.1;NONHSAT013469.2;NONHSAT198414.1;NONHSAT168197.1;NONHSAT101592.2;ENST00000603347.5|known|processed_transcript;ENST00000559292.2|known|lincRNA;NONHSAT195721.1;ENST00000482609.1|known|antisense;NONHSAT186485.1;NONHSAT183148.1;ENST00000544380.1|known|sense_intronic;ENST00000…	NONHSAT214010.1;NONHSAT174640.1;NONHSAT186577.1;NONHSAT211603.1;NONHSAT070567.2;ENST00000607945.1|known|lincRNA;ENST00000609619.1|known|lincRNA;NONHSAT150582.1;NONHSAT098196.2;NONHSAT204643.1;NONHSAT149489.1;NONHSAT121169.2;NONHSAT203435.1;NONHSAT071408.2;NONHSAT190966.1;NONHSAT006317.2;NONHSAT155314.1;NONHSAT155218.1;NONHSAT178466.1;NONHSAT201219.1;NONHSAT163845.1;NONHSAT216151.1;NONHSAT037193.2…
novel-mir-10107	0.598797	29	2	31	0	0	0	0	0	0	0	0	0	0	0	0	19	1	10	1	0	0	0	0	1.78214	UUGGGAAGCGAGAAUGGGAAGGGGAGGAUGCUCAGGUCUCCCAGGUCAGACUGGCCCGAGGACUCCCGUCACCACCCUCCUUCCCACA	.(((((((.(((..(((..(.(((((....(((.((....((((......)))))).)))..))))).)..)))..))))))))))..	UUGGGAAGCGAGAAUGGGAAGGGG	UCCCGUCACCACCCUCCUUCCCACA
novel-mir-1163	0.999646	29	2	31	3	0	1	0	0	0	1	2	1	0	2	0	14	0	7	0	0	0	0	0	1.08773	AGGCUGGAGUUACCUUUAGGGGAGCCUAGAGUCCUCUCCUUGGGGUAACUCCAGCCUGG	((((((((((((((((.(((((((.........))))))).))))))))))))))))..	AGGCUGGAGUUACCUUUAGGGGA	UCCUUGGGGUAACUCCAGCCUGG
novel-mir-1184	0.996899	1	30	31	0	2	0	7	0	4	0	5	0	3	0	2	1	5	0	2	0	0	0	0	1.2472	UUUGAUUGGCCAGUGGACAGCGCCGUGGCAUGACGCGCUGGGGCGCUGGCCAAUCGGUU	.((((((((((((((..((((((.((......))))))))...))))))))))))))..	UUUGAUUGGCCAGUGGACAGCGC	GCUGGGGCGCUGGCCAAUCGGUU
novel-mir-13058	0.913546	5	26	31	1	3	0	2	1	2	2	3	0	1	1	12	0	1	0	2	0	0	0	0	1.17789	AGGCUGGAACAUGGCAGAGGGCAUACUAGGGGUUAACCUCCUGCCCUUUCUCAUGUCCCCCCAG	.((..(((.(((((.((((((((....(((......)))..)))))))).))))))))..))..	AGGCUGGAACAUGGCAGAGGGCAU	CCCUUUCUCAUGUCCCCCCAG
novel-mir-15541	0.995466	24	7	31	1	2	0	0	6	0	3	1	6	0	0	0	5	1	1	0	2	0	0	3	1.46207	GGCGCUGUGCCUCGCCAUCUCUAGGAACUCCGAGCAGAUGGCCAGCCACAGCGCAGU	.((((((((.((.(((((((((.((....)).)).))))))).)).))))))))...	GGCGCUGUGCCUCGCCAUCUCUAG	AGCAGAUGGCCAGCCACAGCGCAGU
novel-mir-17790	0.552251	30	1	31	8	1	6	0	3	0	3	0	4	0	5	0	0	0	1	0	0	0	0	0	1.50071	CGGAGCAGAGGCUGCGUGUCUGGGAGCCUGGGACCUGUGCUCCUCACGCUGCCUUGUCCUCCUCA	.((((..(((((.(((((...(((((((........).))))))))))).)))))...))))...	CGGAGCAGAGGCUGCGUGUCUGGGA	CUCACGCUGCCUUGUCCUCCUCA
novel-mir-20501	0.914255	29	2	31	4	1	4	0	4	0	3	0	3	0	3	1	7	0	0	0	0	0	1	0	1.60361	GGCGGAAGGGUGCGGGAGCGCACGCUACGGGCAGCGUCGGUCUGCGUCCUUCCUCCUC	((.((((((((((((.(.((.(((((......))))))).))))))))))))).))..	GGCGGAAGGGUGCGGGAGCGCACG	UCGGUCUGCGUCCUUCCUCCUC
novel-mir-20892	0.994236	31	0	31	1	0	1	0	0	0	1	0	1	0	1	0	18	0	8	0	0	0	0	0	1.70494	GGGCAGCGGCUGGGAGGAGGGGAGUGGGAGCCCGCCAGGUGUAACCCCUCUCUUCUCCCCCUAGCCUCGG	.......(((((((.(((((((((.(((.((((....)).))...))).))))))))).)))))))....	GGGCAGCGGCUGGGAGGAGGGGAGUGG	UCUCUUCUCCCCCUAGCCUCGG
novel-mir-2223	0.957417	31	0	31	2	0	2	0	3	0	2	0	1	0	1	0	18	0	2	0	0	0	0	0	1.75484	CGGGGGUGACACCGGCGAGGCCUGCAGCCGAGGGUGUCGAGGCAGCCACGCUGUCGCCCCCAGG	.((((((((((...(((.(((.(((...(((.....)))..)))))).)))))))))))))...	CGGGGGUGACACCGGCGAGGCCUGCA	CAGCCACGCUGUCGCCCCCAGG
novel-mir-26416	0.756988	1	30	31	0	7	0	4	0	3	0	8	0	3	1	4	0	0	0	1	0	0	0	0	1.74831	AUCGCCUCGUUUCGGCCACUGCCAAGGCCGGCGGGGCUCGAGACCCGGCGAGGCGGUGG	(((((((((((((((((.(((((......)))))))).)))).....))))))))))..	AUCGCCUCGUUUCGGCCACUGC	GGGGCUCGAGACCCGGCGAGGCGGUGG
novel-mir-29869	0.950601	22	9	31	2	1	5	1	0	3	3	2	4	0	7	2	0	0	0	0	1	0	0	0	1.11788	AUGCAAGGGCCUGGAGGAGCCAAACUUAAAUGGUUUUCCCUGGUGUCCUUGCCCU	..((((((((((((.(((((((........))))..))))))).))))))))...	AUGCAAGGGCCUGGAGGAGCCAAA	UUUUCCCUGGUGUCCUUGCCCU
novel-mir-30857	0.920906	30	1	31	4	0	4	0	4	0	3	0	6	0	9	0	0	0	0	0	0	1	0	0	1.27302	CCUCAAGGCUGGCCUGGCUGCUGCGCAGCUCAGGAACUCAGUGCUUUGCAGUCAGACCAGCCCAGGUU	(((...((((((.((((((((.((((..............))))...)))))))).)))))).)))..	CCUCAAGGCUGGCCUGGCUGCUGCG	UUGCAGUCAGACCAGCCCAGGUU
novel-mir-33449	0.949696	31	0	31	4	0	4	0	6	0	5	0	8	0	4	0	0	0	0	0	0	0	0	0	1.2353	CGCGGACGUUCUCACGCACGGCACACGGAAGCAAGCACGGCGUGAGUUCGUCCCUCU	...(((((..(((((((.((((............)).)))))))))..)))))....	CGCGGACGUUCUCACGCACGGCA	CACGGCGUGAGUUCGUCCCUCU
novel-mir-36231	0.989475	31	0	31	4	0	3	0	4	0	6	0	10	0	4	0	0	0	0	0	0	0	0	0	1.36164	UCCCCACUCUUAACCCUACUGCAUCAUGGCAGUAGGGUUAAAAGCGGGGAGA	(((((.((.(((((((((((((......))))))))))))).)).)))))..	UCCCCACUCUUAACCCUACUG	GUAGGGUUAAAAGCGGGGAGA
novel-mir-3676	0.99851	29	2	31	5	1	3	0	0	1	2	0	0	0	2	0	9	0	8	0	0	0	0	0	0.996174	GUCUGGUUUGAAGAGGGACAGCAAGUCUGAGGACAAGGGGCUGUCCUUCUUCAAAUCAGCCUUG	(.((((((((((((((((((((..(((....))).....)))))))))))))))))))).)...	GUCUGGUUUGAAGAGGGACAGC	UGUCCUUCUUCAAAUCAGCCUUG
novel-mir-3734	0.933453	31	0	31	3	0	7	0	4	0	5	0	5	0	7	0	0	0	0	0	0	0	0	0	1.2771	ACCUUCCCAAGUCCUGUUGGGAGCAUGAGUGGGAAGUGCUGCUCCCGGAGGUGCUUGGAGGGUGA	(((((((.(((((((.(((((((((..(.(....).)..)))))))))))).)))))))))))..	ACCUUCCCAAGUCCUGUUGGGAGC	UCCCGGAGGUGCUUGGAGGGUGA
novel-mir-38593	0.982193	31	0	31	0	0	0	0	0	0	2	0	0	0	0	0	12	0	12	0	3	0	2	0	1.03785	CUGGUGAGUAGUGGGAUGUGCAAGAGAAUUCCACCUCCCCUUGGUUUCCUGCUGUCUCACUGGCU	((((((((((((((((....((((.((........))..))))...)))))))).))))))))..	CUGGUGAGUAGUGGGAUGUGCAAG	UGGUUUCCUGCUGUCUCACUGGCU
novel-mir-3900	0.813939	26	5	31	4	1	2	2	1	0	5	1	2	1	0	0	6	0	4	0	2	0	0	0	1.14824	UGGCGGUGGCAGUGGAGCAGCUGCUCUCGUGUCUGAGCUGCUCCGGCGUCUCUGUCCAC	((((((.(((..((((((((((((......))...))))))))))..))).))).))).	UGGCGGUGGCAGUGGAGCAGC	UGCUCCGGCGUCUCUGUCCAC
novel-mir-4059	0.549837	30	1	31	1	0	2	0	2	0	4	0	0	0	0	1	11	0	9	0	1	0	0	0	1.70388	GAGGGAGGAAGGGCUGUUGGCACAGGGCAGCGUGGAGUACAGCCACCUCCCCUCCCUGGUUGCUGGCCCUCCUGCUGUCUCCC	((.((((((.(((((...(((((((((.((.(.((((.........))))))))))))..))))))))))))).)).))....	GAGGGAGGAAGGGCUGUUGGCACAG	UUGCUGGCCCUCCUGCUGUCUCCC
novel-mir-19548	0.994234	11	19	30	2	2	3	5	1	5	1	2	0	3	4	2	0	0	0	0	0	0	0	0	1.0599	UCAGGGUUUGCCUGGGACUGUCCUGUGUCCUGGGAAACACUGAAGUCCCAGGCAAACCAGGA	((..(((((((((((((((.((..((((........)))).)))))))))))))))))..))	UCAGGGUUUGCCUGGGACUGU	UGAAGUCCCAGGCAAACCAGGA	NONHSAT009248.2	NONHSAT010200.2;NONHSAT190544.1
novel-mir-17803	0.994812	19	11	30	0	0	1	0	1	0	1	0	0	0	2	0	11	9	3	2	0	0	0	0	1.141	CUCUUAGAAUCCCCAAACCACUUCACAGAAUGCUUUGGGGAUUCUAAGAGUU	(((((((((((((((((.((.(((...))))).)))))))))))))))))..	CUCUUAGAAUCCCCAAACCACU	UGCUUUGGGGAUUCUAAGAGUU	NONHSAT046568.2	ENST00000450155.5|known|lincRNA;NONHSAT005194.2
novel-mir-12991	0.969174	27	3	30	3	0	2	0	0	1	1	0	2	1	8	0	9	1	2	0	0	0	0	0	1.43554	CCAGAUGGGUGAGGGUUGUGAUUGGGGGUGCUCUUGGAGCCCCACACCUGCCUUUCCCAUCCCAGGUG	((.((((((.((((((.(((..(((((.(.(....).).))))))))..))))))))))))...))..	CCAGAUGGGUGAGGGUUGUGAUUGG	ACACCUGCCUUUCCCAUCCCAGGUG	NONHSAT059269.2	NONHSAT059269.2
novel-mir-19280	0.691094	12	18	30	0	2	2	1	0	0	1	2	1	4	0	3	7	2	1	1	0	2	0	1	1.03466	UGGGCUGACAGCAGGUGUGUGGGCUGCAAGUAUAUUUGGUCCACACCCGGCUGGCUGCGAC	...((...((((.((.(((((((((............))))))))))).))))...))...	UGGGCUGACAGCAGGUGUGUGGG	UCCACACCCGGCUGGCUGCGAC	NONHSAT081141.2
novel-mir-25475	0.99771	27	3	30	11	0	4	0	0	0	2	1	4	1	6	1	0	0	0	0	0	0	0	0	1.19209	CCCUUCCCACUGCGCUUCGGGUCAGUCACCCCACUGCUGAGUGACCUGGCUGUGGGAAGGAU	.(((((((((.((....(((((((.(((.(.....).))).))))))))).)))))))))..	CCCUUCCCACUGCGCUUCGGGUCA	AGUGACCUGGCUGUGGGAAGGAU	NONHSAT087647.2	NONHSAT087647.2
novel-mir-17681	0.990239	9	21	30	2	5	1	4	0	4	1	3	0	0	2	1	0	1	1	3	0	0	2	0	0.679659	CUGGCCUCUAUUACUGUGACAUCUGCCACCAAGAUGAUGCCUCAGUGAUUCUGGCCAGGA	((((((...(((((((.(.((((............)))).).)))))))...))))))..	CUGGCCUCUAUUACUGUGACAU	GCCUCAGUGAUUCUGGCCAGGA	NONHSAT175476.1;NONHSAT055334.2;ENST00000577423.2|known|processed_transcript	NONHSAT175476.1;NONHSAT055334.2;ENST00000577423.2|known|processed_transcript;NONHSAT193984.1
novel-mir-24653	0.974672	26	4	30	0	0	1	1	1	0	0	0	2	1	1	0	11	1	9	1	0	0	1	0	0.867455	UGAAGUAGGGACAUUCGGAAGUGGAUACAUUUAAUUUGCCUCUGAAAUGUCCUCUCUCUUCAGG	(((((.(((((((((((((.((((((.......)))))).)))).))))))).))..)))))..	UGAAGUAGGGACAUUCGGAAGUGG	UGAAAUGUCCUCUCUCUUCAGG		NONHSAT200121.1
novel-mir-16940	0.761863	0	30	30	0	0	0	2	0	1	0	1	0	2	0	2	0	18	0	4	0	0	0	0	1.22291	UCUGGGAGAGAGCUACCGCUCCACAGCACUUACUGAGGAGGGGAGCUUUCUUCCUGAGU	((.(((((((((((.((.((((.(((......))).)))).))))))))))))).))..	UCUGGGAGAGAGCUACCGCUC	GGGGAGCUUUCUUCCUGAGU		NONHSAT204209.1;NONHSAT204208.1;NONHSAT101596.2
novel-mir-1139	0.672807	23	7	30	4	0	4	2	5	0	1	2	1	1	2	2	2	0	2	0	1	0	1	0	1.3251	GGCUUCGCGCUCGGCGGUCAUGAGCGGGAACCGGCCUCUGGACGACCGGGAGCGAAAGCGC	.(((((((.(((((..(((..((((((...)))..)))..)))..))))).))).))))..	GGCUUCGCGCUCGGCGGUCAUGA	UGGACGACCGGGAGCGAAAGCGC
novel-mir-12707	0.980133	30	0	30	0	0	2	0	2	0	0	0	0	0	1	0	16	0	9	0	0	0	0	0	2.00448	CGGGGGCGCAGCGCUCACCGGCCCCGCCGCCCCCUCCGGCGGCCGGGGAGAACUGCGCCUGCCGGC	(((((((((((..(((.((((((..((((.......)))))))))).)))..)))))))).)))..	CGGGGGCGCAGCGCUCACCGGCC	CCGGGGAGAACUGCGCCUGCCGGC
novel-mir-13946	0.735806	29	1	30	0	0	4	0	2	0	7	0	1	0	6	0	5	0	4	0	0	0	0	1	1.64641	GGCGGGGGGUUGGGGGGAGACAGGCACAGACAGACAUUGGGUUGGGACCCGGGAGGCCUUGUUUCUCUCGGGCCCUGGCCGC	(((..((((((.(((((((((((((...........((((((....))))))...))).)))))))))).)))))).)))..	GGCGGGGGGUUGGGGGGAGACAG	GUUUCUCUCGGGCCCUGGCCGC
novel-mir-15842	0.914145	29	1	30	1	0	2	0	4	0	1	0	6	0	2	1	6	0	5	0	1	0	1	0	1.91603	GGCGGGCUGCCGGGGGGCGGGAGGCGCGCGGGCUCCUGGCGCCGACGCCUGACGCCCCCCGCCCCGCAGC	.(((((..((.((((((((..(((((((.(.(((...))).))).)))))..)))))))))))))))...	GGCGGGCUGCCGGGGGGCGGGAGGC	CUGACGCCCCCCGCCCCGCAGC
novel-mir-16479	0.826119	2	28	30	0	0	1	0	0	0	0	0	0	0	0	0	1	11	0	17	0	0	0	0	1.00174	GUGGCGGCCUCCAAUGCGAUGUACAGGAAGUCAUCGCAUUUUUCACUGCCACGC	(((((((.....(((((((((.((.....))))))))))).....)))))))..	GUGGCGGCCUCCAAUGCGAUG	UCGCAUUUUUCACUGCCACGC
novel-mir-17472	0.955507	27	3	30	1	0	4	0	3	1	2	0	6	1	11	1	0	0	0	0	0	0	0	0	1.29467	CGGCCGGGGAGGGCGUCUUAGCUCAGCUCAGCUCAGCUGUACGCCCUCACUGGUGUCG	..(((((.((((((((..(((((.(((...))).))))).)))))))).)))))....	CGGCCGGGGAGGGCGUCUUAGCU	CUGUACGCCCUCACUGGUGUCG
novel-mir-20924	0.999544	30	0	30	6	0	4	0	1	0	5	0	2	0	10	0	2	0	0	0	0	0	0	0	0.87329	CCCUGCUGCAUUUGUGGCAGUUUCAACAAACGUUAUUGGAAACUUCCACGGUGCAGUAGGUGC	.(((((((((((.((((.((((((..(((......))))))))).)))))))))))))))...	CCCUGCUGCAUUUGUGGCAGUUUC	AACUUCCACGGUGCAGUAGGUGC
novel-mir-33812	0.993352	29	1	30	4	0	6	1	2	0	2	0	9	0	2	0	2	0	1	0	1	0	0	0	1.7694	GGGGGGGUUGGGGGCGGGGACAGGGAGGCUGGAGGAAGCCUUGCUGCCUCUCCCUCCUCCCCCCAGG	.((((((..(((((.((((.(((.((((((......)))))).))))))).)))))..))))))...	GGGGGGGUUGGGGGCGGGGACAGG	UGCCUCUCCCUCCUCCCCCCAGG
novel-mir-34168	0.584152	29	1	30	1	0	0	0	3	0	1	0	0	0	1	0	10	0	11	0	0	0	2	1	1.24502	ACAGAAGGCGGAGGCGACUAGGGUGUUGGUGGAACCACACAUGCGCCCUCGGCUUCUGGCA	......(.(((((((....(((((((..(((......)))..)))))))..))))))).).	ACAGAAGGCGGAGGCGACUAGGGUG	CAUGCGCCCUCGGCUUCUGGCA
novel-mir-38099	0.855883	25	5	30	4	0	6	3	4	0	7	0	1	1	2	1	0	0	0	0	1	0	0	0	1.33822	GCCAGACUCCAGCGGGCAGGGAUAGCAUUGGCUUCCCUAUUCAGCCCGAGGAUCUGGAGUCGUGU	....((((((((((((((((((.(((....)))))))).....))))).....))))))))....	GCCAGACUCCAGCGGGCAGGG	CAGCCCGAGGAUCUGGAGUCGUGU
novel-mir-4095	0.99671	28	2	30	9	0	7	1	2	1	1	0	5	0	4	0	0	0	0	0	0	0	0	0	1.30089	CUGACCCCUAAAAUGAUAUUAAAGAAAAUAUAUUGAAUACUAUUUAAUAUCAUUUUAGGGGUCAGUU	(((((((((((((((((((((((...................)))))))))))))))))))))))..	CUGACCCCUAAAAUGAUAUUA	AUAUCAUUUUAGGGGUCAGUU
novel-mir-9719	0.979433	30	0	30	0	0	0	0	0	0	0	0	0	0	1	0	20	0	9	0	0	0	0	0	0.939017	GCCCAGGAGCCUCCUUUGGAAACCAGGAAGCCGGGAAUCUCGUUGCAAAGGAAUCCUGGGCCU	((((((((...(((((((.((..........((((...)))))).))))))).))))))))..	GCCCAGGAGCCUCCUUUGGAAAC	UUGCAAAGGAAUCCUGGGCCU
novel-mir-39176	0.608558	5	24	29	0	1	0	1	0	1	0	1	0	1	1	4	0	0	0	0	2	7	2	8	1.47268	AGGUGUGAGCCACUGUACCUGGCCUAGAACUUAAUGUUUAAGAAGACUCUUGGCCGGGUGCGGUGGCUCACGCCCGU	.(((((((((((((((((((((((.(((.(((((...))))).....))).)))))))))))))))))))))))...	AGGUGUGAGCCACUGUACC	UGCGGUGGCUCACGCCCGU	ENST00000425192.1|known|antisense;NONHSAT158866.1;NONHSAT177352.1;ENST00000514487.1|known|antisense;NONHSAT211646.1;NONHSAT162453.1;ENST00000631276.2|known|processed_transcript;NONHSAT091035.2;NONHSAT217964.1;NONHSAT218767.1;NONHSAT124237.2;NONHSAT213735.1;NONHSAT192351.1;NONHSAT179401.1;NONHSAT145863.2;NONHSAT177642.1;NONHSAT211570.1;NONHSAT060345.2;ENST00000501143.1|known|lincRNA;NONHSAT214052.…	NONHSAT216632.1;NONHSAT216633.1;NONHSAT218530.1;NONHSAT066614.2;NONHSAT159884.1;NONHSAT210369.1;NONHSAT192880.1;NONHSAT173379.1;NONHSAT160905.1;ENST00000614509.1|known|lincRNA;NONHSAT211300.1;NONHSAT171208.1;NONHSAT056419.2;NONHSAT144076.2;NONHSAT174709.1;NONHSAT082287.2;NONHSAT176310.1;NONHSAT100606.2;NONHSAT105589.2;NONHSAT167550.1;NONHSAT041414.2;NONHSAT082286.2
novel-mir-20869	0.514536	3	26	29	0	3	1	5	0	5	0	6	0	5	2	2	0	0	0	0	0	0	0	0	1.30248	CAAAAGUAAUUGUGAUUUUUGUCAUUAAAAUCGCAAAAACCGUAAUUACUUGUGUAC	((.(((((((((((.(((((((.((....)).))))))).))))))))))).))...	CAAAAGUAAUUGUGAUUUUUGU	AACCGUAAUUACUUGUGUAC	ENST00000612847.1|novel|miRNA;NONHSAT205258.1;ENST00000390749.2|novel|miRNA;NONHSAT164758.1;ENST00000620946.1|novel|miRNA;ENST00000408561.1|novel|miRNA;ENST00000408835.1|novel|miRNA;ENST00000401218.1|novel|miRNA;ENST00000408630.3|novel|miRNA;ENST00000617580.1|novel|miRNA;ENST00000408277.1|novel|miRNA;ENST00000410711.1|novel|miRNA;ENST00000411217.1|novel|miRNA;ENST00000630475.1|novel|miRNA;ENST000…	ENST00000580117.1|known|miRNA;ENST00000390796.3|novel|miRNA
novel-mir-4183	0.998388	29	0	29	7	0	5	0	5	0	5	0	3	0	4	0	0	0	0	0	0	0	0	0	0.920389	UUCCCAGGUGUUCUUUGAGCUUCUUGUAUUUAGAUGGCUAGAUCUCAAAGAAGGCCGGGUAAAU	..(((.(((.(((((((((..(((.((.........)).))).))))))))).)))))).....	UUCCCAGGUGUUCUUUGAGCUUCU	AUCUCAAAGAAGGCCGGGUAAAU	NONHSAT039400.2;NONHSAT153548.1;NONHSAT156331.1;NONHSAT223458.1;NONHSAT190724.1
novel-mir-35936	0.978775	4	25	29	1	4	0	8	0	2	0	6	0	1	0	3	2	1	1	0	0	0	0	0	1.04833	UAGGGCCCUGGAUAUACACACAAACAAGUGUGUGUAUAUCUGGAGCCCCACA	..((((.(((((((((((((((......))))))))))))))).))))....	UAGGGCCCUGGAUAUACACAC	GUGUAUAUCUGGAGCCCCACA	NONHSAT074757.2	NONHSAT074757.2
novel-mir-15012	0.997939	29	0	29	3	0	3	0	2	0	4	0	4	0	3	0	7	0	3	0	0	0	0	0	0.91734	CAGAGGACUGAAGAAGUCACAGGAGUUGGCCAUGACUUAAGCUAUGACUUCUUCAGGCCUCUGUU	((((((.((((((((((((.((((((((....))))))...)).)))))))))))).))))))..	CAGAGGACUGAAGAAGUCACAG	AUGACUUCUUCAGGCCUCUGUU	NONHSAT124917.2;ENST00000521718.1|known|lincRNA;NONHSAT124916.2;ENST00000518496.5|known|lincRNA;NONHSAT215386.1;NONHSAT215387.1;NONHSAT215385.1;ENST00000517816.1|known|lincRNA	NONHSAT194863.1
novel-mir-22094	0.953987	0	29	29	0	1	0	0	0	2	0	1	0	2	0	3	0	0	0	0	0	6	0	14	1.1028	GCUUGAAGCCACAUGGAGGGAGUUUCAUUAAAUGCUAACUACUUUUUCCUUGUGGUGUGAGUGU	(((((..((((((.(((((((((.................))))))))).)))))).)))))..	GCUUGAAGCCACAUGGAGGGAGUU	CUUUUUCCUUGUGGUGUGAGUGU	NONHSAT158809.1;NONHSAT208281.1;NONHSAT188785.1
novel-mir-10715	0.509315	16	13	29	0	2	3	1	2	1	2	0	1	1	4	2	0	0	1	0	3	1	0	5	1.48923	AACAUGUGGUCUUUGGUUUUCUGUUCCUGUAUUAAUUCACUUAGGAUAAUGGCCUCCAGCUGCCGCCAUGUUGC	((((((((((..((((....(((((((((............)))))..))))...))))..)))).))))))..	AACAUGUGGUCUUUGGUUUUCUGUU	UGGCCUCCAGCUGCCGCCAUGUUGC	NONHSAT172231.1;NONHSAT184783.1;NONHSAT199367.1;NONHSAT077148.2;NONHSAT195595.1;NONHSAT223265.1;NONHSAT163273.1;NONHSAT012734.2;NONHSAT084421.2;NONHSAT012735.2;NONHSAT026000.2;NONHSAT175204.1;NONHSAT075993.2;NONHSAT219164.1;NONHSAT223412.1;NONHSAT095973.2;NONHSAT166110.1;ENST00000635072.1|known|lincRNA;NONHSAT206579.1;NONHSAT206459.1;NONHSAT201802.1;NONHSAT167819.1;NONHSAT099111.2;NONHSAT076583.2…	NONHSAT177331.1
novel-mir-18935	0.998703	17	12	29	4	1	2	3	3	0	1	3	4	3	3	2	0	0	0	0	0	0	0	0	1.16867	AGCUUUGCCAGAUCCUUGCACGGGUCAUGGAGGAGGCUCCUGGACCCGUGCAAGGAUCUGGCAAAGCUGA	((((((((((((((((((((((((((..((((....))))..))))))))))))))))))))))))))..	AGCUUUGCCAGAUCCUUGCACG	UGCAAGGAUCUGGCAAAGCUGA	NONHSAT190184.1	NONHSAT174871.1;NONHSAT145641.2;NONHSAT145637.2;ENST00000584714.5|known|antisense;ENST00000583012.1|known|antisense;ENST00000583343.5|known|antisense;NONHSAT145636.2;NONHSAT145639.2;NONHSAT145638.2;ENST00000581366.5|known|antisense;NONHSAT145635.2;NONHSAT190184.1;ENST00000579114.5|known|antisense
novel-mir-19013	0.999009	17	12	29	4	1	2	3	3	0	1	3	4	3	3	2	0	0	0	0	0	0	0	0	1.16026	AGCUUUGCCAGAUCCUUGCACGGGUCCAGGAGCCUCCUCCAUGACCCGUGCAAGGAUCUGGCAAAGCUGA	((((((((((((((((((((((((((..((((....))))..))))))))))))))))))))))))))..	AGCUUUGCCAGAUCCUUGCACG	UGCAAGGAUCUGGCAAAGCUGA	NONHSAT190184.1	NONHSAT174871.1;NONHSAT145641.2;NONHSAT145637.2;ENST00000584714.5|known|antisense;ENST00000583012.1|known|antisense;ENST00000583343.5|known|antisense;NONHSAT145636.2;NONHSAT145639.2;NONHSAT145638.2;ENST00000581366.5|known|antisense;NONHSAT145635.2;NONHSAT190184.1;ENST00000579114.5|known|antisense
novel-mir-12710	0.618648	17	12	29	0	2	0	3	1	1	0	1	0	1	0	3	0	0	0	0	6	0	10	1	1.06202	UAGCCACUGCAGUUCAGCCUGGGCAACACAGCAAGCAGCUGUCCCUCUCUAUUUUUUUUUUUUUAAAAGGCAGGGCUCAGUGGCUCAU	.((((((((.(((((.(((((((....(((((.....))))))))......................)))).)))))))))))))...	UAGCCACUGCAGUUCAGCCUGG	AGGCAGGGCUCAGUGGCUCAU	NONHSAT191193.1;NONHSAT177187.1;NONHSAT164117.1;NONHSAT203315.1;NONHSAT191386.1;NONHSAT182013.1;ENST00000366110.4|known|antisense;ENST00000480997.2|known|misc_RNA;NONHSAT127430.2;ENST00000482923.3|known|misc_RNA;NONHSAT002201.2;ENST00000629061.1|novel|miRNA;NONHSAT031559.2;ENST00000541002.7|known|antisense;NONHSAT031571.2;NONHSAT185568.1;NONHSAT186904.1;ENST00000582099.2|known|misc_RNA;ENST000005…	NONHSAT205450.1;NONHSAT206880.1;NONHSAT141501.2;NONHSAT006357.2;NONHSAT202031.1;ENST00000571152.1|known|processed_transcript;NONHSAT106895.2;NONHSAT161360.1;NONHSAT185435.1;NONHSAT032215.2;NONHSAT217851.1;NONHSAT001039.2;NONHSAT206045.1;NONHSAT165563.1;NONHSAT192803.1;NONHSAT137657.2;NONHSAT212009.1;NONHSAT147902.2;NONHSAT121450.2;NONHSAT156798.1;NONHSAT158891.1;NONHSAT168133.1;NONHSAT192802.1;NO…
novel-mir-25397	0.661969	13	16	29	0	3	0	2	0	1	1	1	1	7	3	0	3	0	5	0	0	0	0	2	1.63354	GGUGGCGGCUGUGGCGGGGGCGCGCGCGCGCUCGCUCUCUCGCGCCGGUUCGCCCUCC	(((((((((.((((.(((((((.((....)).)))))))))))))))..)))))....	GGUGGCGGCUGUGGCGGGGGC	UCUCUCGCGCCGGUUCGCCCUCC	NONHSAT192814.1
novel-mir-11268	0.722671	0	29	29	0	0	0	0	0	1	0	1	0	0	0	0	0	15	0	12	0	0	0	0	1.39851	CCUGCCUGUGUCCCCAGUGUCUGUUCCAUCAGGCAGUGGGGACACAGGCAGACU	.(((((((((((((((.((((((......)))))).)))))))))))))))...	CCUGCCUGUGUCCCCAGUGU	AGUGGGGACACAGGCAGACU	NONHSAT201329.1;NONHSAT091659.2;NONHSAT215253.1;NONHSAT091658.2;NONHSAT184979.1;NONHSAT091656.2;NONHSAT091657.2;NONHSAT184980.1	NONHSAT201013.1;NONHSAT186352.1;NONHSAT179195.1;NONHSAT186353.1;NONHSAT170325.1
novel-mir-26743	0.714173	27	2	29	0	1	1	0	0	0	1	0	0	1	1	0	13	0	4	0	3	0	4	0	1.94895	GGCUGGGCCGGGCUCUUGGGGCAGCCAGGUGCCGCUGCUGGCGUCUAGGCCACACCACCCUGAACGCGCCGGCUCGCCUC	(((.(((((((((..((((((..((((((((((......))))))).))).......))))))..)).))))))))))..	GGCUGGGCCGGGCUCUUGGGGCAG	ACCCUGAACGCGCCGGCUCGCCUC	NONHSAT219557.1;NONHSAT131614.2	ENST00000384547.1|known|rRNA;ENST00000365604.1|known|rRNA;NONHSAT219557.1;NONHSAT131614.2
novel-mir-10559	0.508214	1	28	29	0	2	0	1	0	1	0	3	0	1	0	1	0	10	1	9	0	0	0	0	1.70896	GCCCUCUGCCUCCCAACCUUCCCAUAAACUGAGUCACGAGGAGAGCUGGGAAGGGGGAUGCAGAGGGGA	.((((((((.((((..((((((((....((........))......)))))))))))).))))))))..	GCCCUCUGCCUCCCAACCUUC	GAAGGGGGAUGCAGAGGGGA	NONHSAT221684.1
novel-mir-13288	0.667327	6	23	29	1	4	1	3	2	3	0	2	0	1	1	1	0	1	0	0	0	4	1	4	2.16026	CGCGGGCGGCGGCGGGGGGCCGGGUGGCCGGGGUCCCGGGCCCCGCGGCGGCGGCAGCGGC	(((.(.((.((.((.((((((.((.(((....))))).)))))).)).)).)).).)))..	CGCGGGCGGCGGCGGGGGGCCGGG	GGGCCCCGCGGCGGCGGCAGCGGC		NONHSAT126801.2;ENST00000518993.1|known|antisense;NONHSAT126800.2;ENST00000523683.1|known|antisense
novel-mir-37291	0.719769	24	5	29	2	0	1	0	3	0	2	0	1	0	1	1	0	0	0	0	8	4	6	0	1.32627	CCUGGUUGGCAUGGGUCGGGACCCUGUUGUGUUGUGUUUUCGCUCUUUUUCGUAGAGUUCAAGGGGGUCCUGCUAUGUUGUCCAGACU	.((((..(((((((..(((((((((.(((............(((((.......))))).))).))))))))))))))))..))))...	CCUGGUUGGCAUGGGUCGGGACCC	GUCCUGCUAUGUUGUCCAGACU		NONHSAT186502.1
novel-mir-10997	0.993316	3	26	29	1	0	0	0	1	0	0	0	0	0	1	0	0	11	0	15	0	0	0	0	1.16869	UCUGCAGCCUACCUCAUCAGACCCUGGACUCACCAAGCCAGGGUGAUGGGAUGGGCUGUUGACU	((.((((((((.((((((..(((((((.((.....))))))))))))))).)))))))).))..	UCUGCAGCCUACCUCAUCAGAC	GUGAUGGGAUGGGCUGUUGACU
novel-mir-12559	0.873915	29	0	29	2	0	2	0	1	0	2	0	0	0	0	0	15	0	7	0	0	0	0	0	1.77757	GCGGGGAGGGAGCCAGGGAGUGGGUGUGGGGGCUCAGCAGCCCCAGGCUCCGUCACCCCCUCUCUGCUUGCAG	(((((.((((((...(((.(((((.((.((((((....))))))..)).))..)))))))))))).)))))..	GCGGGGAGGGAGCCAGGGAGUGGGUGU	UCCGUCACCCCCUCUCUGCUUGCAG
novel-mir-15205	0.995801	28	1	29	3	1	2	0	1	0	3	0	1	0	1	0	11	0	6	0	0	0	0	0	0.943537	AUAAACCUGGAUCGAGGUCACUGGAUACCCUUGGGCCCAGCUCCUCGGUCCAGGUUUAUGG	(((((((((((((((((...((((...((...))..))))..)))))))))))))))))..	AUAAACCUGGAUCGAGGUCAC	CUCCUCGGUCCAGGUUUAUGG
novel-mir-17463	0.710543	28	1	29	3	0	4	1	3	0	3	0	0	0	1	0	9	0	5	0	0	0	0	0	1.60798	AGGGAGUUGGUGGUGGGCAUGGUGCCCUGUGUCCAGCUGGCACCCGAGCCGGCCGCCUGCCUUCCAGG	.(((((..((((((.(((..(((((((((....)))..))))))...))).))))))...)))))...	AGGGAGUUGGUGGUGGGCAUGGU	GAGCCGGCCGCCUGCCUUCCAGG
novel-mir-22855	0.968914	28	1	29	4	1	2	0	6	0	3	0	6	0	6	0	1	0	0	0	0	0	0	0	1.119	GGGGGCAGUGGACUCAGGUGCUGAAGUUGUUGCUUUUGUCUGUGUUCCCUGCCUCACA	.(((((((.((((.(((..((.(((((....))))).))))).)))).)))))))...	GGGGGCAGUGGACUCAGGUGCUGA	UGUCUGUGUUCCCUGCCUCACA
novel-mir-23084	0.638005	29	0	29	2	0	0	0	4	0	3	0	5	0	3	0	5	0	3	0	2	0	2	0	1.59778	GCUGGACAACUUCAAGCCAGAGGUAAGGUGGGCUCUGCCUCCGGGGAGGGAUCUGUGGUGGGCUCUUACCUCCCCUUGGCUUGUGUCCCGCAGG	((.(((((....(((((((.(((..(((((((....(((((((.(((....))).))).)))).)))))))..))))))))))))))).))...	GCUGGACAACUUCAAGCCAGAGGUAAGG	UCCCCUUGGCUUGUGUCCCGCAGG
novel-mir-23272	0.518711	0	29	29	0	2	0	6	0	1	0	2	0	3	0	1	0	9	0	0	0	0	0	5	1.71522	CACUGCUCGCUGGGCCGCGGCUCCCGGGUGUCCCAGGCCCGGCCGGUGCGCAGAGCA	..((((.((((((.(((.((((...(((...))).))))))))))))).))))....	CACUGCUCGCUGGGCCGCGGCUC	GCCCGGCCGGUGCGCAGAGCA
novel-mir-25329	0.995221	29	0	29	3	0	8	0	2	0	3	0	4	0	9	0	0	0	0	0	0	0	0	0	1.44665	UGGGCAGAGCAGAGCCUGCAUUGGCCAUCUCCAUCUGGCCCAGGCCAACAGGCCUUGCUCUGCUCACA	((((((((((((.(((((..((((((....((....))....))))))))))).))))))))))))..	UGGGCAGAGCAGAGCCUGCAUUGGC	CAACAGGCCUUGCUCUGCUCACA
novel-mir-29340	0.968421	29	0	29	3	0	4	0	4	0	6	0	5	0	0	0	6	0	1	0	0	0	0	0	1.00003	UGACCCAGUGUUGGGCAGAACUGUGGAGCCCCAAUUUCUGCUGAGCACUGGGCCUGU	...(((((((((.(((((((...(((....)))..))))))).))))))))).....	UGACCCAGUGUUGGGCAGAACU	UUCUGCUGAGCACUGGGCCUGU
novel-mir-2935	0.943437	29	0	29	2	0	4	0	4	0	9	0	5	0	5	0	0	0	0	0	0	0	0	0	1.17141	GCAGGAGGCAGGACCAGAAAGUGCAGACCCUCAGCUUUCAGGUCCCGCUCCCUUGCUG	(((((.(((.(((((.((((((..((...))..)))))).))))).))).)).)))..	GCAGGAGGCAGGACCAGAAAGU	UUUCAGGUCCCGCUCCCUUGCUG
novel-mir-32403	0.854925	2	27	29	0	0	0	2	0	5	0	4	0	1	0	1	0	8	0	6	2	0	0	0	1.9419	GAGAGCCCCAGGCCCGAGCCACGCGGUCUUCCGGGCCCGGGUCGGGGCUCGAUG	..(((((((.((((((.(((...(((....)))))).)))))))))))))....	GAGAGCCCCAGGCCCGAGCCACGC	CGGGCCCGGGUCGGGGCUCGAUG
novel-mir-34597	0.979631	28	1	29	6	0	8	0	2	0	5	1	0	0	3	0	2	0	2	0	0	0	0	0	0.917248	UGGGGCAGCAUUGGGAGUGUGAACCCCCAUCCAGGUUCUCACCUCUCAAACUUCCUCAGA	(((((.((..(((((((((.(((((........))))).)).))))))).)).)))))..	UGGGGCAGCAUUGGGAGUGUGA	UCACCUCUCAAACUUCCUCAGA
novel-mir-3681	0.697946	27	2	29	2	0	6	0	3	1	3	1	1	0	8	0	4	0	0	0	0	0	0	0	0.95679	AAGACAGAAGCUGUGGUGCCUUGUACAGCUCAGUCAUGGAAGUUACACACCAUCAGCUCUGCCAUGU	....((((.(((((((((...((((....(((....)))....))))))))).))))))))......	AAGACAGAAGCUGUGGUGCCUUGUA	CACACCAUCAGCUCUGCCAUGU
novel-mir-33263	0.997055	11	17	28	2	2	0	5	1	6	1	0	5	1	2	3	0	0	0	0	0	0	0	0	1.0856	UGCCACACCUCUUCUCCCUACCUAUACAUAGGGCAAGGUAUGGGAGAAAAGGUGUGCAG	(((.((((((.((((((((((((...(....)...))))).))))))).))))))))).	UGCCACACCUCUUCUCCCUACC	GUAUGGGAGAAAAGGUGUGCAG	NONHSAT029396.2	NONHSAT029396.2
novel-mir-2862	0.99967	3	25	28	0	1	0	6	1	4	0	7	0	4	0	2	0	1	0	0	2	0	0	0	0.947031	UCUCAACUCCACCAGCUAUGUCCUCUGGCAGGUAGACAUAGCUGGUGGAGUUGAGAUA	((((((((((((((((((((((..((....))..))))))))))))))))))))))..	UCUCAACUCCACCAGCUAUGU	AUAGCUGGUGGAGUUGAGAUA	NONHSAT058769.2	NONHSAT058769.2
novel-mir-33350	0.999311	3	25	28	0	1	0	6	1	4	0	7	0	4	0	2	0	1	0	0	2	0	0	0	0.981158	UCUCAACUCCACCAGCUAUGUCUACCUGCCAGAGGACAUAGCUGGUGGAGUUGAGAUA	(((((((((((((((((((((((..........)))))))))))))))))))))))..	UCUCAACUCCACCAGCUAUGU	AUAGCUGGUGGAGUUGAGAUA	NONHSAT058769.2	NONHSAT058769.2
novel-mir-36195	0.959658	1	27	28	0	3	0	5	0	0	0	7	0	2	1	1	0	6	0	2	0	1	0	0	1.90479	CUGCAGCUGCUGGCCCGGGUGCUAAGCCCCUUAAUGCCUGGGGCCUGUGGUGCCGGCCGGCCGCUCCGAG	.((.(((.(((((((..(((((((.(((((.........)))))...)))))))))))))).))).))..	CUGCAGCUGCUGGCCCGGGUGCUAAGCC	UGUGGUGCCGGCCGGCCGCUCCGAG	NONHSAT095005.2;NONHSAT094616.2;NONHSAT223584.1;NONHSAT081615.2;NONHSAT075272.2;NONHSAT075271.2;NONHSAT210414.1;NONHSAT094804.2;NONHSAT154152.1;NONHSAT075270.2;ENST00000421315.1|known|antisense;NONHSAT055523.2;NONHSAT175637.1;NONHSAT197792.1;NONHSAT206169.1;ENST00000585863.2|known|lincRNA;NONHSAT199058.1;NONHSAT138739.2;NONHSAT069275.2;ENST00000404689.2|known|lincRNA;NONHSAT114012.2;NONHSAT055522…	ENST00000563320.1|known|lincRNA;NONHSAT008515.2
novel-mir-859	0.5624	22	6	28	3	2	2	0	1	1	1	0	5	0	0	1	4	2	5	0	0	0	1	0	1.86575	GCGGGCGGGGCCUCGGGUGGGCUGCUGCGGGCUCACCCCCUCCCUGCCUGCCU	((((((((((....(((((((((......)))))))))...))))))))))..	GCGGGCGGGGCCUCGGGUGGG	ACCCCCUCCCUGCCUGCCU	NONHSAT164311.1;NONHSAT164310.1	ENST00000583404.1|novel|miRNA;NONHSAT153674.1;NONHSAT180863.1;NONHSAT196914.1
novel-mir-10236	0.978823	26	2	28	0	0	2	0	2	0	0	0	1	0	1	0	2	0	1	1	3	1	14	0	0.925831	UGAGCCCAGAGUUUGAAGAUACAGUGAGCUAUGAUCACGUCACUGUACUCCAACCUGGGCAACAGAG	...((((((.(((.((.(.((((((((............))))))))))).))))))))).......	UGAGCCCAGAGUUUGAAGAUACA	UACUCCAACCUGGGCAACAGAG		ENST00000427859.5|known|antisense;NONHSAT149300.1;NONHSAT200453.1;NONHSAT174785.1;ENST00000634601.1|known|lincRNA;ENST00000608346.1|known|antisense;ENST00000610965.1|novel|misc_RNA;ENST00000547793.3|novel|misc_RNA;NONHSAT218580.1;ENST00000428083.1|known|sense_intronic;NONHSAT162250.1;NONHSAT192475.1;ENST00000579920.2|known|misc_RNA;NONHSAT175250.1;NONHSAT192221.1;ENST00000543008.1|known|antisense…
novel-mir-27668	0.99222	2	26	28	1	9	0	3	0	3	1	3	0	5	0	3	0	0	0	0	0	0	0	0	1.06409	UAAGCACCUGAAGUCAGAAUACCUGAGUUCACAUGCUGGUAAAAGGUAUUCUGACUUCAGGUGCUU	.(((((((((((((((((((((((....(((.....)))....)))))))))))))))))))))))	UAAGCACCUGAAGUCAGAAUAC	UAUUCUGACUUCAGGUGCUU		NONHSAT041465.2
novel-mir-17100	0.813496	28	0	28	9	0	4	0	2	0	4	0	6	0	3	0	0	0	0	0	0	0	0	0	2.19283	CGCCGCUCGGCGCGCCCCGGCCCGACGCGCCGCGGCGGAGGCGAGCGGGAGGCGGGACGGGGCGGGGAGAGCGGCGGG	((((((((..(.(((((((.((((.(...((((.((....))..))))...))))).))))))).)..))))))))..	CGCCGCUCGGCGCGCCCCGGC	CGGGGCGGGGAGAGCGGCGGG		NONHSAT088876.2;NONHSAT169605.1
novel-mir-14875	0.994023	0	28	28	0	6	0	5	0	5	0	4	0	6	0	2	0	0	0	0	0	0	0	0	0.796595	UCAGACACAGGUAUGGCUGGCUCCAAAAUUUGUGCCUGGAGUCAGACAACCUGGGUUCCAAU	...(((.(((((.((.(((((((((...........))))))))).))))))).))).....	UCAGACACAGGUAUGGCUGGCUCC	AGUCAGACAACCUGGGUUCCAAU		NONHSAT095950.2
novel-mir-10854	0.946738	0	28	28	0	0	0	0	0	0	0	0	0	0	0	0	0	15	0	12	0	0	0	1	1.33191	ACCCAGGGGAAACGAGCUGUGUAGCCACUGACUUGCUCGCGCGGCCGUGGCCUCUGAGGGGC	.((((((((..(((.((((((((((.........))).))))))))))..)))))).))...	ACCCAGGGGAAACGAGCUGUGU	GCGGCCGUGGCCUCUGAGGGGC
novel-mir-10942	0.806787	0	28	28	0	1	0	0	0	0	0	0	0	1	0	0	0	18	0	8	0	0	0	0	1.70229	AUGACGUCUCCCCCUCUGGCUCGGCGGCGCCUGGCCUGGCAGGGCGGGUGACGUCACCG	.((((((((((((((((((((.(((...))).)))).)).)))).))).)))))))...	AUGACGUCUCCCCCUCUGGCUCG	GGCCUGGCAGGGCGGGUGACGUCACCG
novel-mir-16365	0.907799	26	2	28	5	0	3	1	0	0	7	0	5	0	5	1	0	0	0	0	0	0	1	0	0.958378	AGCUCCUGGGGUACAGAUGCCAUCAGAUGUUUUGACUAUGGACUGUGGCUCAGGGCCUGG	.((.((((((.(((((...((((((((...)))))...))).))))).))))))))....	AGCUCCUGGGGUACAGAUGCCAU	UGGACUGUGGCUCAGGGCCUGG
novel-mir-17723	0.909211	6	22	28	1	1	2	1	0	2	1	0	1	1	0	4	0	7	0	5	0	1	1	0	1.45276	UGGGGCCCCGUCACCGUCGAGGCUGCCUGGCUUGGUCUCAGGGUGGCUGGGCCCAUC	..((((((.((((((.(.((((((((...))..))))))).)))))).))))))...	UGGGGCCCCGUCACCGUCGAGG	UCUCAGGGUGGCUGGGCCCAUC
novel-mir-22217	0.887463	20	8	28	4	1	4	0	2	0	3	2	6	4	1	0	0	1	0	0	0	0	0	0	1.22107	GAGGGGUAGGGGCCACAGAGCAGGGCACCCGGCCAUCCCAUCUGUGACCCCACCUCUAGG	.((((((.((((.((((((....(((.....)))......)))))).))))))))))...	GAGGGGUAGGGGCCACAGAGCAGG	CAUCUGUGACCCCACCUCUAGG
novel-mir-23116	0.797421	28	0	28	0	0	0	0	0	0	0	0	1	0	0	0	0	0	0	0	9	0	18	0	1.9218	GGCGGCCCGCGGAGCCGGGUGCGCAGAGCCGCUGGCGCACUCGCGCGCUGCGCUGGCCUCCUC	((.(((((((((.(((((((((((((.....)).))))))))).)).)))))..)))).))..	GGCGGCCCGCGGAGCCGGGUGC	ACUCGCGCGCUGCGCUGGCCUCCUC
novel-mir-23293	0.76813	13	15	28	1	2	1	1	0	2	2	2	0	2	0	6	4	0	5	0	0	0	0	0	1.89735	AGUCCCAGCGUUGCGGCCGGCGCUUGCGGGUUACCGGGCCAGGCGGCGCGCAUCUCUGGGCCUCG	((.(((((.(.((((((((.(...(.(((....))).)...).)))).)))).).))))).))..	AGUCCCAGCGUUGCGGCCGGCGCUU	CAGGCGGCGCGCAUCUCUGGGCCUCG
novel-mir-24735	0.57876	27	1	28	5	0	10	0	2	0	3	0	2	1	5	0	0	0	0	0	0	0	0	0	1.34102	CUGGCCAGGCCUCUUGGUGCCCACUGUGCUCCUGAUUAGUUGGCGCCGGCAAUGGCAGGAG	((.((((.(((....((((((.((((..(....)..)))).)))))))))..)))).))..	CUGGCCAGGCCUCUUGGUGCCCAC	UUGGCGCCGGCAAUGGCAGGAG
novel-mir-25287	0.961457	28	0	28	6	0	8	0	2	0	1	0	5	0	4	0	1	0	1	0	0	0	0	0	1.07386	AUGGAGGCAAGUAGGGAUUGGGCUCCAGUUCUCCUCCUGUCACUAAUUUGCCUUCGUUU	((((((((((((.(((((.(((............))).))).)).))))))))))))..	AUGGAGGCAAGUAGGGAUUGG	UGUCACUAAUUUGCCUUCGUUU
novel-mir-25892	0.845288	0	28	28	0	5	0	3	0	1	0	2	0	5	0	1	0	1	0	0	0	4	0	6	1.01519	AGACGACUUUGGCCCUGUUGAUGACUGGUGCUGUGCUCCAGCCUUAUCAGUUAGGGGACCCAAGGUUUGUUUGG	(((((((((((((((((.((((((((((.((...)).))))..))))))..)))))...)))))).))))))..	AGACGACUUUGGCCCUGUUGAUGAC	UAUCAGUUAGGGGACCCAAGGUUUGUUUGG
novel-mir-27274	0.999766	3	25	28	1	1	1	0	0	0	0	1	0	0	0	1	1	15	0	7	0	0	0	0	0.996002	AGGCCAUUCCCCAUCAGAUGAGUCCUAGCAGUUUGGGCCCAUCUGAUGGGGAAUGGCCUGC	((((((((((((((((((((.((((.........)))).))))))))))))))))))))..	AGGCCAUUCCCCAUCAGAUGAG	CAUCUGAUGGGGAAUGGCCUGC
novel-mir-29752	0.985824	28	0	28	2	0	6	0	4	0	3	0	6	0	5	0	2	0	0	0	0	0	0	0	1.17859	GGGACACAGGUGCCAACACUGUGGGCCACUUGGUGUGGCUGUUGAAGCACCUCUGUCUUUC	.(((((.(((((((((((......(((((.....))))))))))..)))))).)))))...	GGGACACAGGUGCCAACACUGUGGGCC	CUGUUGAAGCACCUCUGUCUUUC
novel-mir-30096	0.999786	25	3	28	5	1	7	0	3	0	3	1	5	0	2	1	0	0	0	0	0	0	0	0	0.866455	AGGCAUUCCCUGGUAGUUUCAUGGAUCUUUUCAUGAGACUACCAGGGAAUGCCUUGU	(((((((((((((((((((((((((....)))))))))))))))))))))))))...	AGGCAUUCCCUGGUAGUUUCA	AGACUACCAGGGAAUGCCUUGU
novel-mir-34729	0.862866	25	3	28	4	0	5	2	5	0	3	1	5	0	3	0	0	0	0	0	0	0	0	0	1.07574	UCACGGGAGACCCAGGAGGGAUGCCUGGGAAUGACUGCGCUUGCCUUGGGUUUUCUGUAGC	..((((((((((((((.(.((.((.(((......))).)))).)))))))))))))))...	UCACGGGAGACCCAGGAGGGAUG	UUGCCUUGGGUUUUCUGUAGC
novel-mir-35181	0.989392	28	0	28	2	0	6	0	4	0	3	0	6	0	5	0	2	0	0	0	0	0	0	0	1.18259	GGGACACAGGUGCCAACACUGUGGGCCACUUGGUGUGGCUGUUGAAGCACCUCUGUCUUUC	.(((((.(((((((((((......(((((.....))))))))))..)))))).)))))...	GGGACACAGGUGCCAACACUGUGGGCC	CUGUUGAAGCACCUCUGUCUUUC
novel-mir-37103	0.926289	28	0	28	8	0	4	0	6	0	3	0	3	0	2	0	1	0	0	0	0	0	1	0	1.74328	CCUGCAGGGACUCAGGGUGGCCCAAGGCUGCGGUCGGGCACCCCGGGCCCCGGCAGGAG	(((((.(((.(((.(((((.(((..(((....))))))))))).))).))).)))))..	CCUGCAGGGACUCAGGGUGGCCC	GCACCCCGGGCCCCGGCAGGAG
novel-mir-8222	0.823637	15	13	28	7	3	4	2	1	2	1	2	0	1	0	3	0	0	0	0	0	0	2	0	1.50758	AGGAAGGGAAAGGGUCGAUUGGGUCCUCGGUCCCUAUCCUCUGCCUCUGCCCCGACACCCUGCUCGGCCCUCCCUUCCAGA	.((((((((..(((((((..((((..((((.....................)))).))))...)))))))))))))))...	AGGAAGGGAAAGGGUCGAUUGGG	CUGCUCGGCCCUCCCUUCCAGA
novel-mir-915	0.975248	28	0	28	2	0	3	0	0	0	1	0	4	0	2	0	10	0	6	0	0	0	0	0	1.37617	AGGGAGUGGUCCCUGGCUGUGGAUAGAUCUGCUGAUGAGUCCAGGCCCCGGUCCAUUCUCCUCG	.((((((((.((..((((.(((((..(((....)))..)))))))))..)).))))))))....	AGGGAGUGGUCCCUGGCUGUGGA	CAGGCCCCGGUCCAUUCUCCUCG
novel-mir-14005	0.955802	15	12	27	2	2	0	0	0	3	1	2	0	1	3	2	3	0	5	0	1	1	0	1	1.80264	GUGGUGGCCGCGGCGGCGAGAGCGACGGUCCCAUCUUUCCCACCCUCUUGGUUGCCGCUGGCCACACGCCC	((((((((((((((((((((((.(..((...........))..)))))).)))))))).)))))).)))..	GUGGUGGCCGCGGCGGCGAGAGCG	CUCUUGGUUGCCGCUGGCCACACGCCC	NONHSAT125922.2
novel-mir-25749	0.621364	26	1	27	2	0	4	0	0	0	4	0	1	0	1	0	0	0	0	0	11	1	3	0	0.981147	AGAUCUGCUGACCUGUGUGCCUACCCCUUGCAAAUGUCUGCUGGGUACUUCUAAUUCCACAGGUCAUCAGAUGCCU	..(((((.(((((((((....(((((...(((......))).)))))..........))))))))).)))))....	AGAUCUGCUGACCUGUGUGCC	UCCACAGGUCAUCAGAUGCCU		ENST00000578585.1|known|lincRNA;NONHSAT015957.2;NONHSAT146833.2
novel-mir-24616	0.991516	27	0	27	4	0	3	0	3	0	6	0	2	0	7	0	0	0	1	0	1	0	0	0	1.27404	UGGGGGCACCCUAUGUGGUGUCCCGGCCAAGCUUGACCCACAUGACUGUGUCCCCCACA	(((((((((..(((((((.(((..(((...))).))))))))))...))).))))))..	UGGGGGCACCCUAUGUGGUGUCC	ACCCACAUGACUGUGUCCCCCACA		ENST00000623130.1|known|sense_overlapping
novel-mir-18	0.590586	23	4	27	1	0	3	2	6	0	0	0	4	1	1	0	0	1	0	0	2	0	6	0	1.69781	CGGUGAAAGAGGGAGGAGAGAGGGGAAGGGGGAAGGUACCACACUCUUUUUUUUUUUUUUUUUUUUGAA	(((.((((((((((((((((((((....((........))...)))))))))))))))))))).)))..	CGGUGAAAGAGGGAGGAGAGAGGG	CUUUUUUUUUUUUUUUUUUUUGAA		NONHSAT192788.1;NONHSAT168402.1;ENST00000634248.1|known|lincRNA;ENST00000582536.1|known|antisense;NONHSAT207159.1;ENST00000458003.1|known|antisense;ENST00000463167.1|known|sense_intronic;NONHSAT185724.1;ENST00000601648.5|known|lincRNA;ENST00000627964.1|novel|misc_RNA;ENST00000625387.2|known|lincRNA;ENST00000584382.1|known|sense_intronic;NONHSAT175302.1;ENST00000443897.1|known|lincRNA;ENST00000569…
novel-mir-10277	0.578324	27	0	27	9	0	4	0	1	0	9	0	0	0	1	0	1	0	2	0	0	0	0	0	1.78177	GCUGGGGGCGGGGGAGGGAGCGGUGGCGCAGCCUGGGCGGAGGCUCCCAAGCUCACGCCCCUCCCCGCAG	.(((.(((.(((((.(.((((..(((.(.(((((......))))))))).)))).).))))).))).)))	GCUGGGGGCGGGGGAGGGAGCGGUGG	AAGCUCACGCCCCUCCCCGCAG
novel-mir-11542	0.995857	27	0	27	3	0	2	0	1	0	6	0	4	0	5	0	3	0	2	0	0	0	1	0	0.875061	CAGGCACAUAUUAGGCACUUGAUCAUGGACAUCAUGCCUAAUGUGUGCCCUGCU	..(((((((((((((((..((((.......))))))))))))))))))).....	CAGGCACAUAUUAGGCACUUGAU	CAUGCCUAAUGUGUGCCCUGCU
novel-mir-11714	0.841776	1	26	27	0	4	0	7	0	2	0	3	1	3	0	7	0	0	0	0	0	0	0	0	0.922305	AUUCCUGCAGUGGACGGCUUGUACAUCUUGCUGUCCGCUGCAGGAAACA	.(((((((((((((((((..(.....)..)))))))))))))))))...	AUUCCUGCAGUGGACGGCUUGU	UUGCUGUCCGCUGCAGGAAACA
novel-mir-12069	0.643705	22	5	27	2	0	3	0	4	2	6	1	4	0	3	0	0	2	0	0	0	0	0	0	1.21497	AAGAGCCCAGCACUGGCGUGGAGGGACUCCUCCCAGGCCACAACUGGGUUCUAGC	.(((((((((...((((.((((((....))).))).))))...)))))))))...	AAGAGCCCAGCACUGGCGUGGA	CAGGCCACAACUGGGUUCUAGC
novel-mir-12320	0.907228	2	25	27	0	1	1	1	0	1	0	1	0	2	0	3	0	10	1	6	0	0	0	0	1.34848	CAGCCCCAGACAUCCUAUCGCCACAAUGCCAUGUCGCAAUAGGAAGCAGGGGCCGGC	..(((((.(.(.((((((.((.(((......))).)).)))))).)).)))))....	CAGCCCCAGACAUCCUAUCGCCA	GCAAUAGGAAGCAGGGGCCGGC
novel-mir-13180	0.556832	25	2	27	4	0	3	1	3	0	7	0	3	0	5	1	0	0	0	0	0	0	0	0	1.55766	GGAGUGGGCGUGGGCAGGGUGGGCAUGGCAUGGAUGGAAGGCGGAGCAAUGUUGACAUCACUGAUGGCCACCCCUCUCCUG	((((.(((.((((.((.(((((((((.((.(.(........).).)).)))).....)))))..)).))))))).))))..	GGAGUGGGCGUGGGCAGGGUGGGC	UCACUGAUGGCCACCCCUCUCCUG
novel-mir-17873	0.602762	27	0	27	5	0	7	0	1	0	5	0	3	0	6	0	0	0	0	0	0	0	0	0	1.43519	AGGAAGAGGAACGGGAACUCGGCCCUCCGGUCGUUCCCAGUCCUCUUCCUUA	((((((((((..((((((..((((....))))))))))..))))))))))..	AGGAAGAGGAACGGGAACUCGGCC	UCGUUCCCAGUCCUCUUCCUUA
novel-mir-18974	0.819926	0	27	27	0	5	0	7	0	2	0	1	0	5	0	1	0	5	0	1	0	0	0	0	1.11665	AAAUCGCCUUUCGCUGCCUGGUAGAAAAUGGAGCUGCAGUUACUGACCACCAGGCAGAGAGAGGUGGGUCC	...(((((((((.(((((((((((....((......))....))....))))))))).)))))))))....	AAAUCGCCUUUCGCUGCCUGGU	CAGGCAGAGAGAGGUGGGUCC
novel-mir-19826	0.832267	1	26	27	0	7	0	6	0	6	0	2	0	2	0	2	0	0	0	0	0	1	1	0	1.06107	UUUGGUGUCAUGGCCAGUUUUGCUGGAAACACGUGUAUCUCAGAGCAAGCUGGGCAGGACCCCAUUUU	..(((.(((.((.(((((((.((((((.((....)).)))...)))))))))).)).))).)))....	UUUGGUGUCAUGGCCAGUUUUGCU	CAAGCUGGGCAGGACCCCAUUUU
novel-mir-19917	0.970583	7	20	27	1	5	0	2	1	4	0	1	2	6	0	2	0	0	0	0	2	0	1	0	2.01423	AGCUCCGCGCCCUGCCGCCCCGGCGCGUCCGCGGGGCAGCGGGCGGCGGAGCGCG	.(((((((((((.((.((((((.((....)))))))).)))))).)))))))...	AGCUCCGCGCCCUGCCGCCCCGG	GGGGCAGCGGGCGGCGGAGCGCG
novel-mir-22562	0.502607	5	22	27	1	2	1	8	0	0	2	4	0	7	1	1	0	0	0	0	0	0	0	0	1.16531	CGUGGGAGAGGCUUGGAUGUGUCGCUGGAGAGAAACAUUCUUGCCACCCCCACCCU	.(((((.(.(((..((((((.((........)).))))))..))).).)))))...	CGUGGGAGAGGCUUGGAUGUGU	ACAUUCUUGCCACCCCCACCCU
novel-mir-22739	0.919171	24	3	27	2	0	7	0	2	2	4	1	3	0	6	0	0	0	0	0	0	0	0	0	0.906644	CCACUCUCCAGUCAAUUUCAGUUCUGAGAUUCACUACUGGUAUGGCCUGGAGAAUGCAG	.((.((((((((((...(((((..(((...)))..)))))..))).))))))).))...	CCACUCUCCAGUCAAUUUCAGU	UGGUAUGGCCUGGAGAAUGCAG
novel-mir-23338	0.837397	26	1	27	6	0	4	0	0	0	0	0	5	0	0	0	0	0	0	0	9	1	2	0	0.994896	UGGGCAUCUUCUGGCUUGACUGGAUGGAAGGAGACUUAGGAACCUACCAGUUGGCCAUGAUGUCUUUU	.(((((((...(((((.((((((..(((((....))).....))..))))))))))).)))))))...	UGGGCAUCUUCUGGCUUGACUGGAUGG	UACCAGUUGGCCAUGAUGUCUUUU
novel-mir-26655	0.562642	27	0	27	3	0	5	0	2	0	2	0	3	0	6	0	1	0	1	0	1	0	3	0	2.07065	CGCCCCCUGCCCGCCCGCCGCGCUCCGAGCCGGGCGCGCGGAGCUCGGGGCGCACGGAGCGGCGCGCGGCGGU	((((...((((((((((..((((((((((((.(.....).).))))))))))).))).)))).))).))))..	CGCCCCCUGCCCGCCCGCCGCGCU	CGCACGGAGCGGCGCGCGGCGGU
novel-mir-3362	0.936074	25	2	27	1	0	4	0	5	1	4	0	8	1	3	0	0	0	0	0	0	0	0	0	1.18855	UGGGAAGAGUUGAGACUGAAAGUUAAGAGAAGGGUUUUCAAGUCCCGGCUCAUCUCACC	(((((.((((((.(((((((((((........))))))).)))).)))))).)))))..	UGGGAAGAGUUGAGACUGAAAG	UUCAAGUCCCGGCUCAUCUCACC
novel-mir-33864	0.989329	27	0	27	4	0	1	0	2	0	5	0	1	0	4	0	6	0	3	0	0	0	1	0	1.27084	ACCUCAGAGGUCCUGAGCCAGAGUCCAGAGAUUCUUUCUGAGAUUCUGGCAAGGCCCCGGGGUAC	(((((.(.((.(((..(((((((((((((((...)))))).))))))))).)))))).)))))..	ACCUCAGAGGUCCUGAGCCAGAGUC	UUCUGGCAAGGCCCCGGGGUAC
novel-mir-34179	0.9552	19	8	27	2	1	2	0	0	1	3	0	5	3	5	1	1	2	1	0	0	0	0	0	1.01232	UCUGGGAGGAAAGCACAAGGUUUUUCCUUCCCCCUUGUUAAAGCCUCUGUGUUUUGCCCUAGU	.(((((.(.(((((((((((((((..(.........)..))))))).)))))))).)))))).	UCUGGGAGGAAAGCACAAGGU	AGCCUCUGUGUUUUGCCCUAGU
novel-mir-34793	0.891269	27	0	27	6	0	7	0	1	0	3	0	7	0	2	0	1	0	0	0	0	0	0	0	1.89785	UGGGGGAGGCGGGAGGCGGACUGCGCCGGGACGGUGACCGCCCGCGCCACCCCCAGG	((((((.((((.(.(((((....(((((...))))).)))))).)))).))))))..	UGGGGGAGGCGGGAGGCGGACUGCGCC	UGACCGCCCGCGCCACCCCCAGG
novel-mir-34909	0.985976	11	16	27	2	1	0	6	4	0	3	2	1	3	1	4	0	0	0	0	0	0	0	0	0.974956	UGGUCCCCAGGACUCUGUUGCAUUUAAGGCAGAGGGAACAACGUAGCAGAGUCCUGGGGAG	...((((((((((((((((((.....................)))))))))))))))))).	UGGUCCCCAGGACUCUGUUGCAU	ACGUAGCAGAGUCCUGGGGAG
novel-mir-38691	0.955585	10	17	27	2	0	2	2	2	2	0	6	2	3	2	3	0	0	0	0	0	1	0	0	1.3152	GCUCUGCAGGCAGCCUUGCCCAUUCUCUAAGCCUGGCUUAGAAGGCACUGGGAAUGUCCUGUAGAGAGA	.(((((((((((.(((((((.....(((((((...))))))).))))..)))..)).)))))))))...	GCUCUGCAGGCAGCCUUGCCCAUUC	GAAGGCACUGGGAAUGUCCUGUAGAGAGA
novel-mir-39456	0.992846	27	0	27	0	0	2	0	1	0	0	0	0	0	1	0	14	0	6	0	2	0	1	0	1.24682	GGCUGGGAGGUGUGACCCUCGCCUGGGCUUGUUACAGAGGCAGGUUCCACAACCCAGCCGU	(((((((..(((.((.(((.((((.(........)..))))))).)))))..)))))))..	GGCUGGGAGGUGUGACCCUCGCC	CAGGUUCCACAACCCAGCCGU
novel-mir-741	0.996799	27	0	27	0	0	0	0	0	0	0	0	0	0	0	0	8	0	19	0	0	0	0	0	1.49883	CGCCUUGGUCGGGGCUGGGGCAGUGCAGAGGCAGCUUCCCCAGCAGUGACCACAGGCAGU	.((((((((((..(((((((.(((((....))).)).)))))))..)))))).))))...	CGCCUUGGUCGGGGCUGGGGCAG	UCCCCAGCAGUGACCACAGGCAGU
novel-mir-23428	0.992583	26	0	26	5	0	8	0	4	0	2	0	3	0	4	0	0	0	0	0	0	0	0	0	0.883145	GGAUGCUCCGGAAGGACCACAUAAGCAGUGCCCUCGUUUGGAUUGGUCCUGCCUGAGCAUUGUC	.(((((((.((.(((((((..(((((((....)).)))))...))))))).)).)))))))...	GGAUGCUCCGGAAGGACCACAUA	AUUGGUCCUGCCUGAGCAUUGUC	ENST00000571724.3|known|lincRNA;NONHSAT056484.2;NONHSAT056485.2;NONHSAT056486.2	ENST00000571724.3|known|lincRNA;NONHSAT056484.2;NONHSAT056485.2;NONHSAT056486.2
novel-mir-11038	0.866456	26	0	26	3	0	6	0	1	0	6	0	4	0	1	0	0	0	5	0	0	0	0	0	1.15945	GGGGAUGGGGAGGAGUGGCUCCCCCACUUAAAACAUUUGUGCCCUCUGUCUCCCCAUUCCAG	.((((((((((((((.(((.....................))))))...)))))))))))..	GGGGAUGGGGAGGAGUGGCUCC	UGCCCUCUGUCUCCCCAUUCCAG	ENST00000628785.2|known|antisense;NONHSAT193489.1;ENST00000627116.2|known|antisense;NONHSAT193496.1;NONHSAT193495.1;ENST00000629301.2|known|antisense;NONHSAT193486.1;ENST00000629708.2|known|antisense
novel-mir-29862	0.997636	25	1	26	3	0	6	0	2	0	10	0	3	1	1	0	0	0	0	0	0	0	0	0	1.2642	UGGACACAGGGAGCAGACCCUCUGCCUCAUGGGGUAGGAGUGGCUGCCUCCUGUGUUCUCU	.((((((((((.((((.((((((((((....))))).))).)))))).))))))))))...	UGGACACAGGGAGCAGACCCUCUG	GAGUGGCUGCCUCCUGUGUUCUCU	NONHSAT002071.2	NONHSAT002071.2
novel-mir-20992	0.871382	26	0	26	0	0	4	0	1	0	0	0	1	0	1	0	10	0	9	0	0	0	0	0	1.69485	GGCCGGGGGUCCGGGUCGGCGCCUGGGAGCUGCGGAAUCGCGCGACCCCGGAACCUCGGCACU	.(((((((.((((((((((((.(((.......)))...))).))).)))))).)))))))...	GGCCGGGGGUCCGGGUCGGCG	GCGACCCCGGAACCUCGGCACU	NONHSAT069701.2
novel-mir-11043	0.831377	2	24	26	0	2	1	5	0	0	0	3	0	3	0	3	0	6	1	2	0	0	0	0	1.6867	CUCCGCAGCCGCUGGCCCGGGUGCUAAGCUUCUCAUUGCCCGGCAGGGCCAGCCGGCAGCUCUGAGU	(((.((.(((((((((((...((((..((........))..))))))))))).)))).))...))).	CUCCGCAGCCGCUGGCCCGGGU	AGGGCCAGCCGGCAGCUCUGAGU	NONHSAT095005.2;NONHSAT113541.2;NONHSAT204518.1;NONHSAT047243.2;NONHSAT036931.2;NONHSAT108739.2;NONHSAT164266.1;NONHSAT154152.1;ENST00000421315.1|known|antisense;NONHSAT166127.1;NONHSAT197792.1;NONHSAT031256.2;NONHSAT162513.1;NONHSAT163100.1;NONHSAT203941.1;NONHSAT206169.1;ENST00000456100.5|known|processed_transcript;ENST00000606367.1|known|antisense
novel-mir-37755	0.521783	0	26	26	0	3	0	5	0	1	0	3	0	2	0	3	0	0	0	0	0	1	0	8	1.24103	GAAGUAUAGGGAUUACAGGCGUGGGCCACUGUGCCCAGCUGGGAACACUAUCAACCUAGGACUGUAUUUCUACUUAUUUCUU	(((((((((((((.((((.(.((((.....((((((....)))..)))......)))).).)))))))))))..))))))..	GAAGUAUAGGGAUUACAGGCGUGG	AGGACUGUAUUUCUACUUAUUUCUU	NONHSAT108398.2;NONHSAT030778.2;NONHSAT077224.2;NONHSAT012930.2;NONHSAT015863.2;ENST00000629732.1|known|lincRNA;NONHSAT192042.1;NONHSAT041932.2;NONHSAT189010.1;ENST00000354527.2|known|antisense;ENST00000561275.5|known|processed_transcript;NONHSAT086637.2;NONHSAT041921.2;NONHSAT188903.1;NONHSAT203564.1;NONHSAT218490.1;NONHSAT015444.2;NONHSAT067547.2;NONHSAT041923.2;NONHSAT121673.2;NONHSAT012780.2
novel-mir-37503	0.921958	26	0	26	9	0	3	0	3	0	2	0	2	0	3	0	2	0	0	0	1	0	1	0	1.26394	UGGGUGGAGGUGGCCGCAGAGGGAACAAGCAGCCUCCUCUGCCCUGCUUCUCCCUAGG	.(((.((((((((..((((((((...........)))))))).)))))))))))....	UGGGUGGAGGUGGCCGCAGAGG	UCUGCCCUGCUUCUCCCUAGG	NONHSAT157768.1
novel-mir-26127	0.733314	0	26	26	0	0	0	2	0	0	0	3	0	7	0	0	0	4	0	1	0	5	0	4	2.47826	GCCCGGGCGGCCGCGGCGGCGGCGCUGCUCCUCCCCACUCGCCGCGUCCCCGGCGGGGCUGCGCCCGGGGGC	.(((((((((((.((.(((.(((((.((............)).))))).))).)).)))..))))))))...	GCCCGGGCGGCCGCGGCGGCGGCG	UCCCCGGCGGGGCUGCGCCCGGGGGC	NONHSAT200111.1;NONHSAT080955.2;NONHSAT152234.1;NONHSAT223124.1;NONHSAT217277.1;NONHSAT168967.1
novel-mir-25932	0.658251	1	25	26	0	2	0	1	0	2	0	4	0	1	0	0	1	11	0	4	0	0	0	0	1.06849	UGCCGUUUGCCAUCCCGGUGUCCCGAGCGCGAUGGAAGCCGGGUUGACAGUGGCACU	((((..(((.((.((((((.(((((....))..))).)))))).)).))).))))..	UGCCGUUUGCCAUCCCGGUGUC	AGCCGGGUUGACAGUGGCACU	NONHSAT205288.1	NONHSAT205288.1
novel-mir-4260	0.971028	26	0	26	6	0	6	0	1	0	4	0	7	0	2	0	0	0	0	0	0	0	0	0	1.27718	UGGGAGCGGGAGGAGAAGCUGGGCUCAAGGAACUCACUCUCUGCCUCUCUCCCUGCCCCAGG	((((.(((((.(((((.((.(((....((.......))))).)).))))).)))))))))..	UGGGAGCGGGAGGAGAAGCUGGG	CUGCCUCUCUCCCUGCCCCAGG		ENST00000355430.4|known|antisense;ENST00000526150.1|known|antisense;ENST00000540738.3|known|antisense;ENST00000620864.1|known|antisense;ENST00000532918.4|known|antisense
novel-mir-16087	0.83789	24	2	26	6	0	4	2	2	0	3	0	5	0	4	0	0	0	0	0	0	0	0	0	1.42279	CAGCUGGUGGCAGGGGAUACAGCCAUAAUACAGCUUCCUCUGUCCCAGCUGUCUU	(((((((.(((((((((...(((.........)))))))))))))))))))....	CAGCUGGUGGCAGGGGAUACAGCCAUA	UUCCUCUGUCCCAGCUGUCUU		NONHSAT084951.2;NONHSAT158653.1
novel-mir-20257	0.508552	1	25	26	0	2	0	3	0	4	0	4	0	3	1	8	0	0	0	0	0	1	0	0	1.62569	UGUGGCCCGGAGGUCCCUGCGCUAAUGGAAGACGCGCGGGGCUCCUGGGCCUCCUG	...(((((((.((.((((((((...........)))))))))).))))))).....	UGUGGCCCGGAGGUCCCUGCGCU	CGCGGGGCUCCUGGGCCUCCUG		NONHSAT103828.2;NONHSAT151480.1;NONHSAT031167.2
novel-mir-10243	0.938895	23	3	26	4	0	2	1	5	0	4	0	2	1	1	0	5	0	0	1	0	0	0	0	1.37708	UAGGGGAGUAGCGAGGGGGACUCGCAGCCUCUGCCCUUGUCUCUCUUCACGCCCUCCCCUCCC	.(((((((..(((((((((((..((((...))))....))))))))...))).)))))))...	UAGGGGAGUAGCGAGGGGGACU	UCUCUCUUCACGCCCUCCCCUCCC
novel-mir-10311	0.595102	26	0	26	7	0	2	0	4	0	6	0	4	0	2	0	0	0	1	0	0	0	0	0	1.84622	GGCGCGGGGCGGGGGACUUGGAGGGGCAGGGCCUGGAGCGGGCGCCGGGUCCUCCAGGCGCUUGCCCCCCUCGAC	((.(.((((((((.(.(((((((((.(.(((((((...))))).)).).)))))))))).))))))))).))...	GGCGCGGGGCGGGGGACUUGGAGG	UCCAGGCGCUUGCCCCCCUCGAC
novel-mir-108	0.62882	19	7	26	1	2	1	1	1	1	2	0	4	0	2	2	5	1	2	0	1	0	0	0	0.964364	AGAGGGAAAGAUUUGUUGCAAGUCAACUGGGAAGGAGACAUGCUCAAAUCUGUCUCCCC	...((((.(((((((..(((.(((..((....))..))).))).)))))))...)))).	AGAGGGAAAGAUUUGUUGCAAG	CAUGCUCAAAUCUGUCUCCCC
novel-mir-10840	0.999238	19	7	26	0	0	0	0	0	0	0	0	0	0	0	0	13	7	6	0	0	0	0	0	1.07465	UUGGCCAGGGUAAAAAUCAAACCCUGUGUCUCAGGCCACAACAGAGUUUGAUUUUACCCUGGCCCGGU	..(((((((((((((.((((((.((((((........)).)))).)))))))))))))))))))....	UUGGCCAGGGUAAAAAUCAAACC	UUUGAUUUUACCCUGGCCCGGU
novel-mir-13021	0.861354	25	1	26	0	0	0	0	0	1	0	0	0	0	0	0	20	0	5	0	0	0	0	0	1.7482	GUGGGCAGUGGGCGGGCCAAGGACAGUCCCGGGGAGCUGCCGGGGGGCAGUUGGCACCGUCCCCUGCGCCUAC	..((((((.(((((((((((......((((((.......)))))).....))))).)))))).)))).))...	GUGGGCAGUGGGCGGGCCAAGGA	GUUGGCACCGUCCCCUGCGCCUAC
novel-mir-14110	0.862079	25	1	26	5	0	9	0	3	0	3	0	1	0	3	1	0	0	1	0	0	0	0	0	1.56116	UGCCACAGGGGCAGGGACAGGAGCAGAGGGCAGCCCCAGACCAGCCCCUUCCUCCUGCCUGCUCUGCAGC	(((....((((((((..((((((.((.((((............))))))..)))))))))))))))))..	UGCCACAGGGGCAGGGACAGGAGCAGAG	CUUCCUCCUGCCUGCUCUGCAGC
novel-mir-14839	0.860891	7	19	26	0	4	2	4	1	1	0	1	1	4	0	4	1	0	2	0	0	1	0	0	1.04321	UUGGGAAAUGGUAGUGAAGGAAAGCUUGAGUGUAGCCUUCACCUCUAUUCUUCCCUGGU	..(((((((((..(((((((...((....))....)))))))..))))..)))))....	UUGGGAAAUGGUAGUGAAGGA	UUCACCUCUAUUCUUCCCUGGU
novel-mir-16974	0.999089	26	0	26	7	0	3	0	8	0	2	0	6	0	0	0	0	0	0	0	0	0	0	0	1.26509	UCACCGUAAAACAUUCAAACACAAGAUUGUGCUUGAAUGUGUUUGAAUGUUUUACGGUGAGU	(((((((((((((((((((((((..............)))))))))))))))))))))))..	UCACCGUAAAACAUUCAAACACA	UGUUUGAAUGUUUUACGGUGAGU
novel-mir-17077	0.999833	26	0	26	7	0	3	0	8	0	2	0	6	0	0	0	0	0	0	0	0	0	0	0	1.21179	CUCACCGUAAAACAUUCAAACACAUUCAAGCACAAUCUUGUGUUUGAAUGUUUUACGGUGAGUA	((((((((((((((((((((((((..............))))))))))))))))))))))))..	CUCACCGUAAAACAUUCAAACA	UUUGAAUGUUUUACGGUGAGUA
novel-mir-18047	0.517222	25	1	26	3	0	7	1	2	0	4	0	4	0	5	0	0	0	0	0	0	0	0	0	1.83061	UGGGGCGGGGGCUGCGCAGGGGCAGGGAGGGGGCUGCCGCCGCACGCCCGUGCGUCUGUCCUCCGCCGCAGA	((.(((((((((.(((((.((((.(...((.((...)).))...))))).)))))..)))).))))).))..	UGGGGCGGGGGCUGCGCAGGGG	CGUGCGUCUGUCCUCCGCCGCAGA
novel-mir-22910	0.993901	15	11	26	1	4	3	2	2	1	3	1	2	1	3	2	1	0	0	0	0	0	0	0	1.03709	AAGGAUGGCACUGCAUAGAUAACCUCUGGUCAGGUUCCUAUCAGGCCAUCCUCUC	.((((((((.(((.((((..(((((......))))).)))))))))))))))...	AAGGAUGGCACUGCAUAGAUA	UUCCUAUCAGGCCAUCCUCUC
novel-mir-25561	0.996374	25	1	26	0	0	3	0	3	0	2	0	1	0	2	1	0	0	0	0	6	0	8	0	1.60948	GCAGGAGGCCUGGCAGGGAGUGAGGAUGGGACGGUCCUGCUCACUUCCUGCCUUGGCCUCCUGCGG	((((((((((.(((((((((((((.(.(((....)))).)))))))))))))..))))))))))..	GCAGGAGGCCUGGCAGGGAGUGAG	CACUUCCUGCCUUGGCCUCCUGCGG
novel-mir-27453	0.60433	26	0	26	4	0	7	0	2	0	5	0	4	0	4	0	0	0	0	0	0	0	0	0	1.85364	GCGCCCGCCGGCGCGCAGCACCACGUCGGUGAGGGUGCCGCUCCGCCGGUAGGCGUUC	(((((.(((((((.((.(((((.(........)))))).))..))))))).)))))..	GCGCCCGCCGGCGCGCAGCACC	UGCCGCUCCGCCGGUAGGCGUUC
novel-mir-28920	0.973899	26	0	26	4	0	4	0	3	0	7	0	3	0	2	0	1	0	0	0	0	0	2	0	1.63375	CGUGGCCGGGCCAGGCCGAGCGGUGACUCCGAGUUGCUUGGCCUGUAGCCCGGUCCGGUU	((.(((((((((((((((((((((........)))))))))))))..))))))))))...	CGUGGCCGGGCCAGGCCGAGC	UUGGCCUGUAGCCCGGUCCGGUU
novel-mir-30254	0.983076	4	22	26	0	0	1	3	0	3	0	4	1	8	0	2	2	0	0	0	0	1	0	1	0.905543	CAGGUGGAGGUGUGAGGUCCUGGGGCAUCAUGGCAGGACCUUGGACAUCCACUUUCU	.(((((((.((.((((((((((...........)))))))))).)).)))))))...	CAGGUGGAGGUGUGAGGUCCUG	GGACCUUGGACAUCCACUUUCU
novel-mir-31127	0.817515	8	18	26	2	2	1	1	3	3	1	8	1	2	0	2	0	0	0	0	0	0	0	0	0.981913	UCUGUCUGGUGCCCUGUCCUGCUGUGGCUGAACUGGCAUACAGGUUGCAAGACAAAGCCC	..(((((.(((.(((((..((((((......)).)))).))))).))).)))))......	UCUGUCUGGUGCCCUGUCCUGC	AUACAGGUUGCAAGACAAAGCCC
novel-mir-3209	0.999631	2	24	26	0	7	1	1	0	7	1	4	0	2	0	3	0	0	0	0	0	0	0	0	1.53383	UGUGUGAAUAGAUAGAUAUGUGUGUAUGUAUAUGUGUAUAUAUAACACACACAUAUCUAUCUAUUCACACAUA	(((((((((((((((((((((((((.(((((((....)))))))..)))))))))))))))))))))))))..	UGUGUGAAUAGAUAGAUAUGUG	CAUAUCUAUCUAUUCACACAUA
novel-mir-35852	0.655952	1	25	26	0	0	0	0	0	0	0	0	0	0	1	0	0	1	0	0	0	13	0	11	1.32798	AGGAAGCAGAUGGGAUUGACAGAUUGUGCUGUUCUUAAGCCACGCUUGCCAAUGUCCAUGUGCCCCCUCU	(((..(((.(((((((((.(((..((((((.......)).)))).))).)))).))))).)))..)))..	AGGAAGCAGAUGGGAUUGACAGA	UGCCAAUGUCCAUGUGCCCCCUCU
novel-mir-39145	0.998924	20	6	26	1	0	0	2	1	0	1	3	0	1	0	0	7	0	9	0	1	0	0	0	1.7442	GGACCGGGCAGCGCAUUUGGGGUGCCCGCUACAGGGCCCCCCAAGAGGCUGCCAGGUCGGG	.((((.((((((.(.(((((((.((((......)))).))))))).))))))).))))...	GGACCGGGCAGCGCAUUUGGGGUGC	CCCCCAAGAGGCUGCCAGGUCGGG
novel-mir-4754	0.992993	26	0	26	4	0	5	0	1	0	2	0	5	0	1	0	5	0	3	0	0	0	0	0	1.18896	UCAGGCCAGGCUGGGAGGAUGCUGUAAAUGCAGCCUCCCAGUCUGGCCUGAGU	((((((((((((((((((.(((.......))).))))))))))))))))))..	UCAGGCCAGGCUGGGAGGAUGC	AGCCUCCCAGUCUGGCCUGAGU
novel-mir-4786	0.999473	26	0	26	4	0	4	0	2	0	3	0	7	0	6	0	0	0	0	0	0	0	0	0	1.25426	UCAGGGACACCACUGUGUCCACCAUUAAAGAAUUUCCCCUUUAAUGGUGGACACGGUGGUGUGAU	......((((((((((((((((((((((((........))))))))))))))))))))))))...	UCAGGGACACCACUGUGUCCACCAUUAA	AAUGGUGGACACGGUGGUGUGAU
novel-mir-622	0.893265	26	0	26	0	0	0	0	0	0	0	0	1	0	3	0	9	0	13	0	0	0	0	0	1.82542	UCGCUCUGGGCGCGGGGAGGCCAGCCACAGCUGUUGAUUCUCGGACUCUGCGCCCACGGCCUCACCGCGCCCAGUGCCUUG	..((.((((((((((.((((((.((((.(((((........))).)).)).))....)))))).)))))))))).))....	UCGCUCUGGGCGCGGGGAGGCC	CCUCACCGCGCCCAGUGCCUUG
novel-mir-34358	0.666496	0	25	25	0	4	0	4	0	5	0	2	0	0	0	1	0	0	0	0	0	2	0	7	1.02554	CUGCACUUAUGUAUGUUUUUGUUUAACUUGUGGACAAAGACUUAUGGAUAGGUGCAACA	.(((((((((.((((((((((((((.....)))))))))))..))).)))))))))...	CUGCACUUAUGUAUGUUUUUGU	AAAGACUUAUGGAUAGGUGCAACA	ENST00000388090.1|known|snoRNA;ENST00000390846.1|novel|snoRNA;ENST00000391285.1|novel|snoRNA;NONHSAT160633.1;ENST00000390847.1|novel|snoRNA;ENST00000385573.1|novel|snoRNA;ENST00000390971.1|novel|snoRNA;NONHSAT023682.2	ENST00000391061.1|novel|snoRNA;ENST00000390847.1|novel|snoRNA;ENST00000390846.1|novel|snoRNA;ENST00000385573.1|novel|snoRNA;ENST00000391277.1|novel|snoRNA
novel-mir-6728	0.88036	25	0	25	1	0	1	0	2	0	8	0	7	0	5	0	0	0	0	0	0	0	1	0	1.63301	GCCGAGGGAAGCACGCGCGACGCCCCUCCCGUCGCCGCCGUGGCUUCUUUCGGUGU	((((((((((((((((((((((.......))))).)).))).))))))))))))..	GCCGAGGGAAGCACGCGCGA	CCGCCGUGGCUUCUUUCGGUGU	ENST00000604200.1|known|lincRNA;NONHSAT115962.2	ENST00000604200.1|known|lincRNA;NONHSAT115962.2
novel-mir-37214	0.764007	24	1	25	2	0	1	0	0	0	4	0	3	0	2	1	1	0	1	0	5	0	5	0	1.28342	GGGGCUCCAGGCUGUGGUGAGCUAUAAUCAUGCCAUUGCCCUCCAGCCUGGGCAACUG	(..((.((((((((.(((((((.........))..)))))...))))))))))..)..	GGGGCUCCAGGCUGUGGUGAG	UGCCCUCCAGCCUGGGCAACUG	ENST00000610464.1|known|processed_transcript;NONHSAT156993.1;NONHSAT156992.1;ENST00000428825.8|known|processed_transcript;NONHSAT013283.2	NONHSAT197008.1;NONHSAT167943.1;NONHSAT062783.2;NONHSAT211541.1;ENST00000479724.3|known|misc_RNA;NONHSAT199505.1;NONHSAT224490.1;ENST00000471607.3|known|misc_RNA;NONHSAT150955.1;NONHSAT220251.1;ENST00000476316.3|known|misc_RNA;NONHSAT173993.1;NONHSAT074134.2;NONHSAT151209.1;NONHSAT033768.2;NONHSAT082200.2;ENST00000584410.2|known|misc_RNA;ENST00000597346.1|known|antisense;NONHSAT180704.1;NONHSAT12…
novel-mir-1179	0.999759	23	2	25	1	0	1	1	1	0	0	0	1	0	0	0	13	0	6	1	0	0	0	0	0.983011	ACUGACCCAGAGUCUCAAGCACAUUUCAAUUGUGCUUGAGACUCUGGGUCAGUCU	(((((((((((((((((((((((.......)))))))))))))))))))))))..	ACUGACCCAGAGUCUCAAGCA	CUUGAGACUCUGGGUCAGUCU	ENST00000612217.2|known|lincRNA	ENST00000612217.2|known|lincRNA
novel-mir-15530	0.667988	24	1	25	5	0	3	0	2	0	5	1	5	0	1	0	2	0	0	0	0	0	1	0	1.81557	GGGGAGAGGGGCGGGGCGAGGGGGGAGCUCUGAGUCCCGGCUCUGCUGCUCCGCCGCGUCCCACUCUUCUCGC	.(.((((((((.((((((..((.(((((...((((....))))....))))).)).)))))).)))))))).)	GGGGAGAGGGGCGGGGCGAG	CGCCGCGUCCCACUCUUCUCGC	NONHSAT011554.2;NONHSAT169656.1;ENST00000609399.1|known|lincRNA;NONHSAT011555.2;NONHSAT185508.1	NONHSAT134905.2;ENST00000443493.3|known|lincRNA
novel-mir-16557	0.600848	2	23	25	0	0	0	4	0	1	0	5	0	0	0	0	2	10	0	3	0	0	0	0	1.76935	GAGCCCCGCCGGAGCGCCCGAGAGCCCGCGCGUCCCGGGCGUCCGUCGGGGUCCGA	(.((((((.((((.((((((.((((....)).)).)))))))))).)))))).)..	GAGCCCCGCCGGAGCGCCCGAGA	CCGGGCGUCCGUCGGGGUCCGA	NONHSAT027028.2	NONHSAT027028.2
novel-mir-17191	0.925968	0	25	25	0	8	0	2	0	4	0	8	0	3	0	0	0	0	0	0	0	0	0	0	1.67803	UCCGCGUCCGUCGCUUCGCUCACUCUGCGCAGCACGCGCCAGCAGGAGCGCAGCAGCGGGCGCUGCC	...((((((((.(((.(((((.((((((((.....))).))).))))))).))).))))))))....	UCCGCGUCCGUCGCUUCGCUCA	AGCGCAGCAGCGGGCGCUGCC	NONHSAT047854.2;NONHSAT047852.2;ENST00000440089.1|known|lincRNA;ENST00000559535.5|known|lincRNA;NONHSAT047851.2	NONHSAT047854.2;NONHSAT047852.2;ENST00000440089.1|known|lincRNA;ENST00000559535.5|known|lincRNA;NONHSAT047851.2
novel-mir-24664	0.833292	2	23	25	0	0	0	0	0	3	0	0	1	0	1	0	0	0	0	0	0	10	0	10	1.21525	CCCCAACCUCCUGGGCUCAAGCAAUCCUUUUGCCUCAGCCUCAUGAGAGUUGGGUCU	.(((((((((.((((((...((((.....))))...)))).)).))).))))))...	CCCCAACCUCCUGGGCUCAAG	UCAGCCUCAUGAGAGUUGGGUCU	NONHSAT054760.2;NONHSAT202740.1;NONHSAT205586.1;ENST00000420851.6|known|lincRNA;ENST00000629365.2|known|lincRNA;ENST00000591109.1|known|antisense;ENST00000630079.2|known|lincRNA;ENST00000629704.2|known|lincRNA;ENST00000635254.1|known|lincRNA;ENST00000628864.2|known|lincRNA;NONHSAT179540.1;ENST00000627886.2|known|antisense;ENST00000625827.1|known|lincRNA;ENST00000630286.1|known|lincRNA;ENST0000063…
novel-mir-7277	0.781239	0	25	25	0	8	0	6	0	3	0	1	0	3	0	4	0	0	0	0	0	0	0	0	2.27811	CGGGGCGGGGCGGGCCGGGCGGGCGAGUCUCCGGGGGCGGGGAAAACGCCCUCUCGGCUGGCGCCCGGCGGGG	...(.((((((.(((((((.(((((..((((((....))))))...))))).))))))).)).)))).)....	CGGGGCGGGGCGGGCCGGGCG	CUCGGCUGGCGCCCGGCGGGG	NONHSAT055469.2;NONHSAT169495.1;NONHSAT058379.2;NONHSAT055468.2;NONHSAT205084.1;NONHSAT126581.2;NONHSAT114663.2;NONHSAT173770.1;NONHSAT055465.2;NONHSAT169656.1;NONHSAT192913.1;NONHSAT202063.1;NONHSAT054151.2;NONHSAT055463.2
novel-mir-8430	0.831607	10	15	25	0	0	0	0	0	0	0	2	0	5	1	3	0	0	0	0	5	1	4	4	0.830318	CUGUUACCUGGGCUGGAGUGCAGUAGCACAAUCACAGCUCACUUUGUGCCUGGCUAAUAUUU	.(((((.(((((((((((((.(((............)))))))))).)))))).)))))...	CUGUUACCUGGGCUGGAGUGC	ACUUUGUGCCUGGCUAAUAUUU	NONHSAT060898.2;ENST00000600473.1|known|sense_intronic;NONHSAT053292.2;ENST00000597785.1|known|antisense;NONHSAT190415.1;NONHSAT186842.1;NONHSAT155637.1;NONHSAT183359.1;NONHSAT060973.2;NONHSAT154189.1;NONHSAT179630.1;ENST00000626826.1|known|macro_lncRNA;NONHSAT212171.1;NONHSAT015472.2;NONHSAT177214.1;NONHSAT153421.1;NONHSAT191821.1;NONHSAT218555.1;NONHSAT060896.2;ENST00000379963.1|known|antisense…
novel-mir-10762	0.938078	23	2	25	1	0	3	1	2	1	0	0	5	0	0	0	4	0	6	0	2	0	0	0	1.33541	GGAGAUCUAGGCAGGAACCCGCCCCGGGUUCCUUCACCGAGGCUCCUCCCUAGGUCUCAGG	.((((((((((.((((....(((.(((.........))).))))))).))))))))))...	GGAGAUCUAGGCAGGAACCCGCCCCG	AGGCUCCUCCCUAGGUCUCAGG	NONHSAT092282.2;ENST00000564748.1|known|antisense	NONHSAT092282.2;ENST00000564748.1|known|antisense
novel-mir-14700	0.530528	1	24	25	1	5	0	3	0	4	0	2	0	1	0	1	0	0	0	0	0	3	0	5	1.05509	GCUGUGGGGAUCUGGCACUGUGGCUCCUGGAUGGAAAUGGUAGCUGGUGGUGCCUGGACCUAUAACAC	..((((((..((.((((((.(((((((...........)).)))))..)))))).)).))))))....	GCUGUGGGGAUCUGGCACUGUG	UGGUGCCUGGACCUAUAACAC	NONHSAT096352.2;NONHSAT076810.2;NONHSAT079879.2;NONHSAT183531.1	NONHSAT096352.2;NONHSAT115959.2;NONHSAT024167.2
novel-mir-25157	0.999604	17	8	25	4	3	7	1	4	0	1	2	1	2	0	0	0	0	0	0	0	0	0	0	1.18624	GGAAAGGAUUCCAAGGCCAGAGAAAAGGGUGGGCCUUUCCUCUGGCCUUGGAAUCCUUUCC	((((((((((((((((((((((.(((((.....))))).))))))))))))))))))))))	GGAAAGGAUUCCAAGGCCAGA	CCUCUGGCCUUGGAAUCCUUUCC	NONHSAT098244.2;NONHSAT098243.2
novel-mir-19894	0.889405	2	23	25	0	3	1	1	0	0	0	1	0	0	0	0	0	0	0	0	0	12	1	6	1.56518	GUUUUUUGUUGUUGUUAUUGUUGCUAUAUUUUGGUAUUGGCAGGGGCAGCAAUGAAGGAGUG	.(((((((((((((((.(((((((((.....)))))...)))).)))))))))))))))...	GUUUUUUGUUGUUGUUAUUGUUGC	GGCAGGGGCAGCAAUGAAGGAGUG	NONHSAT099241.2;NONHSAT198097.1;NONHSAT162739.1;ENST00000608794.1|known|antisense;NONHSAT099244.2;NONHSAT171894.1;ENST00000582733.5|known|processed_transcript;NONHSAT119908.2;NONHSAT202798.1;NONHSAT218828.1;NONHSAT192221.1;NONHSAT048143.2;NONHSAT013713.2;NONHSAT011080.2;NONHSAT133773.2;NONHSAT163995.1;NONHSAT171895.1;NONHSAT196360.1;NONHSAT176510.1;NONHSAT216440.1;NONHSAT077224.2;NONHSAT018228.2;…
novel-mir-39585	0.993884	25	0	25	3	0	7	0	1	0	4	0	7	0	2	0	0	0	0	0	1	0	0	0	1.32874	UGCACAGGGGCAGGAAGCAGGGCCGGCUGUGUCUAGCUUGCUUCCUGCCUCUGUGGUGC	..(((((((((((((((((((...(((...)))...)))))))))))))))))))....	UGCACAGGGGCAGGAAGCAGG	UGCUUCCUGCCUCUGUGGUGC	NONHSAT144263.2;NONHSAT135337.2	NONHSAT135337.2
[truncated: 24,006 more rows]

## Sheet: <10sum-removed
precursor_name	probability	sum 3p	sum 5p	sum	HBRR_bar_1_clean_count_3p	HBRR_bar_1_clean_count_5p	HBRR_bar_2_clean_count_3p	HBRR_bar_2_clean_count_5p	HBRR_bar_3_clean_count_3p	HBRR_bar_3_clean_count_5p	HBRR_bar_4_clean_count_3p	HBRR_bar_4_clean_count_5p	HBRR_bar_5_clean_count_3p	HBRR_bar_5_clean_count_5p	HBRR_bar_7_clean_count_3p	HBRR_bar_7_clean_count_5p	PAXgene1_clean_count_3p	PAXgene1_clean_count_5p	PAXgene3_clean_count_3p	PAXgene3_clean_count_5p	UHRR_bar_2_clean_count_3p	UHRR_bar_2_clean_count_5p	UHRR_bar_4_clean_count_3p	UHRR_bar_4_clean_count_5p	novomirank_score	precursor_sequence	precursor_structure	mirna_5p_sequence	mirna_3p_sequence	blacklist_5p	blacklist_3p
[truncated: 2,354 more rows]

[truncated: 2 more sheets: nmr-score->1.5rem, bl rmeoved]
